# Supplementary material for: Ornaments are equally informative in male and female birds
Source: Nat Commun. 2022 Oct 7;13:5917. doi: 10.1038/s41467-022-33548-7 (PMC9546859; doi:10.1038/s41467-022-33548-7)
Supplement: Supplementary file 5 — Supplementary Data 2 [file 41467_2022_33548_MOESM5_ESM.xlsx]

## Sheet: 343921_0_source_data_149736_r32
sex	unique_indentifiers	scientific_names	trait	trait_parameter	overall_parameter	specific_parameter	N	slope	slope.se	t	t.df	t.p	n1	n2	n3	X1	X2	X3	se1	se2	se3	sd1	sd2	KW	KW.p	U	U.p	chi2	chi2.df	chi2.p	OR	R2	R2adj	r	r.p	F	F.df1	F.df2	F.p	F.sign	z	z.df	z.p	rs	rs.p	T	W	W.p	unspecified_effectsize
female	WOS:000398573200008	Actitis macularius	plumage ventral spots	coverage	Body Condition	body condition	32	1.04	0.27	3.91	30	<0.001
female	WOS:000398573200008	Actitis macularius	plumage ventral spots	size	Body Condition	parasites	32	-1.29	0.36	-3.55	30	0.001
male	WOS:000398573200008	Actitis macularius	plumage ventral spots	size	Body Condition	parasites	55	-0.7	0.31	-2.24	53	0.03
female	WOS:000398573200008	Actitis macularius	plumage ventral spots	coverage	Body Condition	body size	32	1.05	0.26	3.95	30	<0.001
male	WOS:000264484100007	Aethia cristatella	plumage crest	length	Body Condition	stress	35																											-0.57	<0.001
female	WOS:000264484100007	Aethia cristatella	plumage crest	length	Body Condition	stress	17			-0.57	15																							-0.146	0.58
male	WOS:000276666600014	Anas crecca	plumage wing patch	colour contrast	Body Condition	body size	524																													0.288	1	519	0.59	positive
female	WOS:000276666600014	Anas crecca	plumage wing patch	colour contrast	Body Condition	body size	655																													5.448	1	650	0.021	positive
female	WOS:000276666600014	Anas platyrhynchos	plumage wing patch	brightness	Body Condition	body condition	19																										0.25			6.89	1	17	0.018	negative
male	WOS:000276666600014	Anas platyrhynchos	plumage wing patch	brightness	Body Condition	body condition	23																										0.21			6.82	1	21	0.016	negative
female	WOS:000276666600014	Anas platyrhynchos	plumage wing patch	colour contrast	Body Condition	body condition	19																										0.12			3.36	1	17	0.084	positive
male	WOS:000276666600014	Anas platyrhynchos	plumage wing patch	colour contrast	Body Condition	body condition	23																											0.338277	0.1144
female	WOS:000276666600014	Anas platyrhynchos	plumage wing patch	brightness	Body Condition	body size	19																										0.26			7.48	1	17	0.014	negative
male	WOS:000276666600014	Anas platyrhynchos	plumage wing patch	brightness	Body Condition	body size	23																																					-0.3508	0.1013
female	WOS:000276666600014	Anas platyrhynchos	plumage wing patch	colour contrast	Body Condition	body size	19																										0.12			3.34	1	17	0.082	positive
male	WOS:000276666600014	Anas platyrhynchos	plumage wing patch	colour contrast	Body Condition	body size	23																																					-0.0652	0.7673
female	WOS:000361007700006	Apalis thoracica	plumage breast band	size	Body Condition	body condition	18	-0.003	0.005	0.462	14	0.651																				0.129
male	WOS:000361007700006	Apalis thoracica	plumage breast band	size	Body Condition	body condition	21	0.007	0.002	4.429	18	<0.001																				0.529
female	WOS:000361007700006	Apalis thoracica	plumage breast band	size	Body Condition	body size	18	28.55	7.97	3.583	16	0.002																				0.445
male	WOS:000361007700006	Apalis thoracica	plumage breast band	size	Body Condition	body size	21	-1.851	12.558	0.147	20	0.884																				0.001
female	WOS:000361007700006	Apalis thoracica	plumage breast band	size	Fitness	offspring quality or condition	11	-0.002	0.001																																-2.506		0.012
male	WOS:000361007700006	Apalis thoracica	plumage breast band	size	Fitness	parental quality	12	0.027	0.005	4.931	6	0.003
female	WOS:000361007700006	Apalis thoracica	plumage breast band	size	Fitness	reproductive success	10	-0.027	0.013	2.017	8	0.084																				0.194
female	WOS:000362911000005	Aptenodytes patagonicus	plumage auricular patch	hue	Body Condition	environment	154			0.8	136.5	0.4
male	WOS:000362911000005	Aptenodytes patagonicus	plumage auricular patch	hue	Body Condition	environment	154			3.4	140.7	0.0007
female	WOS:000362911000005	Aptenodytes patagonicus	plumage auricular patch	saturation	Body Condition	environment	154			6.5	137.5	<0.0001
male	WOS:000362911000005	Aptenodytes patagonicus	plumage auricular patch	saturation	Body Condition	environment	154			8.4	139	<0.0001
female	WOS:000362911000005	Aptenodytes patagonicus	plumage auricular patch	brightness	Body Condition	environment	154			0.5	153	0.6
male	WOS:000362911000005	Aptenodytes patagonicus	plumage auricular patch	brightness	Body Condition	environment	154			-0.6	153	0.5
female	WOS:000362911000005	Aptenodytes patagonicus	plumage auricular patch	width	Body Condition	environment	154			8.1	129.3	<0.0001
male	WOS:000362911000005	Aptenodytes patagonicus	plumage auricular patch	width	Body Condition	environment	154			11	153	<0.0001
female	WOS:000362911000005	Aptenodytes patagonicus	plumage auricular patch	interauricular distance	Body Condition	environment	154			1.3	135.6	0.2
male	WOS:000362911000005	Aptenodytes patagonicus	plumage auricular patch	interauricular distance	Body Condition	environment	154			0.9	153	0.4
female	WOS:000374383300003	Aptenodytes patagonicus	beak	UV brightness	Body Condition	body condition	23
male	WOS:000374383300003	Aptenodytes patagonicus	beak	UV brightness	Body Condition	body condition	27
female	WOS:000374383300003	Aptenodytes patagonicus	beak	yellow orange chroma	Body Condition	body condition	23
male	WOS:000374383300003	Aptenodytes patagonicus	beak	yellow orange chroma	Body Condition	body condition	27
female	WOS:000374383300003	Aptenodytes patagonicus	beak	UV hue	Body Condition	stress	14
male	WOS:000374383300003	Aptenodytes patagonicus	beak	UV hue	Body Condition	stress	16
female	WOS:000378757700006	Aquila pennata	plumage ventral	darkness	Fitness	reproductive success	403	0.305	0.298																																1.024		0.306
male	WOS:000378757700006	Aquila pennata	plumage ventral	darkness	Fitness	reproductive success	403	-0.197	0.895																																-0.22		0.826
female	WOS:000310801400011	Athene noctua	bill	brightness	Body Condition	body condition	18	-0.002	0.03																											0.002	1	14	0.96	negative
female	WOS:000310801400011	Athene noctua	bill	chroma	Body Condition	body condition	18	-100.17	111.92																											0.8	1	14	0.39	negative
female	WOS:000310801400011	Athene noctua	bill	brightness	Body Condition	body size	18	0.01	0.004																											6.25	1	14	0.025	positive
female	WOS:000310801400011	Athene noctua	bill	chroma	Body Condition	body size	18	4.59	18.83																											0.06	1	14	0.811	positive
female	WOS:000310801400011	Athene noctua	bill	brightness	Fitness	offspring quality or condition	15	0.05	0.02																											5.55	1	11	0.038	positive
female	WOS:000310801400011	Athene noctua	bill	chroma	Fitness	offspring quality or condition	15	-85.33	82.86																											1.06	1	11	0.325	negative
female	WOS:000310801400011	Athene noctua	bill	brightness	Fitness	reproductive success	18	0	0																											0.02	1	14	0.882	positive
female	WOS:000310801400011	Athene noctua	bill	chroma	Fitness	reproductive success	18	27.3	12.06																											5.13	1	14	0.04	positive
male	WOS:000235238000016	Bubo bubo	plumage throat patch	brightness	Body Condition	body size	16																											0.26	0.33
female	WOS:000235238000016	Bubo bubo	plumage throat patch	brightness	Body Condition	body size	13																											0.62	0.023
male	WOS:000222501500006	Bubulcus ibis	plumage breeding plumes	elaboration	Fitness	reproductive success	60																																	positive							0.84	0.36
female	WOS:000222501500006	Bubulcus ibis	plumage breeding plumes	elaboration	Fitness	reproductive success	60																																	negative							2.02	0.16
male	WOS:000222501500006	Bubulcus ibis	plumage breeding plumes	elaboration	Fitness	reproductive success	23			0.03	21	0.98
female	WOS:000222501500006	Bubulcus ibis	plumage breeding plumes	elaboration	Fitness	reproductive success	68																																								3.21	0.07
male	WOS:000222501500006	Bubulcus ibis	plumage breeding plumes	elaboration	Fitness	reproductive success	64																																	positive							1.94	0.16
female	WOS:000222501500006	Bubulcus ibis	plumage breeding plumes	elaboration	Fitness	reproductive success	64																																	negative							3.76	0.053
male	WOS:000222501500006	Bubulcus ibis	plumage breeding plumes	elaboration	Fitness	reproductive success	51																													19.9	1	49	<0.001	positive
female	WOS:000222501500006	Bubulcus ibis	plumage breeding plumes	elaboration	Fitness	reproductive success	51																													6.4	1	49	0.01	positive
female	WOS:000221541600007	Cardinalis cardinalis	underwing feathers colour	brightness mainly	Body Condition	body condition	81	0.89		2.77	79	0.007																					0.08
female	WOS:000221541600007	Cardinalis cardinalis	bill colour	brightness mainly	Body Condition	body condition	81	0.31		2.06	79	0.04																					0.08
female	WOS:000221541600007	Cardinalis cardinalis	underwing feather colour	brightness mainly	Body Condition	body size	81	0.57		2.53	79	0.01																					0.1
female	WOS:000221541600007	Cardinalis cardinalis	bill colour	brightness mainly	Body Condition	body size	81	0.3		2.83	79	0.006																					0.1
female	WOS:000221541600007	Cardinalis cardinalis	mask score	size and darkness	Fitness	parental quality	23	0.77		2.31	21	0.03																					0.16
female	WOS:000221541600007	Cardinalis cardinalis	underwing feathers colour	brightness mainly	Fitness	timing of breeding	34	-4.51		-2.5	32	0.01																					0.13
female	WOS:000221541600007	Cardinalis cardinalis	underwing feather colour	brightness mainly	Fitness	reproductive success	36	0.34		3.43	34	0.001																					0.23
male	male2	Cardinalis cardinalis	bill	color	Body Condition	body condition	85	1.38		4.31	83	<0.0001																				0.18
male	male2	Cardinalis cardinalis	plumage breast	color	Body Condition	body size	87	0.23		2.75	85	0.007																				0.08
male	male2	Cardinalis cardinalis	plumage breast	color	Fitness	parental quality	21			-2.43	19	0.02																				0.23
male	male2	Cardinalis cardinalis	plumage face mask	size	Fitness	reproductive success	29	-0.04		-2.88	27	0.008																				0.23
female	WOS:000230719700013	Charadrius alexandrinus	plumage head frontal bar	presence	Body Condition	body size	7			1.21	6	0.271	7	7		41.1	42.5		1.59	3.09
female	WOS:000230719700013	Charadrius alexandrinus	plumage head frontal bar	presence	Fitness	offspring quality or condition	6			3.37	5	0.02	6	6		8.8	8.6		0.21	0.31
female	WOS:000230719700013	Charadrius alexandrinus	plumage head frontal bar	presence	Fitness	timing of breeding	6						6	6		46.3	47.3		24.07	34.17																					0.41		0.686
female	WOS:000282823800006	Chloephaga picta	plumage head	colour intensity	Body Condition	body condition	42			-2.728	40	0.01																								7.442	1	40		negative
female	WOS:000282823800006	Chloephaga picta	skin tarsus	colour intensity	Fitness	offspring quality or condition	20			2.649	18	0.016
female	WOS:000282823800006	Chloephaga picta	plumage head	colour intensity	Fitness	offspring quality or condition	20			-2.205	18	0.042
female	WOS:000282823800006	Chloephaga picta	skin tarsus	colour intensity	Fitness	reproductive success	20			3.103	18	0.006
female	WOS:000259245900015	Coracias garrulus	plumage back	brightness	Fitness	reproductive success	36																													4.27	1	32	0.047	positive
male	WOS:000259245900015	Coracias garrulus	plumage back	brightness	Fitness	reproductive success	32																													4.81	1	29	0.04	positive
female	WOS:000238486700008	Cyanistes caeruleus	plumage crown	hue	Fitness	survival	166			0.76929	78.191	0.444	122	44		394.6	392.7		1.3	2.1		14.359	13.9298
female	WOS:000238486700008	Cyanistes caeruleus	plumage crown	UV chroma	Fitness	survival	166			-0.70712	126.91	0.481	122	44		28.8	29		0.2	0.2		2.2091	1.3266
female	WOS:000238486700008	Cyanistes caeruleus	plumage crown	chroma	Fitness	survival	166			-0.70713	127.01	0.481	122	44		0.84	0.85		0.01	0.01		0.1105	0.0663
female	WOS:000238486700008	Cyanistes caeruleus	plumage crown	brightness	Fitness	survival	166			-2.7288	72.903	0.00796	122	44		24.4	26.6		0.4	0.7		4.4181	4.6433
male	WOS:000238486700008	Cyanistes caeruleus	plumage crown	hue	Fitness	survival	159			-0.77247	94.798	0.442	110	49		383.7	385.2		1.1	1.6		11.5369	11.2
male	WOS:000238486700008	Cyanistes caeruleus	plumage crown	UV chroma	Fitness	survival	159			0.35355	133.3	0.724	110	49		32.9	32.8		0.2	0.2		2.0976	1.4
male	WOS:000238486700008	Cyanistes caeruleus	plumage crown	chroma	Fitness	survival	159			-0.4472	73	0.656	110	49		1.08	1.09		0.01	0.02		0.1049	0.14
male	WOS:000238486700008	Cyanistes caeruleus	plumage crown	brightness	Fitness	survival	159			-0.74421	80.676	0.459	110	49		30.4	31		0.4	0.7		4.1952	4.9
female	WOS:000251765600022	Cyanistes caeruleus	plumage cap (crown)	brightness	Fitness	survival	77	0.97	0.45																			5.59		0.0181										positive
female	WOS:000251765600022	Cyanistes caeruleus	plumage collar (nape)	brightness	Fitness	reproductive success	39			-1.9071	37																							-0.29917	0.06429
female	WOS:000251765600022	Cyanistes caeruleus	plumage collar (nape)	brightness	Fitness	reproductive success	34																																					0.3076	0.0768
female	WOS:000251765600022	Cyanistes caeruleus	plumage cap (crown)	UV-blue colouration	Fitness	timing of breeding	68	-0.89	0.46																											3.7	1	62	0.058	negative
female	WOS:000251765600022	Cyanistes caeruleus	plumage collar (nape)	chroma	Fitness	reproductive success	68	0.22	0.08																			7.22		0.0072										positive
female	WOS:000297849300010	Cyanistes caeruleus	plumage cap	UV-blue hue	Body Condition	stress	55			-0.1564	52.949	0.876	25	30		388.4	390		7	7.46		35	40.8601
male	WOS:000297849300010	Cyanistes caeruleus	plumage cap	UV-blue hue	Body Condition	stress	44			-0.54389	32.63	0.59	22	22		375.5	381.8		10.15	5.58		47.6077	26.1725
female	WOS:000297849300010	Cyanistes caeruleus	plumage breast	chroma	Body Condition	stress	55			0.17619	50.547	0.8609	25	30		0.63	0.59		0.133	0.184		0.665	1.0078
male	WOS:000297849300010	Cyanistes caeruleus	plumage breast	chroma	Body Condition	stress	44			0.46365	39.924	0.6454	22	22		0.7	0.6		0.134	0.169		0.6285	0.7927
female	WOS:000297849300010	Cyanistes caeruleus	plumage breast	chroma	Body Condition	body size	26			0.97	24																							0.195	0.3396
female	WOS:000297849300010	Cyanistes caeruleus	plumage cap	UV-blue hue	Fitness	reproductive success	23																																					-0.2125	0.329
male	WOS:000241344600012	Cyanistes caeruleus	plumage breast	brightness	Fitness	offspring quality or condition	29	0.03																																							6.1	<0.05
female	WOS:000241344600012	Cyanistes caeruleus	plumage breast	brightness	Fitness	offspring quality or condition	26	0.01																																							7.18	<0.01
female	WOS:000241344600012	Cyanistes caeruleus	plumage breast	hue	Fitness	offspring quality or condition	26	-0.02																																							7.53	<0.01
male	WOS:000241344600012	Cyanistes caeruleus	plumage breast	brightness	Fitness	offspring quality or condition	26	0.01																																							6.93	<0.01
male	WOS:000241344600012	Cyanistes caeruleus	plumage breast	hue	Fitness	offspring quality or condition	26	-0.03																																							16.66	<0.001
female	WOS:000312990100003	Cyanistes caeruleus	plumage crown	UV chroma	Fitness	offspring quality or condition	32	-0.3413	2.051																											0.03	1	24.9	0.869	negative
male	WOS:000312990100003	Cyanistes caeruleus	plumage crown	UV chroma	Fitness	offspring quality or condition	32	4.766	2.297																											4.31	1	20.7	0.051	positive
female	WOS:000312990100003	Cyanistes caeruleus	plumage crown	UV chroma	Fitness	reproductive success	32																											0.174	0.341
male	WOS:000312990100003	Cyanistes caeruleus	plumage crown	UV chroma	Fitness	reproductive success	33																											-0.287	0.106
female	WOS:000312990100003	Cyanistes caeruleus	plumage crown	UV chroma	Fitness	timing of breeding	32																											-0.321	0.073
male	WOS:000312990100003	Cyanistes caeruleus	plumage crown	UV chroma	Fitness	timing of breeding	33																											-0.035	0.846
female	WOS:000376646700019	Cyanistes caeruleus	plumage crown	UV chroma	Fitness	parental quality	53																																					0.096	0.4934
male	WOS:000376646700019	Cyanistes caeruleus	plumage crown	UV chroma	Fitness	parental quality	38			-0.3825	36																							-0.0636	0.7043
female	WOS:000376646700019	Cyanistes caeruleus	plumage breast	chroma	Fitness	parental quality	52			1.167	50																							0.1629	0.2487
male	WOS:000376646700019	Cyanistes caeruleus	plumage breast	chroma	Fitness	parental quality	37																																					0.08265	0.6268
female	WOS:000221556500002	Cygnus atratus	plumage wing curled feathers	number	Body Condition	body condition	80																																					-0.09	0.59
male	WOS:000221556500002	Cygnus atratus	plumage wing curled feathers	number	Body Condition	body condition	67																																					0.35	0.009
female	WOS:000221556500002	Cygnus atratus	plumage wing curled feathers	number	Body Condition	body size	80																																					-0.07	0.57
male	WOS:000221556500002	Cygnus atratus	plumage wing curled feathers	number	Body Condition	body size	67																																					0.08	0.66
female	WOS:000221556500002	Cygnus atratus	plumage wing curled feathers	number	Fitness	reproductive success	80						56	24												369.5	0.001
male	WOS:000221556500002	Cygnus atratus	plumage wing curled feathers	number	Fitness	reproductive success	63						47	16												168	0.001
female	WOS:000430212700008	Estrilda astrild	bill colour	saturation	Body Condition	stress	6			-0.77476	5	0.4735
male	WOS:000430212700008	Estrilda astrild	bill colour	saturation	Body Condition	stress	4			0.78275	3	0.4909
female	WOS:000430212700008	Estrilda astrild	bill colour	saturation	Body Condition	stress	153																													4.55	1	151	0.035	positive
female	WOS:000430212700008	Estrilda astrild	bill colour	saturation	Body Condition	stress	153																													4.5	1	151	0.036	positive
female	WOS:000430212700008	Estrilda astrild	bill colour	saturation	Body Condition	stress	153																													4.93	1	151	0.028	positive
female	WOS:000430212700008	Estrilda astrild	bill colour	saturation	Body Condition	stress	153																													5.09	1	151	0.025	positive
female	WOS:000430212700008	Estrilda astrild	bill colour	saturation	Body Condition	stress	153																													4.45	1	151	0.036	positive
male	WOS:000266864000002	Eudyptes robustus	plumage crest	hue	Body Condition	body condition	19			2.9244	15.917	0.009967	12	7		46.168	44.505		0.411	0.393		1.42375	1.03978
male	WOS:000266864000002	Eudyptes robustus	plumage crest	pigment concentration	Body Condition	body condition	19			2.7922	11.668	0.01666	12	7		81.615	69.362		2.498	3.608		8.65333	9.54587
female	WOS:000266864000002	Eudyptes robustus	plumage crest	hue	Body Condition	body condition	34			1.9463	31.94	0.06046	11	23		46.47	45.66		0.24	0.34		0.79599	1.6306
female	WOS:000266864000002	Eudyptes robustus	plumage crest	pigment concentration	Body Condition	body condition	34			6.263	14.222	1.94e-05	11	23		93.66	73.87		2.88	1.3		9.5519	6.2346
male	WOS:000266864000002	Eudyptes robustus	plumage crest	hue	Body Condition	body size	12																											0.61	0.033
male	WOS:000266864000002	Eudyptes robustus	plumage crest	hue	Body Condition	body size	12																											0.82	0.005
male	WOS:000244750600008	Eumomota superciliosa	plumage tail (wire)	length	Fitness	reproductive success	66																													8.54	1	64		positive
male	WOS:000244750600008	Eumomota superciliosa	plumage tail (wire)	length	Fitness	reproductive success	51																													9.66	1	49		positive
male	WOS:000244750600008	Eumomota superciliosa	plumage tail (wire)	length	Fitness	reproductive success	25																					5.23		0.022										positive
female	WOS:000244750600008	Eumomota superciliosa	plumage tail (wire)	length	Fitness	reproductive success	47																													3.66	1	45	0.062	negative
male	WOS:000244750600008	Eumomota superciliosa	plumage tail (wire)	length	Fitness	reproductive success	60																													8.2	1	53		positive
female	WOS:000305182200017	Eumomota superciliosa	plumage tail	brightness	Body Condition	body condition	52			-0.2678	48	0.79																								4.14	2	48	0.35	negative
male	WOS:000305182200017	Eumomota superciliosa	plumage tail	brightness	Body Condition	body condition	61			3.1006	57	0.003																								5.33	2	57	0.0076	positive
male	WOS:000371069800030	Falco tinnunculus	plumage dorsal spots	size	Body Condition	environment	143	0.198	0.091																											4.761	1	33	0.036	positive
female	WOS:000371069800030	Falco tinnunculus	plumage dorsal spots	size	Body Condition	body size	134	0.082	0.038																											4.47	1	57.86	0.039	positive
female	WOS:000371069800030	Falco tinnunculus	plumage dorsal spots	number	Fitness	timing of breeding	134	0.148	0.067																											4.783	1	51.04	0.033	positive
female	WOS:000371069800030	Falco tinnunculus	plumage dorsal spots	size	Fitness	timing of breeding	134	-0.47	0.195																											5.807	1	60.59	0.019	negative
male	WOS:000371069800030	Falco tinnunculus	plumage dorsal spots	size	Fitness	timing of breeding	143	-0.474	0.202																											5.469	1	90.09	0.021	negative
male	WOS:000371069800030	Falco tinnunculus	plumage dorsal spots	size	Fitness	reproductive success	143	0.058	0.03																											3.727	1	88.49	0.056	positive
female	WOS:000287753000008	Falco tinnunculus	plumage head	brightness	Body Condition	body condition	66	11.28																#VALUE!												6.8	1	57	0.01	positive
female	WOS:000287753000008	Falco tinnunculus	plumage rump	low UV chroma and high brightness	Body Condition	body condition	66	-9.26																												6.6	1	57	0.01	negative
female	WOS:000287753000008	Falco tinnunculus	plumage rump	low UV chroma and high brightness	Body Condition	immunity	50	-0.51																												5.58	1	48	0.02	negative
male	WOS:000287753000008	Falco tinnunculus	plumage head	brightness and UV chroma	Body Condition	immunity	32																													5.04	1	30	0.03	positive
male	WOS:000287753000008	Falco tinnunculus	plumage rump	brightness and UV chroma	Body Condition	immunity	32	0.84																												5.44	1	29	0.027	positive
female	WOS:000287753000008	Falco tinnunculus	plumage head	yellow red chroma and hue	Fitness	timing of breeding	61	-3.02																												6.14	1	59	0.016	negative
female	WOS:000348992900012	Falco tinnunculus	skin eye ring	chroma	Fitness	reproductive success	106																																					0.2326	0.016
male	WOS:000348992900012	Falco tinnunculus	skin eye ring	chroma	Fitness	reproductive success	85																																					0.14115	0.1976
female	WOS:000348992900012	Falco tinnunculus	skin eye ring	hue	Fitness	reproductive success	76			-2.99	74																							-0.328	0.0038
male	WOS:000348992900012	Falco tinnunculus	skin eye ring	hue	Fitness	reproductive success	73																																					-0.065	0.5848
female	WOS:000348992900012	Falco tinnunculus	skin eye ring	brightness	Fitness	reproductive success	100																																					0.0966	0.3392
male	WOS:000348992900012	Falco tinnunculus	skin eye ring	brightness	Fitness	reproductive success	91																																					-0.01632	0.878
female	WOS:000348992900012	Falco tinnunculus	skin eye ring	chroma	Fitness	reproductive success	118																																					0.2556	0.0052
male	WOS:000348992900012	Falco tinnunculus	skin eye ring	chroma	Fitness	reproductive success	83																																					-0.065887	0.554
female	WOS:000348992900012	Falco tinnunculus	skin eye ring	hue	Fitness	reproductive success	98																																					-0.255	0.01123
male	WOS:000348992900012	Falco tinnunculus	skin eye ring	hue	Fitness	reproductive success	83																																					-0.0574	0.606
female	WOS:000348992900012	Falco tinnunculus	skin eye ring	brightness	Fitness	reproductive success	121																																					0.0138	0.8806
male	WOS:000348992900012	Falco tinnunculus	skin eye ring	brightness	Fitness	reproductive success	73																																					-0.10866	0.3601
female	WOS:000268260700007	Falco tinnunculus	plumage tail band	size	Body Condition	body size	307	0.48	0.13																											12.89	1	99	<0.001	positive
female	WOS:000268260700007	Falco tinnunculus	plumage tail band	size	Body Condition	body size	304	0.37	0.14																											6.4	1	96	0.013	positive
female	WOS:000268260700007	Falco tinnunculus	plumage rump	colouration	Body Condition	environment	241	40.29	18.4																											4.78	1	84	0.031	positive
female	WOS:000268260700007	Falco tinnunculus	plumage rump	colouration	Fitness	reproductive success	233	0.01	<0.01																											4.29	1	81	0.041	positive
female	WOS:000254257500028	Ficedula albicollis	plumage wing patch	size	Fitness	reproductive success	323																											0.019		0.12	1	320	0.727	positive
female	WOS:000254257500028	Ficedula albicollis	plumage wing patch	size	Fitness	reproductive success	94																											-0.212		4.27	1	91	0.042	negative
male	WOS:000313650600002	Ficedula albicollis	plumage wing patch	size	Fitness	parental quality	25																													0.45	1	22	0.507	positive
female	WOS:000313650600002	Ficedula albicollis	plumage wing patch	size	Fitness	parental quality	25																													1.98	1	21	0.175	positive
male	WOS:000388349800010	Ficedula albicollis	plumage forehead patch	size	Fitness	parental quality	37																													0.035	1	34	>0.10	negative
male	WOS:000388349800010	Ficedula albicollis	plumage wing patch	size	Fitness	parental quality	37																													4.297	1	35	<0.05	negative
male	WOS:000388349800010	Ficedula albicollis	plumage composite	brightness	Fitness	parental quality	37																													0.132	1	34	>0.10	negative
male	WOS:000388349800010	Ficedula albicollis	plumage composite	brightness	Fitness	parental quality	37																													1.198	1	34	>0.10	positive
male	WOS:000388349800010	Ficedula albicollis	plumage composite	UV chroma	Fitness	parental quality	37																													1.749	1	34	>0.10	negative
female	WOS:000388349800010	Ficedula albicollis	plumage wing patch	size	Fitness	parental quality	46																													4.298	1	41	<0.05	negative
female	WOS:000388349800010	Ficedula albicollis	plumage composite	brightness	Fitness	parental quality	46																													0	1	40	>0.05	positive
female	WOS:000388349800010	Ficedula albicollis	plumage composite	UV chroma	Fitness	parental quality	46																													0.24	1	40	>0.05	positive
female	WOS:000388349800010	Ficedula albicollis	plumage wing patch	size	Fitness	parental quality	46																													4.92	1	43	<0.05	positive
female	WOS:000388349800010	Ficedula albicollis	plumage composite	brightness	Fitness	parental quality	46																													0.26	1	42	>0.05	positive
female	WOS:000388349800010	Ficedula albicollis	plumage composite	UV chroma	Fitness	parental quality	46																													0.299	1	42	>0.05	negative
male	WOS:000328127700009	Ficedula albicollis	plumage composite (mainly wing coverts)	brightness	Body Condition	body condition	80																											-0.29		7.23	1	79	0.009	negative
female	WOS:000328127700009	Ficedula albicollis	plumage composite (forehead, crown and breast)	brightness	Body Condition	body condition	102																											-0.23		5.32	1	99	0.02	negative
female	WOS:000328127700009	Ficedula albicollis	plumage composite (mainly wing)	brightness	Body Condition	body condition	102																											0.19		3.61	1	98	0.06	positive
male	WOS:000328127700009	Ficedula albicollis	plumage composite (forehead, crown and wing patch)	UV chroma	Fitness	reproductive success	80																											0.22		4.12	1	72	0.04	positive
male	WOS:000328127700009	Ficedula albicollis	plumage composite (wing patch, forehead, crown and breast)	brightness	Fitness	timing of breeding	80																											-0.24		4.49	1	76	0.04	negative
male	WOS:000328127700009	Ficedula albicollis	plumage composite (wing coverts and crown)	UV chroma	Fitness	timing of breeding	80																											-0.19		3.03	1	75	0.09	negative
female	WOS:000328127700009	Ficedula albicollis	plumage composite (forehead, crown and breast)	brightness	Fitness	timing of breeding	102																											0.2		4.28	1	100	0.04	positive
female	WOS:000412182400019	Ficedula albicollis	plumage wing patch	size	Fitness	offspring quality or condition	15																																					0.3286	0.232
male	WOS:000412182400019	Ficedula albicollis	plumage wing patch	size	Fitness	offspring quality or condition	15																																					-0.275	0.3203
female	WOS:000412182400019	Ficedula albicollis	plumage composite	brightness	Fitness	offspring quality or condition	14																																					-0.337	0.239
male	WOS:000412182400019	Ficedula albicollis	plumage composite	brightness	Fitness	offspring quality or condition	15																																					0.05357	0.8525
female	WOS:000412182400019	Ficedula albicollis	plumage composite	UV chroma	Fitness	offspring quality or condition	14																																					-0.033	0.916
male	WOS:000412182400019	Ficedula albicollis	plumage composite	UV chroma	Fitness	offspring quality or condition	15																											0.05097	0.8568
female	WOS:000412182400019	Ficedula albicollis	plumage wing patch	size	Fitness	offspring quality or condition	15			-0.29	13																							-0.079	0.779
male	WOS:000412182400019	Ficedula albicollis	plumage wing patch	size	Fitness	offspring quality or condition	15																																					0.4261	0.1132
female	WOS:000412182400019	Ficedula albicollis	plumage composite	brightness	Fitness	offspring quality or condition	14			-0.56	12																							-0.159	0.586
male	WOS:000412182400019	Ficedula albicollis	plumage composite	brightness	Fitness	offspring quality or condition	15																											0.094	0.738
female	WOS:000412182400019	Ficedula albicollis	plumage composite	UV chroma	Fitness	offspring quality or condition	14																																					-0.2577	0.3737
male	WOS:000412182400019	Ficedula albicollis	plumage composite	UV chroma	Fitness	offspring quality or condition	15																											-0.3633	0.1832
female	WOS:000412182400019	Ficedula albicollis	plumage wing patch	size	Fitness	parental quality	16			-0.74	14																							-0.194	0.471
male	WOS:000412182400019	Ficedula albicollis	plumage wing patch	size	Fitness	parental quality	16																																					-0.1383	0.6094
female	WOS:000412182400019	Ficedula albicollis	plumage composite	brightness	Fitness	parental quality	15			0.8	13																							0.218	0.436
male	WOS:000412182400019	Ficedula albicollis	plumage composite	brightness	Fitness	parental quality	16																											0.2475	0.3554
female	WOS:000412182400019	Ficedula albicollis	plumage composite	UV chroma	Fitness	parental quality	15																																					0.1218	0.6656
male	WOS:000412182400019	Ficedula albicollis	plumage composite	UV chroma	Fitness	parental quality	16																											0.0639	0.8142
female	WOS:000412182400019	Ficedula albicollis	plumage wing patch	size	Fitness	reproductive success	42																											-0.43	0.008
male	WOS:000412182400019	Ficedula albicollis	plumage wing patch	size	Fitness	reproductive success	42																											0.29	0.066
female	WOS:000412182400019	Ficedula albicollis	plumage composite	brightness	Fitness	reproductive success	14			-0.34	12																							-0.098	0.74
male	WOS:000412182400019	Ficedula albicollis	plumage composite	brightness	Fitness	reproductive success	15																											-0.0209	0.9412
female	WOS:000412182400019	Ficedula albicollis	plumage composite	UV chroma	Fitness	reproductive success	14																																					-0.1878	0.5204
male	WOS:000412182400019	Ficedula albicollis	plumage composite	UV chroma	Fitness	reproductive success	15																																					-0.2697	0.331
male	male4	Ficedula albicollis	plumage wing patch	size	Body Condition	body condition	297	0.032		0.525	295	0.6
male	male4	Ficedula albicollis	plumage wing patch	size	Body Condition	body condition	73	0.277		2.187	71	0.032
male	male13	Ficedula hypoleuca	plumage forehead patch	size	Fitness	reproductive success	99	-0.019	0.015																			1.7		0.191
male	male13	Ficedula hypoleuca	plumage forehead patch	size	Fitness	reproductive success	99	0.022	0.018																			1.6		0.203
female	WOS:000244984200008	Ficedula hypoleuca	plumage forehead patch	absense/presence	Fitness	offspring quality or condition	48																													0.17	1	11	0.68	positive
female	WOS:000244984200008	Ficedula hypoleuca	plumage forehead patch	absense/presence	Fitness	offspring quality or condition	48									7.27	5.57		0.65	0.5																4.23	1	5.78	0.08	positive
female	WOS:000245312000006	Ficedula hypoleuca	plumage wing patch	presence (expression itself)	Body Condition	immunity	32																											0.47		8.3	1	30	0.007	positive
female	WOS:000245312000006	Ficedula hypoleuca	plumage wing patch	presence (expression itself)	Body Condition	immunity	32																													7.63	1	25	0.011	positive
female	WOS:000245312000006	Ficedula hypoleuca	plumage wing patch	size	Fitness	timing of breeding	88																										0.5			7.53	1	74	0.008	negative
female	WOS:000245312000006	Ficedula hypoleuca	plumage forehead patch	presence (expression itself)	Fitness	reproductive success	303									4.7	4.1		0.1	0.1													0.11			4.82	1	289	0.029	positive
female	WOS:000245312000006	Ficedula hypoleuca	plumage wing patch	size	Fitness	reproductive success	88																										0.08			6.16	1	74	0.015	positive
female	WOS:000461820800005	Ficedula hypoleuca	plumage wing patch	size	Body Condition	environment	111	-0.062	0.027																											5.17	1	89	0.0254	negative
female	WOS:000461820800005	Ficedula hypoleuca	plumage wing patch	size	Body Condition	environment	111	0.09	0.034																											7.17	1	89	0.0088	positive
male	WOS:000461820800005	Ficedula hypoleuca	plumage wing patch	size	Body Condition	environment	74	0.146	0.092																											2.52	1	41	0.1199	positive
male	WOS:000461820800005	Ficedula hypoleuca	plumage wing patch	size	Body Condition	environment	74	0.118	0.089																											1.77	1	41	0.1912	positive
female	WOS:000461820800005	Ficedula hypoleuca	plumage forehead patch	size	Body Condition	environment	111	-0.011	0.005																											4.88	1	83.1	0.0299	negative
female	WOS:000461820800005	Ficedula hypoleuca	plumage forehead patch	size	Body Condition	environment	111	0.006	0.006																											0.98	1	88.7	0.324	positive
male	WOS:000461820800005	Ficedula hypoleuca	plumage forehead patch	size	Body Condition	environment	74	0.003	0.005																											0.36	1	36.4	0.5532	positive
male	WOS:000461820800005	Ficedula hypoleuca	plumage forehead patch	size	Body Condition	environment	74	0.013	0.006																											5.18	1	62.9	0.0263	positive
female	WOS:000461820800005	Ficedula hypoleuca	plumage wing patch	size	Fitness	reproductive success	111	0.002	0.079																											0.0007	1	89	0.9786	positive
male	WOS:000461820800005	Ficedula hypoleuca	plumage wing patch	size	Fitness	reproductive success	74	0.045	0.329																											0.02	1	41	0.8925	positive
female	WOS:000461820800005	Ficedula hypoleuca	plumage forehead patch	size	Fitness	reproductive success	111	0.037	0.014																											6.95	1	88.9	0.0099	positive
male	WOS:000461820800005	Ficedula hypoleuca	plumage forehead patch	size	Fitness	reproductive success	74	-0.005	0.017																											0.08	1	46.7	0.7749	negative
female	WOS:000461820800005	Ficedula hypoleuca	plumage wing patch	size	Fitness	reproductive success	111	0.061	0.046																											1.79	1	89	0.1846	positive
male	WOS:000461820800005	Ficedula hypoleuca	plumage wing patch	size	Fitness	reproductive success	74	-0.114	0.136																											0.71	1	41	0.4058	negative
female	WOS:000461820800005	Ficedula hypoleuca	plumage forehead patch	size	Fitness	reproductive success	111	-0.013	0.008																											2.48	1	87.8	0.1186	negative
male	WOS:000461820800005	Ficedula hypoleuca	plumage forehead patch	size	Fitness	reproductive success	74	-0.015	0.008																											3.65	1	62.6	0.0606	negative
male	male17	Ficedula hypoleuca	plumage forehead patch	size	Body Condition	parasites	40																																					0.11	0.51
female	male17	Ficedula hypoleuca	plumage forehead patch	presence/absence	Body Condition	parasites	58						9	49		0.42	1.27		0.16	1.71																					2.14	0.033
male	male12	Ficedula hypoleuca	plumage forehead patch	size	Fitness	timing of breeding	36																																					0.12	>0.05
male	male12	Ficedula hypoleuca	plumage forehead patch	size	Fitness	timing of breeding	67																																					-0.21	>0.05
male	male12	Ficedula hypoleuca	plumage forehead patch	size	Fitness	timing of breeding	40																																					0.18	>0.05
male	male12	Ficedula hypoleuca	plumage forehead patch	size	Fitness	timing of breeding	59																																					0.02	>0.05
male	male12	Ficedula hypoleuca	plumage forehead patch	size	Fitness	timing of breeding	67																																					-0.23	>0.05
female	WOS:000322003000006	Ficedula hypoleuca	plumage forehead patch	presence (expression at early age or not)	Fitness	survival	345			2.4598	169.84	0.0149	113	232		0.6	0.49		0.04	0.02		0.4252	0.3046
female	WOS:000322003000006	Ficedula hypoleuca	plumage forehead patch	presence (expression itself)	Fitness	reproductive success	846	-0.1294	0.0568	-2.27817	1360																									5.18			0.0234	negative
female	WOS:000322003000006	Ficedula hypoleuca	plumage forehead patch	presence (expression itself)	Fitness	reproductive success	345	-0.1449	0.07124	-2.03397	1331																									4.14			0.0428	negative
female	WOS:000322003000006	Ficedula hypoleuca	plumage forehead patch	presence (expression itself)	Fitness	reproductive success	342	-0.1007	0.03574	-2.81757	1322																									7.94			0.0051	negative
female	WOS:000322003000006	Ficedula hypoleuca	plumage forehead patch	presence (expression at early age or not)	Fitness	reproductive success	345	-0.1816	0.09435	-1.92475	1283																									3.7			0.0553	negative
male	WOS:000298983700013	Ficedula hypoleuca	plumage wing patch (feather)	presence (expression itself)	Body Condition	body condition	99																													56.77	1	97	<0.001	negative
female	WOS:000298983700013	Ficedula hypoleuca	plumage wing patch (feather)	presence (expression itself)	Body Condition	body condition	127																													8.86	1	125	<0.01	negative
male	WOS:000325005900005	Fratercula arctica	cutaneous gape rosette	colour intensity	Body Condition	body condition	18																																					-0.3222	0.1923
female	WOS:000325005900005	Fratercula arctica	cutaneous gape rosette	colour intensity	Body Condition	body condition	17																																					0.625	0.0087
male	male16	Geothlypis trichas	plumage mask face	size	Body Condition	immunity	151	104.9																												11.28	1	147	<0.001	positive
male	male16	Geothlypis trichas	plumage bib	size	Body Condition	immunity	100	20.5																												0.0159	1	96	0.9	positive
male	male16	Geothlypis trichas	plumage bib	saturation	Body Condition	immunity	69	0.004																												0.1	1	64	0.75	positive
male	male16	Geothlypis trichas	plumage mask face	size	Fitness	survival	83			-0.9	81	0.37	49	34		310.5	318.1
male	male16	Geothlypis trichas	plumage bib	size	Fitness	survival	82			-1.89	80	0.063	48	34		651.6	727
male	male16	Geothlypis trichas	plumage bib	brightness	Fitness	survival	82			-1.05	80	0.297	49	33		28.3	29.2
male	male16	Geothlypis trichas	plumage bib	saturation	Fitness	survival	82			1.22	80	0.224	49	33		0.36	0.35
male	male16	Geothlypis trichas	plumage mask face	size	Body Condition	body size	151	18.1																												6.47	1	147	0.012	positive
male	male16	Geothlypis trichas	plumage bib	size	Body Condition	body size	100	58.7																												1.91	1	96	0.17	positive
male	male16	Geothlypis trichas	plumage bib	saturation	Body Condition	body size	69	-0.001																												0.023	1	65	0.88	negative
female	WOS:000334966800017	Geothlypis trichas	plumage throat (bib)	size	Fitness	survival	71																					0.5		0.49		0.36								negative									-0.35
female	WOS:000334966800017	Geothlypis trichas	plumage throat (bib)	brightness	Fitness	survival	71																					1.2		0.28		0.36								positive									0.52
female	WOS:000334966800017	Geothlypis trichas	plumage throat (bib)	chroma	Fitness	survival	71																					4.1		0.04		0.36								negative									-0.96
female	WOS:000334966800017	Geothlypis trichas	plumage throat (bib)	UV saturation	Fitness	survival	71																					3.2		0.07		0.36								negative									-0.91
female	WOS:000334966800017	Geothlypis trichas	plumage throat (bib)	size	Body Condition	body size	83																													21.5	1	78	<0.0001	positive									0.52
female	WOS:000334966800017	Geothlypis trichas	plumage throat (bib)	size	Fitness	reproductive success	71																									0.4				10.9	1	63	0.002	positive									0.4
female	WOS:000334966800017	Geothlypis trichas	plumage throat (bib)	brightness	Fitness	reproductive success	71																									0.4				4	1	63	0.05	negative									-0.27
female	WOS:000334966800017	Geothlypis trichas	plumage throat (bib)	chroma	Fitness	reproductive success	71																									0.4				9.4	1	63	0.003	negative									-0.33
female	WOS:000334966800017	Geothlypis trichas	plumage throat (bib)	UV saturation	Fitness	reproductive success	71																									0.4				2.2	1	63	0.14	negative									-0.2
female	WOS:000334966800017	Geothlypis trichas	plumage throat (bib)	size	Fitness	reproductive success	71																					0.0056		0.94		0.16								negative									-0.08
female	WOS:000334966800017	Geothlypis trichas	plumage throat (bib)	brightness	Fitness	reproductive success	71																					1.4		0.24		0.16								positive									1.56
female	WOS:000334966800017	Geothlypis trichas	plumage throat (bib)	chroma	Fitness	reproductive success	71																					2.8		0.09		0.16								positive									1.74
female	WOS:000334966800017	Geothlypis trichas	plumage throat (bib)	UV saturation	Fitness	reproductive success	71																					0.5		0.47		0.16								positive									0.65
male	male14	Geothlypis trichas	plumage bib	size	Body Condition	stress	33	0.02																												4.7	1	26	0.04	positive
male	male14	Geothlypis trichas	plumage bib	chroma	Body Condition	stress	33	-0.02																												4.2	1	26	0.05	negative
male	male14	Geothlypis trichas	plumage bib	brightness	Body Condition	stress	23	-0.04																												6.7	1	16	0.02	negative
male	male14	Geothlypis trichas	plumage bib	brightness	Body Condition	stress	18	-0.03																												5.4	1	11	0.04	negative
male	male15	Geothlypis trichas	plumage mask face	size	Body Condition	body size	43																											0.2	0.2
male	male15	Geothlypis trichas	plumage bib	size	Body Condition	body size	43																											0.18	0.31
male	male15	Geothlypis trichas	plumage bib	brightness	Body Condition	body size	42																											0	0.56
male	male15	Geothlypis trichas	plumage bib	chroma	Body Condition	body size	42																											-0.04	0.81
male	male15	Geothlypis trichas	plumage bib	UV brightness	Body Condition	body size	42																											0.34	0.03
male	male15	Geothlypis trichas	plumage mask face	size	Body Condition	body size	39																											0.26	0.12
male	male15	Geothlypis trichas	plumage bib	size	Body Condition	body size	39																											-0.13	0.45
male	male15	Geothlypis trichas	plumage bib	brightness	Body Condition	body size	40																											-0.07	0.69
male	male15	Geothlypis trichas	plumage bib	chroma	Body Condition	body size	40																											0.43	0.005
male	male15	Geothlypis trichas	plumage bib	UV brightness	Body Condition	body size	39																											-0.47	0.003
male	male15	Geothlypis trichas	plumage bib	UV brightness	Fitness	reproductive success	40																					3.6		0.056										negative
male	male15	Geothlypis trichas	plumage bib	chroma	Fitness	reproductive success	40																					4.4		0.036										negative
male	male15	Geothlypis trichas	plumage bib	size	Fitness	reproductive success	42																					6.3		0.012										positive
male	male15	Geothlypis trichas	plumage bib	UV brightness	Fitness	reproductive success	42																					4.5		0.035										positive
male	male15	Geothlypis trichas	plumage bib	chroma	Fitness	reproductive success	42																					5		0.023										positive
male	WOS:000184534600001	Hirundo rustica	plumage tail	length	Fitness	reproductive success	25					0.01																																		-0.365
female	WOS:000184534600001	Hirundo rustica	plumage tail	length	Body Condition	body condition	17						8	9												60.5	0.017
female	WOS:000184534600001	Hirundo rustica	plumage tail	length	Body Condition	body condition	17						8	9												59.5	0.022
male	male18	Hirundo rustica	plumage throat patch	saturation	Body Condition	environment	10			-3.33	8	<0.01
male	male18	Hirundo rustica	plumage throat patch	saturation	Fitness	parental quality	29	0.52	0.2																											7.26	1	23	0.01	positive
male	male18	Hirundo rustica	plumage throat patch	size	Fitness	parental quality	29	0.03	0.2																											0.02	1	23	0.88	positive
male	male18	Hirundo rustica	plumage tail	length	Fitness	parental quality	29	0.26	0.15																											2.91	1	23	0.1	positive
male	male18	Hirundo rustica	plumage tail spots	size	Fitness	parental quality	29	-0.06	0.14																											0.16	1	23	0.69	negative
female	WOS:000388349800011	Hirundo rustica	plumage throat patch	saturation	Fitness	parental quality	27	0.36	0.14																																						7.09	0.008
female	WOS:000388349800011	Hirundo rustica	plumage throat patch	size	Fitness	parental quality	27	0.09	0.17																																						0.29	0.59
female	WOS:000388349800011	Hirundo rustica	plumage tail	length	Fitness	parental quality	27	0.2	0.19																																						1.15	0.28
female	WOS:000388349800011	Hirundo rustica	plumage tail spots	size	Fitness	parental quality	27	-0.07	0.14																																						0.27	0.6
female	WOS:000388349800011	Hirundo rustica	plumage throat patch	pigment concentration	Fitness	parental quality	19	-0.14	0.06																																						4.83	0.028
male	WOS:000437001800006	Hirundo rustica	plumage tail streamer	length	Fitness	timing of breeding	69	-0.14		-1.11	67	0.27
male	WOS:000437001800006	Hirundo rustica	plumage throat	colour	Fitness	timing of breeding	69	-2.18		-3.04	67	<0.01
male	WOS:000437001800006	Hirundo rustica	plumage belly	colour	Fitness	timing of breeding	69	0.61		0.81	67	0.42
female	WOS:000437001800006	Hirundo rustica	plumage tail streamer	length	Fitness	timing of breeding	69	-0.45		-2.56	67	0.01
female	WOS:000437001800006	Hirundo rustica	plumage throat	colour	Fitness	timing of breeding	69	0.06		0.06	67	0.95
female	WOS:000437001800006	Hirundo rustica	plumage belly	colour	Fitness	timing of breeding	69	1.04		1.26	67	0.21
male	WOS:000437001800006	Hirundo rustica	plumage tail streamer	length	Fitness	reproductive success	54	0.003																																	0.37	52	0.71
male	WOS:000437001800006	Hirundo rustica	plumage throat	colour	Fitness	reproductive success	54	0.06																																	0.75	51	0.45
male	WOS:000437001800006	Hirundo rustica	plumage belly	colour	Fitness	reproductive success	54	0.1																																	2.16	51	0.03
female	WOS:000437001800006	Hirundo rustica	plumage tail streamer	length	Fitness	reproductive success	54	0.02																								0.15									1.77	52	0.08
female	WOS:000437001800006	Hirundo rustica	plumage throat	colour	Fitness	reproductive success	54	0.06																								0.15									1.31	51	0.19
female	WOS:000437001800006	Hirundo rustica	plumage belly	colour	Fitness	reproductive success	54	-0.07																								0.15									-1.24	51	0.22
male	WOS:000437001800006	Hirundo rustica	plumage tail streamer	length	Fitness	reproductive success	55	0.008																																	0.8	53	0.42
male	WOS:000437001800006	Hirundo rustica	plumage throat	colour	Fitness	reproductive success	55	0.05																																	1.17	52	0.24
male	WOS:000437001800006	Hirundo rustica	plumage belly	colour	Fitness	reproductive success	55	0.06																																	1.15	52	0.25
female	WOS:000437001800006	Hirundo rustica	plumage tail streamer	length	Fitness	reproductive success	55	0.04																								0.17									3.11	53	<0.01
female	WOS:000437001800006	Hirundo rustica	plumage throat	colour	Fitness	reproductive success	55	0.04																								0.17									0.53	52	0.6
female	WOS:000437001800006	Hirundo rustica	plumage belly	colour	Fitness	reproductive success	55	-0.08																								0.17									-1.32	52	0.19
male	WOS:000221556500012	Hirundo rustica	plumage throat	colour	Fitness	timing of breeding	29																					4.51		0.03										positive
female	WOS:000221556500012	Hirundo rustica	plumage tail	length	Fitness	timing of breeding	48																																					-0.207813	0.1564
male	WOS:000221556500012	Hirundo rustica	plumage tail	length	Fitness	timing of breeding	30																											-0.01916	0.92
female	WOS:000221556500012	Hirundo rustica	plumage breast	colour	Fitness	timing of breeding	52																					4.48		0.03										positive
female	WOS:000221556500012	Hirundo rustica	plumage belly	colour	Fitness	timing of breeding	47																					8.84		0.003										positive
male	WOS:000221556500012	Hirundo rustica	plumage vent	colour	Fitness	reproductive success	29																					3.78		0.05										negative
female	WOS:000221556500012	Hirundo rustica	plumage tail	length	Fitness	reproductive success	47																																					0.1428	0.3383
female	WOS:000221556500012	Hirundo rustica	plumage belly	colour	Fitness	reproductive success	47																					7.93		0.005										negative
male	WOS:000318840100069	Hirundo rustica	plumage belly	hue	Fitness	survival	108			3.08	107	0.003
male	WOS:000318840100069	Hirundo rustica	plumage belly	UV hue	Fitness	survival	108			0.8	107	0.425
male	WOS:000318840100069	Hirundo rustica	plumage belly	chroma	Fitness	survival	108			-2.7	107	0.008
female	WOS:000318840100069	Hirundo rustica	plumage belly	hue	Fitness	survival	66			0.32	65	0.749
female	WOS:000318840100069	Hirundo rustica	plumage belly	UV hue	Fitness	survival	66			1.99	65	0.051
female	WOS:000318840100069	Hirundo rustica	plumage belly	chroma	Fitness	survival	66			-0.65	65	0.502
female	WOS:000296295000036	Hirundo rustica	plumage tail streamer	length	Fitness	reproductive success	28	0.1	0.04																											5.71	1	24	0.025	positive
female	WOS:000296295000036	Hirundo rustica	plumage tail streamer	length	Fitness	reproductive success	15	0.25	0.11																											5.15	1	12	0.046	positive
female	WOS:000296295000036	Hirundo rustica	plumage ventral	colour	Fitness	reproductive success	28	-0.66	0.89																											0.56	1	24	0.463	negative
female	WOS:000296295000036	Hirundo rustica	plumage ventral	colour	Fitness	reproductive success	15	4.3	3.19																											1.83	1	12	0.2	positive
male	WOS:000296295000036	Hirundo rustica	plumage ventral	colour	Fitness	reproductive success	31	2.02	0.78																											6.65	1	27	0.0157	positive
male	WOS:000296295000036	Hirundo rustica	plumage tail streamer	length	Fitness	reproductive success	31	0.0016	0.02																											0.45	1	27	0.508	positive
male	WOS:000296295000036	Hirundo rustica	plumage ventral	colour	Fitness	reproductive success	31	2.46	0.75																											10.68	1	27	0.003	positive
male	WOS:000296295000036	Hirundo rustica	plumage tail streamer	length	Fitness	reproductive success	31	0.03	0.02																											1.78	1	27	0.198	positive
male	WOS:000296295000036	Hirundo rustica	plumage tail streamer	length	Fitness	reproductive success	13																																					0.67	<0.01
male	WOS:000296295000036	Hirundo rustica	plumage ventral	colour	Fitness	reproductive success	12																																					0.71	<0.008
male	WOS:000296295000036	Hirundo rustica	plumage tail streamer	length	Fitness	reproductive success	13																																					0.7	<0.006
male	WOS:000296295000036	Hirundo rustica	plumage ventral	colour	Fitness	reproductive success	12																																					0.63	<0.028
male	WOS:000296295000036	Hirundo rustica	plumage tail streamer	length	Fitness	reproductive success	13						6	7		104.3	95.6					8	5.3			6	0.03
male	WOS:000296295000036	Hirundo rustica	plumage ventral	colour	Fitness	reproductive success	13						6	7		1.94	1.69					0.18	0.23			4	0.028
female	WOS:000290515100015	Lagopus lagopus	comb	size	Body Condition	parasites	334	-0.002	0.0007																											7.63	1	329	0.006	negative
female	WOS:000290515100015	Lagopus lagopus	comb	size	Body Condition	stress	20	-0.019	0.005																											14.41	1	19	0.003	negative
female	WOS:000290515100015	Lagopus lagopus	comb	size	Body Condition	body size	334	0.06																												5.19	1	329	0.023	positive
female	WOS:000229428400005	Lagopus lagopus	comb	total brightness	Body Condition	parasites	59																													3.85	1	48	0.06	negative
female	WOS:000229428400005	Lagopus lagopus	comb	UV brightness	Body Condition	parasites	59																													12.1	1	48	<0.01	negative
male	WOS:000229428400005	Lagopus lagopus	comb	UV brightness	Body Condition	parasites	77																													14.16	1	69	<0.001	negative
male	male3	Lagopus lagopus	comb	size	Body Condition	body condition	54																													7.09	1	49	<0.05	positive
male	male3	Lagopus lagopus	comb	size	Body Condition	body condition	54																													6.75	1	49	<0.05	positive
male	male3	Lagopus lagopus	comb	size	Body Condition	immunity	34																													20.08	1	32	<0.01	positive
female	WOS:000297547300009	Lagopus lagopus	comb	size	Body Condition	body size	373	0.11	0.03																											14.27	1	364	<0.001	positive
female	WOS:000311404100005	Lagopus lagopus	comb	size	Body Condition	parasites	497	0.2	6.9																											0.001	1	13.6	0.971	positive
male	WOS:000311404100005	Lagopus lagopus	comb	size	Body Condition	parasites	952	-42.8	12.8																											11.16	1	13.9	0.004	negative
female	WOS:000311404100005	Lagopus lagopus	comb	size	Body Condition	environment	497	-4.37	2.73																											2.55	1	4.24	0.181	negative
male	WOS:000311404100005	Lagopus lagopus	comb	size	Body Condition	environment	952	-10.41	3.58																											7.3	1	5.64	0.037	negative
female	WOS:000173591800004	Larosterna inca	plumage moustache	length	Body Condition	body condition	60																											0.4	0.002
female	WOS:000173591800004	Larosterna inca	plumage moustache	asymmetry	Body Condition	body condition	60																											-0.1	0.425
female	WOS:000173591800004	Larosterna inca	wattle (skin)	length	Body Condition	body condition	61																											0.23	0.07
female	WOS:000173591800004	Larosterna inca	wattle (skin)	colour	Body Condition	body condition	61																																					0.32	0.011
male	WOS:000173591800004	Larosterna inca	plumage moustache	length	Body Condition	body condition	42																											0.33	0.03
male	WOS:000173591800004	Larosterna inca	plumage moustache	asymmetry	Body Condition	body condition	42																											-0.2	0.2
male	WOS:000173591800004	Larosterna inca	wattle (skin)	length	Body Condition	body condition	42																											0.29	0.049
male	WOS:000173591800004	Larosterna inca	wattle (skin)	colour	Body Condition	body condition	42																																					0.05	0.741
female	WOS:000173591800004	Larosterna inca	plumage moustache	length	Body Condition	body size	60																											0.49	<0.001
male	WOS:000173591800004	Larosterna inca	plumage moustache	length	Body Condition	body size	42																											0.37	0.01
female	WOS:000173591800004	Larosterna inca	plumage moustache	length	Fitness	offspring quality or condition	21																											0.56	0.008
male	WOS:000173591800004	Larosterna inca	plumage moustache	length	Fitness	offspring quality or condition	12																											0.62	0.032
female	WOS:000173591800004	Larosterna inca	plumage moustache	length	Fitness	offspring quality or condition	21																											0.53	0.013
male	WOS:000173591800004	Larosterna inca	plumage moustache	length	Fitness	offspring quality or condition	18																											0.43	0.07
female	WOS:000173591800004	Larosterna inca	plumage moustache	length	Fitness	reproductive success	17			2.021	13.319	0.06385	10	13		73.0294	69.8039		1.43137	0.705882		4.5264	2.5451
male	WOS:000173591800004	Larosterna inca	plumage moustache	length	Fitness	reproductive success	23			1.0869	13.617	0.2959	8	9		72.3627	70.9412		0.72549	1.08824		2.052	3.26471
male	WOS:000440036000012	Limosa limosa	plumage composite (ventral)	colour extent	Body Condition	body condition	30																											0.06854	0.7189
female	WOS:000440036000012	Limosa limosa	plumage composite (ventral)	colour extent and bar extent	Body Condition	immunity	41	69		1.79	39																							0.28	0.082
female	WOS:000440036000012	Limosa limosa	plumage composite (ventral)	colour extent and bar extent	Body Condition	immunity	42																																					0.0345	0.83
male	WOS:000440036000012	Limosa limosa	plumage composite (ventral)	colour extent	Body Condition	immunity	28																											-0.233	0.2327
male	WOS:000440036000012	Limosa limosa	plumage composite (ventral)	colour extent	Body Condition	immunity	30																											-0.3221	0.08264
female	WOS:A1997YJ40000005	Luscinia svecica	plumage throat patches	colouration	Body Condition	body size	54																																					0.34	0.016
female	WOS:A1997YJ40000005	Luscinia svecica	plumage throat patches	colouration	Body Condition	body size	56																																					0.28	0.041
male	male6	Luscinia svecica	plumage throat	UV reflectance	Fitness	timing of breeding	19			0.72	17	0.24	9	10		7.7	6.5		1.2	1.1
male	male6	Luscinia svecica	plumage throat	UV reflectance	Fitness	timing of breeding	43			1.86	41	0.035	20	23		8	6.6		0.5	0.5
male	male6	Luscinia svecica	plumage throat	UV reflectance	Fitness	reproductive success	16						8	8		0.33	0.3		0.11	0.11								0.13		0.36										positive
male	male6	Luscinia svecica	plumage throat	UV reflectance	Fitness	reproductive success	44						19	25		0.41	0.22		0.08	0.07								2.25		0.067										positive
male	male6	Luscinia svecica	plumage throat	UV reflectance	Fitness	reproductive success	15			-0.12	13	0.45	8	7		3.9	4		0.7	0.7
male	male6	Luscinia svecica	plumage throat	UV reflectance	Fitness	reproductive success	42			-1.41	40	0.084	19	23		3.7	4.7		0.6	0.5
male	male5	Luscinia svecica	plumage throat	shortwave chroma	Fitness	reproductive success	51			0.71	49	0.48	19	32		0.27	0.25		0.01	0.01
male	male5	Luscinia svecica	plumage throat	UV chroma	Fitness	reproductive success	51			0.42	49	0.67	19	32		0.36	0.36		0.004	0.003
male	male5	Luscinia svecica	plumage throat	brightness	Fitness	reproductive success	51			0.33	49	0.74	19	32		96.9	96.1		2.3	1.4
male	male5	Luscinia svecica	plumage throat	hue	Fitness	reproductive success	51			-0.12	49	0.91	19	32		365.4	365.7		1.7	1.6
male	male5	Luscinia svecica	plumage band	size	Fitness	reproductive success	57			-0.44	55	0.66	14	43		6.4	6.7		0.66	0.38
male	male5	Luscinia svecica	plumage throat	shortwave chroma	Fitness	reproductive success	42																																					0.4	0.01
male	male5	Luscinia svecica	plumage throat	UV chroma	Fitness	reproductive success	42																																					0.15	0.33
male	male5	Luscinia svecica	plumage throat	brightness	Fitness	reproductive success	42																																					0.13	0.4
male	male5	Luscinia svecica	plumage throat	hue	Fitness	reproductive success	42																																					0.04	0.8
male	male5	Luscinia svecica	plumage band	size	Fitness	reproductive success	39																																					-0.06	0.73
male	male5	Luscinia svecica	plumage throat	shortwave chroma	Fitness	reproductive success	42																					9.74		0.0018										positive
male	male5	Luscinia svecica	plumage throat	UV chroma	Fitness	reproductive success	42																					3.68		0.055										positive
male	male5	Luscinia svecica	plumage throat	brightness	Fitness	reproductive success	42																					0.053		0.82										negative
male	male5	Luscinia svecica	plumage throat	hue	Fitness	reproductive success	42																					0.054		0.82										positive
male	male5	Luscinia svecica	plumage band	size	Fitness	reproductive success	28																					26.9		<0.0001										positive
male	male5	Luscinia svecica	plumage band	size	Fitness	reproductive success	39																					0.012		0.91										negative
female	WOS:000233908500017	Luscinia svecica	plumage throat pacthes	size	Body Condition	body size	35			0.55	33																							0.095	0.59
female	WOS:000233908500017	Luscinia svecica	plumage throat pacthes	size	Body Condition	immunity	24	0.16	0.16	1	19	0.34
female	WOS:000233908500017	Luscinia svecica	plumage throat pacthes	size	Body Condition	immunity	35	0.081	0.15	0.54	31	0.58
female	WOS:000233908500017	Luscinia svecica	plumage throat pacthes	size	Body Condition	immunity	35	0.052	0.15	0.346667	31	0.72
female	WOS:000233908500017	Luscinia svecica	plumage throat pacthes	size	Body Condition	immunity	35	0.11	0.15	0.733333	31	0.47
female	WOS:000233908500017	Luscinia svecica	plumage throat pacthes	size	Body Condition	body size	35			0.55	33																							0.095	0.59
female	WOS:000233908500017	Luscinia svecica	plumage throat pacthes	size	Body Condition	body size	77			0.9	75																							0.1	0.37
female	WOS:000088445500001	Luscinia svecica	plumage throat	extent	Body Condition	body condition	27																											0.1	0.62
female	WOS:000088445500001	Luscinia svecica	plumage throat	extent	Body Condition	body condition	28																											0.09	0.66
female	WOS:000088445500001	Luscinia svecica	plumage throat	extent	Body Condition	body size	27																											0.08	0.68
female	WOS:000088445500001	Luscinia svecica	plumage throat	extent	Body Condition	body size	29																											-0.03	0.86
female	WOS:000088445500001	Luscinia svecica	plumage throat	extent	Fitness	offspring quality or condition	9																																					0.63	0.08
female	WOS:000088445500001	Luscinia svecica	plumage throat	extent	Fitness	offspring quality or condition	28																											0.008	0.97
female	WOS:000088445500001	Luscinia svecica	plumage throat	extent	Fitness	parental quality	28																											-0.22	0.27
female	WOS:000088445500001	Luscinia svecica	plumage throat	extent	Fitness	parental quality	28																																					-0.18	0.34
female	WOS:000088445500001	Luscinia svecica	plumage throat	extent	Fitness	parental quality	28																											-0.06	0.78
female	WOS:000088445500001	Luscinia svecica	plumage throat	extent	Fitness	parental quality	27																											0.05	0.8
female	WOS:000088445500001	Luscinia svecica	plumage throat	extent	Fitness	reproductive success	23																											-0.1	0.67
female	WOS:000088445500001	Luscinia svecica	plumage throat	extent	Fitness	timing of breeding	23																											0.17	0.43
female	WOS:000186778400008	Megadyptes antipodes	eye colour	saturation	Fitness	reproductive success	42																													6.1	1	32	0.02	positive
male	WOS:000186778400008	Megadyptes antipodes	eye colour	saturation	Fitness	reproductive success	36																													6.8	1	26	0.02	positive
female	WOS:000186778400008	Megadyptes antipodes	plumage postocular stripe	saturation	Fitness	reproductive success	42																													12.6	1	32	<0.01	positive
female	WOS:000186778400008	Megadyptes antipodes	eye colour	hue	Fitness	reproductive success	9																									0.247							0.17	negative
male	WOS:000186778400008	Megadyptes antipodes	eye colour	hue	Fitness	reproductive success	8																									0.069							0.53	negative
female	WOS:000186778400008	Megadyptes antipodes	plumage postocular stripe	hue	Fitness	reproductive success	9																									0.225							0.2	negative
male	WOS:000186778400008	Megadyptes antipodes	plumage postocular stripe	hue	Fitness	reproductive success	8																									0.266							0.19	negative
male	WOS:000186778400008	Megadyptes antipodes	plumage postocular stripe	saturation	Fitness	reproductive success	7																									0.07							0.53	positive
female	WOS:000299446500009	Molothrus rufoaxillaris	plumage wing axilary patch	size	Body Condition	body size	30			-0.90959	27.832	0.3708	7	23	9	47.2	51.6	50.8	2.4	4.2	3.1	6.3498	20.1425
female	WOS:000299446500009	Molothrus rufoaxillaris	plumage wing axilary patch	size	Body Condition	body size	16			-0.91826	13.836	0.3742	7	23	9	47.2	51.6	50.8	2.4	4.2	3.1	6.3498	9.3
female	WOS:000299446500009	Molothrus rufoaxillaris	plumage wing axilary patch	size	Body Condition	body size	30			-0.54583	23.382	0.5904	7	23	9	103.7	106.3	105.3	3	3.7	3.5	7.93725	17.7446
female	WOS:000299446500009	Molothrus rufoaxillaris	plumage wing axilary patch	size	Body Condition	body size	16			-0.34709	13.999	0.7337	7	23	9	103.7	106.3	105.3	3	3.7	3.5	7.93725	10.5
male	WOS:000347703700008	Panurus biarmicus	plumage back patches	length	Body Condition	body condition	28	0.04	0.02	2.11	26	0.04																				0.12					1	26	0.04	positive
male	WOS:000347703700008	Panurus biarmicus	tail	length	Body Condition	body condition	28			-0.3	26	0.77
male	WOS:000347703700008	Panurus biarmicus	bill colour	chroma	Body Condition	body condition	28			-0.35	26	0.73
male	WOS:000347703700008	Panurus biarmicus	lore	area	Body Condition	body condition	28			0.92	26	0.37
female	WOS:000347703700008	Panurus biarmicus	tail	length	Body Condition	body condition	27	0.004	0.002	2.58	25	0.02																				0.39				8.82	2	25	<0.01	positive
female	WOS:000347703700008	Panurus biarmicus	bill colour	chroma	Body Condition	body condition	27	0.79	0.29	2.73	25	0.01
female	WOS:000347703700008	Panurus biarmicus	lore	area	Body Condition	body condition	27			0.45	25	0.66
female	WOS:000347703700008	Panurus biarmicus	back patch	length	Body Condition	body condition	27			-0.82	25	0.42
female	WOS:000347703700008	Panurus biarmicus	lore	area	Body Condition	parasites	27	-0.49	0.23																			7.02		<0.01										negative							4.95	0.03
male	WOS:000347703700008	Panurus biarmicus	bill colour	chroma	Body Condition	parasites	28	51.5	23.01																			7.956		0.02																	5.01	0.03
male	male7	Parus major	plumage breast	hue	Body Condition	parasites	50			1.5319	34.53	0.1347	32	18		68.85	66.75		0.81	1.11		4.59	4.72
male	male7	Parus major	plumage breast	hue	Body Condition	parasites	144			-3.5038	134.48	0.0006	74	70		67.79	71.08		0.59	0.73		5.08	6.11
female	WOS:000308279000018	Parus major	plumage breast	chroma	Body Condition	parasites	40	-0.38																												6.19	1	36	0.018	negative
female	WOS:000308279000018	Parus major	plumage breast	chroma	Body Condition	body condition	12																																					-0.82	0.001
female	WOS:000233367300004	Parus major	plumage breast	hue	Body Condition	body condition	110	0.23																												5.14	1	105	0.025	positive
female	WOS:000233367300004	Parus major	plumage breast	hue	Body Condition	body size	111	0.24																												5.4	1	107	0.022	positive
female	WOS:000233367300004	Parus major	plumage breast	hue	Body Condition	body size	110	-0.05																												0.41	1	106	0.79	negative
male	WOS:000233367300004	Parus major	plumage breast	hue	Fitness	offspring quality or condition	99	0.03																												0.42	1	93	0.52	positive
male	WOS:000233367300004	Parus major	plumage breast	hue	Fitness	reproductive success	110	-0.02																												0.12	1	104	0.7	negative
male	WOS:000233367300004	Parus major	plumage breast	hue	Fitness	reproductive success	104	0.12																												1.79	1	98	0.18	positive
female	WOS:000233367300004	Parus major	plumage breast	hue	Fitness	reproductive success	36	-0.09																												0.27	1	31	0.6	negative
female	WOS:000233367300004	Parus major	plumage breast	hue	Fitness	reproductive success	67	-0.33																												7.68	1	62	0.007	negative
female	WOS:000233367300004	Parus major	plumage breast	hue	Fitness	reproductive success	103
male	WOS:000233367300004	Parus major	plumage breast	hue	Fitness	reproductive success	90	-0.08																												0.58	1	84	0.45	negative
female	WOS:000323114200042	Parus major	plumage breast stripe	blackness	Fitness	offspring quality or condition	2038																													13.47	1	654	<0.001	negative
female	WOS:000323114200042	Parus major	plumage ventral	brightness	Fitness	offspring quality or condition	2038																													4.78	1	654	0.029	positive
male	WOS:000323114200042	Parus major	plumage ventral	brightness	Fitness	offspring quality or condition	1181																													9.93	1	192	0.002	positive
male	male19	Parus major	plumage breast	UV chroma	Fitness	offspring quality or condition	83	40.88	14.92																											7.5	1	76	0.008	positive
male	male19	Parus major	plumage breast	chroma	Fitness	offspring quality or condition	83	0.56	2.94																											0.036	1	74.7	0.85	positive
male	male19	Parus major	plumage breast band	size	Fitness	offspring quality or condition	83	0.02	0.09																											0.1	1	74	0.812	positive
male	male19	Parus major	plumage face (cheeks)	immaculateness	Fitness	offspring quality or condition	83	-0.02	1.49																											0.0001	1	75.4	0.992	negative
male	male19	Parus major	plumage breast	UV chroma	Fitness	offspring quality or condition	83	-0.32	10.5																											0.0009	1	75.6	0.976	negative
male	male19	Parus major	plumage breast	chroma	Fitness	offspring quality or condition	83	0.68	2.08																											0.1	1	76	0.745	positive
male	male19	Parus major	plumage breast band	size	Fitness	offspring quality or condition	83	-0.04	0.06																											0.4	1	75.3	0.546	negative
male	male19	Parus major	plumage face (cheeks)	immaculateness	Fitness	offspring quality or condition	83	-0.64	1.04																											0.4	1	73.9	0.542	negative
male	male19	Parus major	plumage breast	UV chroma	Fitness	offspring quality or condition	83	5.82	2.73																											4.5	1	75.9	0.037	positive
male	male19	Parus major	plumage breast	chroma	Fitness	offspring quality or condition	83	-0.23	0.54																											0.2	1	76	0.668	negative
male	male19	Parus major	plumage breast band	size	Fitness	offspring quality or condition	83	0.001	0.017																											0.001	1	75.1	0.974	positive
male	male19	Parus major	plumage face (cheeks)	immaculateness	Fitness	offspring quality or condition	83	0.05	0.27																											0.029	1	75	0.865	positive
male	male19	Parus major	plumage breast	UV chroma	Fitness	offspring quality or condition	87	-0.18	0.53																											0.1	1	79.1	0.734	negative
male	male19	Parus major	plumage breast	chroma	Fitness	offspring quality or condition	87	-0.13	0.1																											1.7	1	74.9	0.198	negative
male	male19	Parus major	plumage breast band	size	Fitness	offspring quality or condition	87	0.01	0.003																											10.8	1	66.3	0.002	positive
male	male19	Parus major	plumage face (cheeks)	immaculateness	Fitness	offspring quality or condition	87	0.02	0.05																											0.2	1	68.6	0.681	positive
female	WOS:000317282200001	Parus major	plumage breast stripe	size	Fitness	offspring quality or condition	78	0.173	0.067																											6.6	1	66	0.012	positive
female	WOS:000317282200001	Parus major	plumage breast	chroma	Fitness	offspring quality or condition	78	-0.084	0.07																											1.4	1	66	0.235	negative
female	WOS:000317282200001	Parus major	plumage cheek	immaculateness	Fitness	offspring quality or condition	78	-0.03	0.071																											0.2	1	66	0.677	negative
female	WOS:000317282200001	Parus major	plumage breast stripe	size	Fitness	offspring quality or condition	78	0.024	0.1																											0.1	1	66	0.813	positive
female	WOS:000317282200001	Parus major	plumage breast	chroma	Fitness	offspring quality or condition	78	-0.048	0.101																											0.2	1	66	0.633	negative
female	WOS:000317282200001	Parus major	plumage cheek	immaculateness	Fitness	offspring quality or condition	78	0.243	0.101																											5.8	1	66	0.019	positive
female	WOS:000317282200001	Parus major	plumage breast stripe	size	Fitness	offspring quality or condition	78	0.15	0.108																											1.9	1	66	0.17	positive
female	WOS:000317282200001	Parus major	plumage breast	chroma	Fitness	offspring quality or condition	78	-0.194	0.109																											3.2	1	66	0.08	negative
female	WOS:000317282200001	Parus major	plumage cheek	immaculateness	Fitness	offspring quality or condition	78	-0.022	0.113																											0.039	1	66	0.844	negative
female	WOS:000317282200001	Parus major	plumage breast stripe	size	Fitness	parental quality	75	-0.23	0.18																											1.5	1	69	0.22	negative
female	WOS:000317282200001	Parus major	plumage breast	chroma	Fitness	parental quality	75	0.29	3.47																											0.007	1	69	0.933	positive
female	WOS:000317282200001	Parus major	plumage cheek	immaculateness	Fitness	parental quality	75	-1.33	2.63																											0.3	1	69	0.616	negative
female	WOS:000317282200001	Parus major	plumage breast stripe	size	Fitness	reproductive success	76	-0.027	0.245																											0.012	1	64	0.913	negative
female	WOS:000317282200001	Parus major	plumage breast	chroma	Fitness	reproductive success	76	-0.459	0.248																											3.6	1	64	0.057	negative
female	WOS:000317282200001	Parus major	plumage cheek	immaculateness	Fitness	reproductive success	76	-0.419	0.259																											2.8	1	64	0.096	negative
female	WOS:000414212500001	Petronia petronia	plumage breast patch	size	Fitness	offspring quality or condition	85	1.101	0.419																											6.9	1	37.7	0.012	positive
female	WOS:000414212500001	Petronia petronia	plumage breast patch	size	Fitness	offspring quality or condition	40	-0.343																												1.04	1	11.7	0.329	negative
female	WOS:000414212500001	Petronia petronia	plumage breast patch	size	Fitness	offspring quality or condition	36	0.313																												0.61	1	10.1	0.454	positive
male	WOS:000414212500001	Petronia petronia	plumage breast patch	size	Fitness	offspring quality or condition	61	0.929	0.408																											5.19	1	32.3	0.029	positive
male	WOS:000414212500001	Petronia petronia	plumage breast patch	size	Fitness	offspring quality or condition	63	-1.575	0.683																											5.32	1	63.9	0.024	negative
male	WOS:000414212500001	Petronia petronia	plumage breast patch	size	Fitness	offspring quality or condition	31	5.917																												0.29	1	6.29	0.607	positive
male	WOS:000414212500001	Petronia petronia	plumage breast patch	size	Fitness	offspring quality or condition	29	-2.875																												0.02	1	7.26	0.887	negative
male	WOS:000325754100001	Petronia petronia	plumage breast patch	size	Fitness	offspring quality or condition	27																													9.89	1	22	<0.01	positive
male	WOS:000325754100001	Petronia petronia	plumage breast patch	size	Fitness	parental quality	24																													0.01	1	18	0.92	positive
female	WOS:000325754100001	Petronia petronia	plumage breast patch	size	Fitness	parental quality	28																													0.55	1	22	0.46	positive
female	WOS:000280088700006	Petronia petronia	plumage breast patch	size	Fitness	parental quality	26																																					0.004	0.98
male	WOS:000280088700006	Petronia petronia	plumage breast patch	size	Fitness	parental quality	26																																					0.48	0.011
female	WOS:000186338400010	Phaethon rubricauda	tail streamer	length	Body Condition	body condition	46																											0.02	0.9
male	WOS:000186338400010	Phaethon rubricauda	tail streamer	length	Body Condition	body condition	31																											0.1	0.5
female	WOS:000186338400010	Phaethon rubricauda	tail streamer	length	Fitness	offspring quality or condition	13																											0.3	0.3
male	WOS:000186338400010	Phaethon rubricauda	tail streamer	length	Fitness	offspring quality or condition	10																											0.6	0.09
female	WOS:000186338400010	Phaethon rubricauda	tail streamer	length	Fitness	offspring quality or condition	53																											0.002	1
female	WOS:000186338400010	Phaethon rubricauda	tail streamer	length	Fitness	timing of breeding	153																											0.1	0.5
female	WOS:000179912500006	Phalacrocorax aristotelis	plumage crest	size	Fitness	timing of breeding	25																																					-0.57	<0.01
male	WOS:000179912500006	Phalacrocorax aristotelis	plumage crest	size	Fitness	timing of breeding	23																																					-0.6	<0.01
female	WOS:000179912500006	Phalacrocorax aristotelis	plumage crest	size	Fitness	reproductive success		25					6	19												51
male	WOS:000179912500006	Phalacrocorax aristotelis	plumage crest	size	Fitness	reproductive success		23					6	17												34.5
female	WOS:000440084700001	Phoenicopterus roseus	plumage neck colouration	colour intensity	Body Condition	body condition	87																																					0.26	0.007
male	WOS:000440084700001	Phoenicopterus roseus	plumage neck colouration	colour intensity	Body Condition	body condition	67																																					0.01	0.956
female	WOS:000174502800003	Pica pica	tail	tail past quality or tail condition	Body Condition	body condition	24	-0.404				0.072																				0.19				2.26	2	22	0.13	negative
male	WOS:000174502800003	Pica pica	tail	length	Body Condition	body condition	22	0.304		1.77454	16	0.095
male	WOS:000174502800003	Pica pica	tail	tail current quality and tail condition	Body Condition	body condition	30	0.329		3.1345	22	0.064
female	WOS:000174502800003	Pica pica	tail	length	Body Condition	body condition	14	-0.635				0.02																				0.52				5.47	2	12	0.025	negative
male	WOS:000174502800003	Pica pica	tail	length	Body Condition	body condition	22	-0.454		-2.43444	16	0.027
female	WOS:000174502800003	Pica pica	tail	tail current quality and tail condition	Body Condition	parasites	12																																					-0.7	0.011
male	WOS:000174502800003	Pica pica	tail	length	Body Condition	immunity	22	0.676		3.68615	16	0.002
male	WOS:000174502800003	Pica pica	tail	tail current quality and tail condition	Body Condition	immunity	22	0.408		1.94165	16	0.07
male	WOS:000174502800003	Pica pica	tail	tail current quality and tail condition	Body Condition	body size	22	0.496		2.33341	16	0.033
female	WOS:000310738400002	Poephila acuticauda	plumage tail	length	Fitness	reproductive success	57																											0.17	0.209
female	WOS:000310738400002	Poephila acuticauda	plumage throat patch	size	Fitness	reproductive success	30																											0.01	0.971
female	WOS:000310738400002	Poephila acuticauda	bill	colour intensity	Fitness	reproductive success	32																											-0.04	0.836
male	WOS:000310738400002	Poephila acuticauda	plumage tail	length	Fitness	reproductive success	58																											0.05	0.686
male	WOS:000310738400002	Poephila acuticauda	plumage throat patch	size	Fitness	reproductive success	33																											0	0.998
male	WOS:000310738400002	Poephila acuticauda	bill	colour intensity	Fitness	reproductive success	31																											0.11	0.535
female	WOS:000392206100021	Protonotaria citrea	plumage breast	chroma	Fitness	parental quality	22																									0.32			0.006					negative
female	WOS:000392206100021	Protonotaria citrea	plumage breast	chroma	Fitness	parental quality	21																									0.04			0.38					negative
female	WOS:000392206100021	Protonotaria citrea	plumage crown	chroma	Fitness	reproductive success	160																									0.06			0.002					negative
female	WOS:000336484600010	Setophaga petechia	plumage breast	carotenoid saturation	Body Condition	body condition	24	-0.73	0.25																											8.1	1	21	0.009	negative
male	WOS:000336484600010	Setophaga petechia	plumage breast	carotenoid saturation	Body Condition	body condition	36	0.53	0.11																							0.37				21.79	1	33	<0.001	positive
female	WOS:000336484600010	Setophaga petechia	plumage breast	carotenoid saturation	Body Condition	body condition	47	0.19	0.18																											1.09	1	44	0.3	positive
male	WOS:000336484600010	Setophaga petechia	plumage breast	carotenoid saturation	Body Condition	body condition	83	0.08	0.06																											1.59	1	80	0.21	positive
female	WOS:000336484600010	Setophaga petechia	plumage breast streaks	melanin coverage	Body Condition	body condition	43	0.49	0.18																																2.74		0.006
female	WOS:000336484600010	Setophaga petechia	plumage breast streaks	melanin coverage	Body Condition	body condition	73	0.11	0.13																																0.83		0.4
male	WOS:000336484600010	Setophaga petechia	plumage breast streaks	melanin coverage	Body Condition	body condition	23	0.44	0.69																							0.01				0.39	1	20	0.53	positive
male	WOS:000336484600010	Setophaga petechia	plumage breast streaks	melanin coverage	Body Condition	body condition	51	1.65	0.62																											7.01	1	48	0.01	positive
male	WOS:000336484600010	Setophaga petechia	plumage breast streaks	melanin coverage	Body Condition	body condition	120	1.44	0.36																											15.96	1	117	<0.001	positive
male	WOS:000336484600010	Setophaga petechia	plumage breast streaks	melanin saturation	Body Condition	body condition	119	0.2	0.07																											6.68	1	116	0.01	positive
female	WOS:000336484600010	Setophaga petechia	plumage breast	carotenoid saturation	Body Condition	body condition	16	-0.03	0.24																											0.01	1	13	0.89	negative
male	WOS:000336484600010	Setophaga petechia	plumage breast	carotenoid saturation	Body Condition	body condition	23	0.47	0.11																							0.45				18.36	1	20	<0.001	positive
female	WOS:000336484600010	Setophaga petechia	plumage breast	carotenoid saturation	Body Condition	body condition	29	0.73	0.25																											8.3	1	26	0.004	positive
male	WOS:000336484600010	Setophaga petechia	plumage breast	carotenoid saturation	Body Condition	body condition	48	-0.001	0.08																											0.00063548	1	45	0.98	negative
male	male11	Setophaga ruticilla	plumage bib	size	Fitness	parental quality	31	0.06																												0.15	1	22	0.7	positive
male	male11	Setophaga ruticilla	plumage flanks	color	Fitness	parental quality	31	0.03																												0.92	1	22	0.35	positive
male	male11	Setophaga ruticilla	plumage tail	brigthness	Fitness	parental quality	31	-0.03																												0.12	1	22	0.74	negative
male	male11	Setophaga ruticilla	plumage tail	color	Fitness	parental quality	31	-0.04																												1.37	1	22	0.25	negative
male	male11	Setophaga ruticilla	plumage flanks	brightness	Fitness	parental quality	32	0.11																												15.004	1	29	0.0006	positive
female	WOS:000324683000007	Setophaga ruticilla	plumage tail	brightness	Fitness	parental quality	11			-2.4	9																									5.78	1	9	0.04	negative
female	WOS:000324683000007	Setophaga ruticilla	plumage tail	brightness	Fitness	reproductive success	15			-3.1	13	0.009																								6.29	2	13	0.01	negative
male	male9	Setophaga ruticilla	plumage tail	brightness	Fitness	reproductive success	73																					6.15		0.01										positive
male	male9	Setophaga ruticilla	plumage ventral flanks	color	Fitness	reproductive success	41																					5.15		0.02										positive
male	male10	Setophaga ruticilla	plumage tail	brigthness	Body Condition	body size	62																													2.62	1	57	0.01	positive
male	male10	Setophaga ruticilla	plumage bib	size	Body Condition	environment	24			1.21	22	0.24
male	male10	Setophaga ruticilla	plumage tail	brightness	Body Condition	environment	38			1.282	24.724	0.2117	24	14		24	22.56		0.63	0.93		3.08636	3.47974
male	male10	Setophaga ruticilla	plumage tail	brightness	Body Condition	environment	24			2.7588	20.579	0.012	12	12		23.26	20.17		0.68	0.89		2.35559	3.08305
male	male10	Setophaga ruticilla	plumage tail	UV chroma	Body Condition	environment	38			0	26.923	1	24	14		0.22	0.22		0.003	0.004		0.0146969	0.0149666
male	male10	Setophaga ruticilla	plumage tail	UV chroma	Body Condition	environment	24			-1.5618	20.988	0.133	12	12		0.2	0.21		0.004	0.005		0.0138564	0.0173205
male	male10	Setophaga ruticilla	plumage tail	red chroma	Body Condition	environment	38			0	26.945	1	24	14		0.41	0.41		0.006	0.008		0.0293939	0.0299333
male	male10	Setophaga ruticilla	plumage tail	red chroma	Body Condition	environment	24			0	22	1	12	12		0.39	0.39		0.006	0.006		0.0207846	0.0207846
male	male10	Setophaga ruticilla	plumage tail	hue	Body Condition	environment	38			1.7895	19.625	0.089	24	14		-0.02	-0.06		0.01	0.02		0.0489898	0.0748331
male	male10	Setophaga ruticilla	plumage tail	hue	Body Condition	environment	24			0.8	20.398	0.4329	12	12		0.08	0.04		0.03	0.04		0.103923	0.138564
female	WOS:000248962200003	Sialia currucoides	plumage rump	colour intensity	Body Condition	body size	101																											0.11	>0.05
male	WOS:000248962200003	Sialia currucoides	plumage rump	colour intensity	Body Condition	body condition	109																											0.01	>0.05
female	WOS:000248962200003	Sialia currucoides	plumage rump	colour intensity	Body Condition	body size	102																											0.14	>0.05
male	WOS:000248962200003	Sialia currucoides	plumage rump	colour intensity	Body Condition	body size	116																											0.06	>0.05
female	WOS:000248962200003	Sialia currucoides	plumage rump	colour intensity	Body Condition	body size	110																											0.11	>0.05
male	WOS:000248962200003	Sialia currucoides	plumage rump	colour intensity	Body Condition	body size	119																											0.24	<0.01
female	WOS:000248962200003	Sialia currucoides	plumage rump	colour intensity	Fitness	offspring quality or condition	41																											-0.02	0.9
male	WOS:000248962200003	Sialia currucoides	plumage rump	colour intensity	Fitness	offspring quality or condition	47																											0.04	0.81
female	WOS:000248962200003	Sialia currucoides	plumage rump	colour intensity	Fitness	parental quality	54																											-0.22	0.1
male	WOS:000248962200003	Sialia currucoides	plumage rump	colour intensity	Fitness	parental quality	60																											0.09	0.49
female	WOS:000248962200003	Sialia currucoides	plumage rump	colour intensity	Fitness	parental quality	56																											-0.09	0.5
male	WOS:000248962200003	Sialia currucoides	plumage rump	colour intensity	Fitness	parental quality	64																											-0.12	0.34
female	WOS:000340612600004	Sialia currucoides	plumage tail	colouration	Body Condition	body size	30																											-0.04	>0.05
female	WOS:000340612600004	Sialia currucoides	plumage rump	colouration	Body Condition	body size	30																											0.29	>0.05
male	WOS:000340612600004	Sialia currucoides	plumage tail	colouration	Body Condition	body size	30																											-0.07	>0.05
male	WOS:000340612600004	Sialia currucoides	plumage rump	colouration	Body Condition	body size	30																											0.03	>0.05
female	WOS:000340612600004	Sialia currucoides	plumage tail	colouration	Body Condition	body size	16																											0.33	0.015
female	WOS:000340612600004	Sialia currucoides	plumage tail	colouration	Body Condition	body size	59																											0.28	<0.05
female	WOS:000340612600004	Sialia currucoides	plumage rump	colouration	Body Condition	body size	59																											0.16	>0.05
male	WOS:000340612600004	Sialia currucoides	plumage tail	colouration	Body Condition	body size	56																											-0.14	>0.05
male	WOS:000340612600004	Sialia currucoides	plumage rump	colouration	Body Condition	body size	56																											-0.19	>0.05
female	WOS:000340612600004	Sialia currucoides	plumage tail	colouration	Body Condition	body size	59																											-0.04	>0.05
female	WOS:000340612600004	Sialia currucoides	plumage rump	colouration	Body Condition	body size	59																											0.1	>0.05
male	WOS:000340612600004	Sialia currucoides	plumage tail	colouration	Body Condition	body size	55																											-0.03	>0.05
male	WOS:000340612600004	Sialia currucoides	plumage rump	colouration	Body Condition	body size	55																											-0.01	>0.05
female	WOS:000340612600004	Sialia currucoides	plumage tail	colouration	Body Condition	body size	60																											0	>0.05
female	WOS:000340612600004	Sialia currucoides	plumage rump	colouration	Body Condition	body size	60																											-0.02	>0.05
male	WOS:000340612600004	Sialia currucoides	plumage tail	colouration	Body Condition	body size	56																											-0.04	>0.05
male	WOS:000340612600004	Sialia currucoides	plumage rump	colouration	Body Condition	body size	56																											-0.02	>0.05
female	WOS:000340612600004	Sialia currucoides	plumage tail	colouration	Body Condition	body size	16																											0.29	0.25
female	WOS:000340612600004	Sialia currucoides	plumage tail	colouration	Fitness	reproductive success	43																													4.4	1	37.1	0.04	positive
female	WOS:000340612600004	Sialia currucoides	plumage tail	colouration	Fitness	reproductive success	17																																0.07	positive
female	WOS:000340612600004	Sialia currucoides	plumage rump	colouration	Fitness	reproductive success	43																													4.4	1	39.9	0.06	positive
female	WOS:000231658900017	Sialia sialis	plumage breast	colouration	Body Condition	stress	12						6	6		-0.03	0.5		0.72	0.1																					-0.3		0.81
female	WOS:000231658900017	Sialia sialis	plumage rump	colouration	Body Condition	stress	14						8	6		1.69	2.16		0.12	0.13																					2.32		0.02
female	WOS:000231658900017	Sialia sialis	plumage tail	colouration	Fitness	offspring quality or condition	137	1.6				<0.05																								7.5	3	134	<0.001	positive
female	WOS:000231658900017	Sialia sialis	plumage rump	colouration	Fitness	parental quality	164	2.2				<0.05																								3	4	159	0.02	positive
female	WOS:000231658900017	Sialia sialis	plumage tail	colouration	Fitness	timing of breeding	220	-3				<0.05																								5.6	3	216	<0.001	negative
male	male8	Sialia sialis	plumage breast	extent and color	Fitness	parental quality	15																											0.44	<0.05
male	male8	Sialia sialis	plumage tail and rump	color	Fitness	parental quality	15																											-0.28	>0.05
male	male8	Sialia sialis	plumage breast	extent and color	Fitness	offspring quality or condition	18																											0.46	<0.025
male	male8	Sialia sialis	plumage tail and rump	color	Fitness	offspring quality or condition	18																											-0.1	>0.05
male	male8	Sialia sialis	plumage breast	extent and color	Fitness	parental quality	21																											-0.15	>0.05
male	male8	Sialia sialis	plumage tail and rump	color	Fitness	parental quality	21																											0.05	>0.05
male	male8	Sialia sialis	plumage breast	extent and color	Fitness	timing of breeding	23																											-0.46	<0.01
male	male8	Sialia sialis	plumage tail and rump	color	Fitness	timing of breeding	23																											0.15	>0.05
male	male8	Sialia sialis	plumage breast	extent and color	Fitness	reproductive success	20																											0.1	>0.05
male	male8	Sialia sialis	plumage tail and rump	color	Fitness	reproductive success	20																											0.62	<0.01
female	WOS:000235628500009	Somateria mollissima	plumage wing patches (bands)	whiteness	Body Condition	immunity	18	6.7	1.7																											9.24	1	17	0.01	positive
female	WOS:000235628500009	Somateria mollissima	plumage wing patches (bands)	whiteness	Body Condition	immunity	16																													5.8	1	15	0.04	positive
female	WOS:000235628500009	Somateria mollissima	plumage wing patches (bands)	whiteness	Body Condition	body size	18	-0.97	0.24																											19.1	1	17	0.0008	negative
female	WOS:000235628500009	Somateria mollissima	plumage wing patches (bands)	whiteness	Body Condition	body size	16																													10.4	1	15	0.008	negative
female	WOS:000235628500009	Somateria mollissima	plumage wing patches (bands)	whiteness	Fitness	reproductive success	18	0.6	0.8																											13.2	1	17	0.003	positive
female	WOS:000235628500009	Somateria mollissima	plumage wing patches (bands)	whiteness	Fitness	reproductive success	16																													4.5	1	15	0.058	positive
female	WOS:000257398700017	Somateria mollissima	plumage wing patches (bars)	whiteness	Body Condition	immunity	30																													4.41	1	27	0.045	negative
female	WOS:000257398700017	Somateria mollissima	plumage wing patches (bars)	whiteness	Body Condition	stress	30						13	17		0.21	-0.16		0.55	0.5																0.61	1	27	0.44	negative
female	WOS:000275432900023	Somateria mollissima	plumage wing bars	size	Body Condition	body condition	209																													0.12	1	202	0.73	negative
female	WOS:000275432900023	Somateria mollissima	plumage wing bars	size	Fitness	reproductive success	209	1.14	1.73																						3.13																0.43	0.51
female	WOS:000305396400004	Spinus tristis	bill	hue	Body Condition	stress	22			-3.51	20																							-0.618	0.0022
male	WOS:000305396400004	Spinus tristis	bill	saturation	Body Condition	stress	27			-2.2585	25																							-0.41165	0.0329
female	WOS:000305396400004	Spinus tristis	plumage throat	hue	Body Condition	stress	22			0.106	20																							0.0236	0.92
male	WOS:000305396400004	Spinus tristis	plumage throat	saturation	Body Condition	stress	27			-2.1121	25																							-0.3891	0.04484
female	WOS:000305396400004	Spinus tristis	bill	saturation	Body Condition	immunity	20			3.01	18																							0.579	0.0075
male	WOS:000305396400004	Spinus tristis	bill	luminence	Body Condition	immunity	24																																					0.07349	0.7329
female	WOS:000305396400004	Spinus tristis	plumage throat	luminence	Body Condition	immunity	20			2.107	18																							0.4448	0.049
male	WOS:000305396400004	Spinus tristis	plumage throat	luminence	Body Condition	immunity	23																																					0.07364	0.7385
female	WOS:000305396400004	Spinus tristis	bill	saturation	Body Condition	immunity	18			1.795	16																							0.409	0.092
male	WOS:000305396400004	Spinus tristis	bill	hue	Body Condition	immunity	19			-0.9926	17																							-0.2341	0.3348
female	WOS:000305396400004	Spinus tristis	plumage throat	hue	Body Condition	immunity	18			2.118	16																							0.468	0.05
male	WOS:000305396400004	Spinus tristis	plumage throat	hue	Body Condition	immunity	18																																					-0.2276	0.3637
female	WOS:000305396400004	Spinus tristis	bill	hue	Body Condition	body condition	18																																					0.22	0.39
male	WOS:000305396400004	Spinus tristis	bill	saturation	Body Condition	body condition	24			-0.6737	22																							-0.1422	0.5075
female	WOS:000305396400004	Spinus tristis	plumage throat	hue	Body Condition	body condition	18																																					0.17	0.5
male	WOS:000305396400004	Spinus tristis	plumage throat	luminence	Body Condition	body condition	23			1.4382	21																							0.2994	0.1651
male	male1	Spinus tristis	plumage breast	saturation and hue	Body Condition	body condition	32																									0.014	0.528							positive
male	male1	Spinus tristis	plumage breast	brightness	Body Condition	body condition	32																									0.023	0.418							negative
male	male1	Spinus tristis	plumage back	saturation and hue	Body Condition	body condition	31																									0.079	0.132							positive
male	male1	Spinus tristis	bill colour	brightness and hue	Body Condition	body condition	31																									0.006	0.685							negative
male	male1	Spinus tristis	bill colour	saturation	Body Condition	body condition	31																									0.087	0.114							positive
male	male1	Spinus tristis	plumage cap	symmetry and size	Body Condition	body condition	24																									0.008	0.673							positive
female	WOS:000452062100078	Spinus tristis	bill colour	brightness	Body Condition	stress	23			0.49162	20.81	0.6281	12	11		-0.307	-0.758		0.633	0.664		2.1928	2.2022
female	WOS:000452062100078	Spinus tristis	bill colour	saturation	Body Condition	stress	23			0.83865	20.798	0.4112	12	11		0.337	0.197		0.115	0.121		0.3984	0.4013
female	WOS:000452062100078	Spinus tristis	bill colour	hue	Body Condition	stress	23			0.16794	20.849	0.8682	12	11		-4.47	-4.928		1.892	1.964		6.5541	6.5139
male	WOS:000308823100015	Sterna dougallii	plumage tail	length	Body Condition	body size	255																											0.22	<0.001
female	WOS:000308823100015	Sterna dougallii	plumage tail	length	Body Condition	body size	432																											0.29	<0.0001
male	WOS:000308823100015	Sterna dougallii	plumage tail	length	Body Condition	body size	264																											0.09	>0.05
female	WOS:000308823100015	Sterna dougallii	plumage tail	length	Body Condition	body size	456																											0.14	<0.005
male	WOS:000308823100015	Sterna dougallii	plumage tail	length	Fitness	timing of breeding	265																											-0.25	<0.0001
female	WOS:000308823100015	Sterna dougallii	plumage tail	length	Fitness	timing of breeding	455																											-0.25	<0.0001
female	WOS:000229856900018	Sturnus vulgaris	plumage throat	feather length and colouration	Fitness	reproductive success	46	0.1176																				5.09		0.024										positive
female	WOS:000229856900018	Sturnus vulgaris	plumage throat	chroma	Fitness	reproductive success	46	0.0043																				0.03		0.868										positive
male	WOS:000229856900018	Sturnus vulgaris	plumage throat	feather length and colouration	Fitness	reproductive success	28	0.0519																				0.78		0.376										positive
male	WOS:000229856900018	Sturnus vulgaris	plumage throat	chroma	Fitness	reproductive success	28	-0.0019																				0.00347391		0.953										negative
male	WOS:000229856900018	Sturnus vulgaris	plumage throat	feather length and colouration	Fitness	reproductive success	26	-0.056																				0.96		0.327										negative
male	WOS:000229856900018	Sturnus vulgaris	plumage throat	chroma	Fitness	reproductive success	26	-0.015																				0.12		0.724										negative
female	WOS:000229856900018	Sturnus vulgaris	plumage throat	feather length and colouration	Fitness	reproductive success	46	0																				1e-05		0.998										positive
female	WOS:000229856900018	Sturnus vulgaris	plumage throat	chroma	Fitness	reproductive success	46	-0.082																				5.85		0.016										negative
female	WOS:000229856900018	Sturnus vulgaris	plumage throat	feather length and colouration	Fitness	reproductive success	46	0.121																				11.92		<0.001										positive
female	WOS:000229856900018	Sturnus vulgaris	plumage throat	chroma	Fitness	reproductive success	46	0.011																				0.03		0.615										positive
male	WOS:000229856900018	Sturnus vulgaris	plumage throat	feather length and colouration	Fitness	reproductive success	26	0.088																				5.89		0.015										positive
male	WOS:000229856900018	Sturnus vulgaris	plumage throat	chroma	Fitness	reproductive success	26	0.041																				1.99		0.159										positive
female	WOS:000229856900018	Sturnus vulgaris	plumage throat	feather length and colouration	Fitness	timing of breeding	49	-0.187		2.31	43	0.026
female	WOS:000229856900018	Sturnus vulgaris	plumage throat	chroma	Fitness	timing of breeding	49	-0.041		1.05	43	0.299
male	WOS:000229856900018	Sturnus vulgaris	plumage throat	feather length and colouration	Fitness	timing of breeding	31	-0.129		1.39	25	0.178
male	WOS:000229856900018	Sturnus vulgaris	plumage throat	chroma	Fitness	timing of breeding	31	-0.06		1.21	25	0.239
female	WOS:000229856900018	Sturnus vulgaris	plumage throat	feather length and colouration	Fitness	reproductive success	46	0.116																				1.55		0.212										positive
female	WOS:000229856900018	Sturnus vulgaris	plumage throat	chroma	Fitness	reproductive success	46	-0.08																				3.5		0.061										negative
male	WOS:000229856900018	Sturnus vulgaris	plumage throat	feather length and colouration	Fitness	reproductive success	26	-0.056																				0.17		0.677										negative
male	WOS:000229856900018	Sturnus vulgaris	plumage throat	chroma	Fitness	reproductive success	26	-0.084																				1.62		0.203										negative
male	WOS:000391279300015	Sula leucogaster	gular skin	colour	Body Condition	stress	30																											0.320047	0.08468
female	WOS:000391279300015	Sula leucogaster	gular skin	colour	Body Condition	stress	31																													6.43	1	29	0.02	positive
female	WOS:000364791100020	Tachycineta bicolor	plumage breast	brightness	Body Condition	immunity	14	1.248			11	0.05																				0.31
female	WOS:000364791100020	Tachycineta bicolor	plumage breast	brightness	Fitness	offspring quality or condition	37	0.46		2.0395	31	0.05																				0.45
female	WOS:000312990100010	Tachycineta bicolor	plumage rump	colouration	Body Condition	body condition	20																													7.73	1	19	0.01	negative
female	WOS:000312990100010	Tachycineta bicolor	plumage rump	colouration	Body Condition	immunity	13																													6.15	1	12	0.03	negative
female	WOS:000312990100010	Tachycineta bicolor	plumage rump	brightness	Fitness	offspring quality or condition	19	0.51		2.38		0.03																						0.51		5.66	1	17	0.03	positive
female	WOS:000312990100010	Tachycineta bicolor	plumage rump	colouration	Fitness	offspring quality or condition	36	0.47		3.05		0.005																						0.47		9.29	1	34	0.005	positive
female	WOS:000312990100010	Tachycineta bicolor	plumage rump	brightness	Fitness	offspring quality or condition	17	-0.58		-2.49		0.032																						-0.62		7.28	3	13	0.01	negative
female	WOS:000312990100010	Tachycineta bicolor	plumage rump	colouration	Fitness	offspring quality or condition	33	-0.4		-2.41		0.02																						-0.4		5.8	1	31	0.02	negative
female	WOS:000257912700002	Tachycineta bicolor	plumage rump	brightness	Fitness	offspring quality or condition	20																													5.27	1	18	0.03	positive
female	WOS:000257912700002	Tachycineta bicolor	plumage rump	brightness	Fitness	reproductive success	52	-0.00106	0.0734	-0.0145	50	0.988
female	WOS:000257912700002	Tachycineta bicolor	plumage rump	hue	Fitness	reproductive success	52	-0.00648	0.00804	-0.806	50	0.424
male	WOS:000257912700002	Tachycineta bicolor	plumage rump	brightness	Fitness	reproductive success	87	-0.0346	0.155	-0.222	85	0.824
male	WOS:000257912700002	Tachycineta bicolor	plumage rump	hue	Fitness	reproductive success	87	0.00378	0.0181	0.2086	85	0.835
female	WOS:000257912700002	Tachycineta bicolor	plumage rump	hue	Fitness	reproductive success	52																													6.61	1	49	0.01	positive
female	WOS:000458156900001	Tachycineta bicolor	plumage rump	brightness	Fitness	reproductive success	411	-0.408	0.18																																-2.29		0.022
male	WOS:000458156900001	Tachycineta bicolor	plumage rump	hue	Fitness	reproductive success	411	-0.155	0.04																																-3.52		<0.001
female	WOS:000458156900001	Tachycineta bicolor	plumage rump	UV chroma	Fitness	reproductive success	411	-26.743	10.53																																-2.54		0.011
female	WOS:000306366400052	Taeniopygia guttata	bill	hue	Fitness	survival	68	-0.26	0.093	-2.899	65	0.0051
female	WOS:000306366400052	Taeniopygia guttata	bill	hue	Fitness	survival	68	0.22	0.15	1.53352	65	0.13
male	WOS:000306366400052	Taeniopygia guttata	bill	hue	Fitness	survival	72	-0.1	0.034	-2.86	69	0.0056
female	WOS:000306366400052	Taeniopygia guttata	bill	hue	Fitness	reproductive success	35																																					0.295	0.09
male	WOS:000306366400052	Taeniopygia guttata	bill	hue	Fitness	reproductive success	25																																					-0.18679	0.3713
female	WOS:000306366400052	Taeniopygia guttata	bill	hue	Fitness	reproductive success	35																																					0.33	<0.05
female	WOS:000306366400052	Taeniopygia guttata	bill	hue	Fitness	reproductive success	35																																					0.29	0.1
male	WOS:000298129700019	Turdus migratorius	plumage breast	colour	Body Condition	body condition	23	0.53	0.21																											6.52	1	21	0.02	positive
female	WOS:000298129700019	Turdus migratorius	plumage breast	colour	Body Condition	body condition	36	0.17	0.14																											1.35	1	34	0.25	positive
female	WOS:000298129700019	Turdus migratorius	plumage tail spots	size	Body Condition	body condition	33																											-0.14	0.43
female	WOS:000298129700019	Turdus migratorius	plumage breast	colour	Body Condition	body condition	35																											-0.51	0.002
male	WOS:000298129700019	Turdus migratorius	plumage tail spots	size	Body Condition	body condition	31																											-0.14	0.46
male	WOS:000298129700019	Turdus migratorius	plumage breast	colour	Body Condition	body condition	23																											-0.2	0.36
male	WOS:000298129700019	Turdus migratorius	plumage breast	colour	Fitness	offspring quality or condition	9	-0.19	0.1																											3.77	1	7	0.09	negative
female	WOS:000298129700019	Turdus migratorius	plumage breast	colour	Fitness	offspring quality or condition	16	0.65	0.39																											2.75	1	14	0.12	positive
male	WOS:000298129700019	Turdus migratorius	plumage breast	colour	Fitness	parental quality	16	-12.16	5.78	-2.1	14	0.05
female	WOS:000298129700019	Turdus migratorius	plumage breast	colour	Fitness	parental quality	26	1.55	5.3	0.29	24	0.77
male	WOS:000298129700019	Turdus migratorius	plumage breast	colour	Fitness	parental quality	14	0.27	0.66																											0.002	1	9	0.97	positive
female	WOS:000298129700019	Turdus migratorius	plumage breast	colour	Fitness	parental quality	23	0.24	1.64																											0.001	1	18	0.97	positive
female	WOS:000298129700019	Turdus migratorius	plumage breast	colour	Fitness	reproductive success	35	0.41	0.38																																1.09	33	0.28
male	WOS:000298129700019	Turdus migratorius	plumage breast	colour	Fitness	reproductive success	19	0.55	0.59																																0.93	17	0.35
male	WOS:000298129700019	Turdus migratorius	plumage breast	colour	Fitness	timing of breeding	21	-4.21	6.14																											0.47	1	19	0.5	negative
female	WOS:000298129700019	Turdus migratorius	plumage breast	colour	Fitness	timing of breeding	36	-3.45	3.57																											0.93	1	34	0.34	negative
male	WOS:000298129700019	Turdus migratorius	plumage breast	colour	Fitness	reproductive success	17	-0.13	0.17																																-0.78	15	0.43
female	WOS:000298129700019	Turdus migratorius	plumage breast	colour	Fitness	reproductive success	31	0.29	0.11																																2.57	29	0.01
female	WOS:000304033000015	Tyto alba	plumage underparts (ventral) spots	size	Body Condition	body size	39			3.25	37																							0.4716	0.002442
male	WOS:000304033000015	Tyto alba	plumage underparts (ventral) spots	size	Body Condition	body size	39			3.297	37																							0.477	0.002161
female	WOS:000280962200006	Tyto alba	plumage spots	diameter	Fitness	offspring quality or condition	143																													6.82	1	180	0.0098	negative
female	WOS:000223266500017	Tyto alba	plumage ventral	size	Fitness	offspring quality or condition	38	0.68																												9.39	1	34	0.004	positive
female	WOS:000223266500017	Tyto alba	plumage ventral	size	Fitness	offspring quality or condition	31	-0.63																												8.35	1	27	0.008	negative
female	WOS:000223266500017	Tyto alba	plumage ventral	size	Fitness	offspring quality or condition	43																													3.99	1	39	0.05	negative
female	WOS:000169755900007	Tyto alba	plumage ventral areas	colour	Body Condition	body condition	52			-1.51	50																							-0.209	0.138
male	WOS:000169755900007	Tyto alba	plumage ventral areas	colour	Body Condition	body condition	42																													4.38	1	90	0.039	negative
male	WOS:000169755900007	Tyto alba	plumage ventral areas	colour	Fitness	parental quality	28																																					-0.45	0.017
male	WOS:000169755900007	Tyto alba	plumage ventral areas	colour	Fitness	reproductive success	159																													5.25	1	155	0.02	negative
female	WOS:000169755900007	Tyto alba	plumage ventral areas	colour	Fitness	reproductive success	33																																					-0.12	0.49
male	WOS:000169755900007	Tyto alba	plumage ventral areas	colour	Fitness	reproductive success	33																																					-0.26	0.15
female	WOS:000169755900007	Tyto alba	plumage ventral areas	colour	Fitness	timing of breeding	184																													7.03	1	180		negative				-0.176	0.0167
male	WOS:000180748500008	Tyto alba	plumage ventral areas (undperparts)	spottiness	Body Condition	body condition	37																													4.14	1	33	0.05	negative
female	WOS:000180748500008	Tyto alba	plumage ventral areas (undperparts)	spottiness	Fitness	offspring quality or condition	43																											-0.32	0.038
male	WOS:000180748500008	Tyto alba	plumage ventral areas (undperparts)	spottiness	Fitness	offspring quality or condition	35																											-0.11	0.52
female	WOS:000087149700014	Tyto alba	plumage spots	coverage	Body Condition	body condition	38																											0.19	0.25
male	WOS:000087149700014	Tyto alba	plumage spots	coverage	Fitness	offspring quality or condition	36																											-0.15	0.39
female	WOS:000087149700014	Tyto alba	plumage spots	coverage	Fitness	offspring quality or condition	38																											0.36	0.028
female	WOS:000263782800006	Tyto alba	plumage spots	diameter	Body Condition	body size	271																											0.17	0.0046
female	WOS:000263782800006	Tyto alba	plumage spots	diameter	Body Condition	body size	308																											0.06	0.32
female	WOS:000302485200003	Tyto alba	plumage spots	size	Fitness	offspring quality or condition	13																											0.64	0.018	13.24	1	6.9	0.0085	positive
male	WOS:000302485200003	Tyto alba	plumage spots	size	Fitness	offspring quality or condition	100																													5.64	1	88	0.02	negative
female	WOS:000403146600004	Zenaida aurita	plumage crown	hue	Body Condition	body size	60	-0.1	0.02	-5.13	58	<0.001
male	WOS:000403146600004	Zenaida aurita	plumage crown	hue	Body Condition	body size	62	-0.01	0.01	-0.88	60	0.38
female	WOS:000403146600004	Zenaida aurita	plumage ear coverts patches (streaks)	hue	Body Condition	body condition	60	-0.014	0.026	-0.536	58	0.59																					0.05
male	WOS:000403146600004	Zenaida aurita	plumage ear coverts patches (streaks)	hue	Body Condition	body condition	62	0.0219	0.0214	1.024	59	0.31
male	WOS:000403146600004	Zenaida aurita	plumage ear coverts patches (streaks)	brightness	Body Condition	body condition	62	0.00295	0.00426	0.692	59	0.492
female	WOS:000403146600004	Zenaida aurita	plumage ear coverts patches (streaks)	brightness	Body Condition	body condition	60	-0.009	0.005	-2.028	58	0.047																					0.05
male	WOS:000403146600004	Zenaida aurita	plumage ear coverts patches (streaks)	hue	Body Condition	body size	62	-0.0029	2.81	-0.335	59	0.739
male	WOS:000403146600004	Zenaida aurita	plumage ear coverts patches (streaks)	brightness	Body Condition	body size	62	0.0015	0.0017	0.883	59	0.381
female	WOS:000403146600004	Zenaida aurita	plumage ear coverts patches (streaks)	hue	Body Condition	body size	60	0.024	0.008	2.94	58	0.005																					0.2
female	WOS:000403146600004	Zenaida aurita	plumage ear coverts patches (streaks)	brightness	Body Condition	body size	60	0.0011	0.002	0.71	58	0.48																					0.2
male	WOS:000403146600004	Zenaida aurita	plumage neck patch	hue	Body Condition	body condition	62	0.087	0.043	1.955	54	0.0558
male	WOS:000403146600004	Zenaida aurita	plumage neck patch	brightness	Body Condition	body condition	62	0.00097	0.00119	0.809	54	0.422
male	WOS:000403146600004	Zenaida aurita	plumage neck patch	spectral position UV	Body Condition	body condition	62	-0.406	1.085	-0.374	54	0.7097
male	WOS:000403146600004	Zenaida aurita	plumage neck patch	UV chroma	Body Condition	body condition	62	-82.75	175.1	-0.472	54	0.6385
male	WOS:000403146600004	Zenaida aurita	plumage neck patch	spectral position 390-550	Body Condition	body condition	62	0.577	0.598	0.965	54	0.339
male	WOS:000403146600004	Zenaida aurita	plumage neck patch	chroma 390-550	Body Condition	body condition	62	-14.37	131.2	-0.11	54	0.9131
male	WOS:000403146600004	Zenaida aurita	plumage neck patch	spectral position 550-700	Body Condition	body condition	62	-1.69	1.795	-0.94	54	0.3513
female	WOS:000403146600004	Zenaida aurita	plumage neck patch	hue	Body Condition	body condition	60	-0.0596	0.031	-1.94	52	0.06																					0.14
female	WOS:000403146600004	Zenaida aurita	plumage neck patch	brightness	Body Condition	body condition	60	-0.0007	0.0015	-0.49	52	0.63																					0.14
female	WOS:000403146600004	Zenaida aurita	plumage neck patch	spectral position UV	Body Condition	body condition	60	-1.53	0.731	-2.09	52	0.04																					0.14
female	WOS:000403146600004	Zenaida aurita	plumage neck patch	UV chroma	Body Condition	body condition	60	-248.7	217.6	-1.14	52	0.26																					0.14
female	WOS:000403146600004	Zenaida aurita	plumage neck patch	spectral position 390-550	Body Condition	body condition	60	-0.449	0.3	1.49	52	0.14																					0.14
female	WOS:000403146600004	Zenaida aurita	plumage neck patch	chroma 390-550	Body Condition	body condition	60	614.2	160.6	3.82	52	0.0004																					0.14
female	WOS:000403146600004	Zenaida aurita	plumage neck patch	spectral position 550-700	Body Condition	body condition	60	-0.675	1.676	-0.4	52	0.69																					0.14
male	WOS:000403146600004	Zenaida aurita	plumage neck patch	hue	Body Condition	body size	62	0.0159	0.0178	0.892	55	0.376
male	WOS:000403146600004	Zenaida aurita	plumage neck patch	brightness	Body Condition	body size	62	0.0005499	0.00048	1.154	55	0.254
male	WOS:000403146600004	Zenaida aurita	plumage neck patch	spectral position UV	Body Condition	body size	62	0.5836	0.396	1.474	55	0.146
male	WOS:000403146600004	Zenaida aurita	plumage neck patch	UV chroma	Body Condition	body size	62	18.9	70.77	0.267	55	0.79
male	WOS:000403146600004	Zenaida aurita	plumage neck patch	spectral position 390-550	Body Condition	body size	62	-0.2773	0.241	-1.151	55	0.255
male	WOS:000403146600004	Zenaida aurita	plumage neck patch	spectral position 550-700	Body Condition	body size	62	-0.207	0.712	-0.291	55	0.772
female	WOS:000403146600004	Zenaida aurita	plumage neck patch	hue	Body Condition	body size	60	0.00795	0.0099	0.8	53	0.43																					0.07
female	WOS:000403146600004	Zenaida aurita	plumage neck patch	brightness	Body Condition	body size	60	0.00091	0.00043	2.11	53	0.04																					0.07
female	WOS:000403146600004	Zenaida aurita	plumage neck patch	spectral position UV	Body Condition	body size	60	0.0308	0.191	0.16	53	0.87																					0.07
female	WOS:000403146600004	Zenaida aurita	plumage neck patch	UV chroma	Body Condition	body size	60	33.11	57.23	0.58	53	0.57																					0.07
female	WOS:000403146600004	Zenaida aurita	plumage neck patch	spectral position 390-550	Body Condition	body size	60	-0.0197	0.0965	-0.2	53	0.84																					0.07
female	WOS:000403146600004	Zenaida aurita	plumage neck patch	spectral position 550-700	Body Condition	body size	60	0.1422	0.542	0.26	53	0.79																					0.07
male	WOS:000395510000012	Zonotrichia albicollis	plumage crown stripes	contrast	Body Condition	body condition	126	0.38	0.12																											6.26	1	120	0.013	positive
male	WOS:000395510000012	Zonotrichia albicollis	plumage crown stripes	contrast	Body Condition	body condition	73	0.2	0.18																											1.26	1	70	0.263	positive
male	WOS:000395510000012	Zonotrichia albicollis	plumage crown stripes	contrast	Body Condition	body condition	58	0.54	0.18																											6.52	1	54	0.013	positive
male	WOS:000395510000012	Zonotrichia albicollis	plumage crown stripes	saturation	Body Condition	body condition	73	5.6	2.63																											4.06	1	70	0.047	positive
male	WOS:000395510000012	Zonotrichia albicollis	plumage crown stripes	saturation	Body Condition	body condition	58	-3.18	2.08																											1.79	1	54	0.185	negative
female	WOS:000395510000012	Zonotrichia albicollis	plumage crown stripes	contrast	Fitness	survival	74	-0.04	0.12																																-0.33		0.736
female	WOS:000395510000012	Zonotrichia albicollis	plumage crown stripes	morph (white)	Fitness	survival	74	0.13	0.15																																0.85		0.393
female	WOS:000395510000012	Zonotrichia albicollis	plumage crown stripes	saturation	Fitness	survival	74	-0.02	0.11																																-0.2		0.839
male	WOS:000395510000012	Zonotrichia albicollis	plumage crown stripes	contrast	Fitness	reproductive success	98
male	WOS:000395510000012	Zonotrichia albicollis	plumage crown stripes	contrast	Fitness	survival	48	0.21	0.15																																1.42		0.153
male	WOS:000395510000012	Zonotrichia albicollis	plumage crown stripes	contrast	Fitness	survival	50	-0.16	0.12																																-1.28		0.2
male	WOS:000395510000012	Zonotrichia albicollis	plumage crown stripes	contrast	Fitness	reproductive success	159	-0.36	0.91																																-0.39		0.697
male	WOS:000395510000012	Zonotrichia albicollis	plumage crown stripes	saturation	Fitness	reproductive success	159	1.19	0.96																																1.23		0.215
male	WOS:000395510000012	Zonotrichia albicollis	plumage crown stripes	saturation	Fitness	reproductive success	98	-0.08	0.09																																-0.97		0.334
male	WOS:000395510000012	Zonotrichia albicollis	plumage crown stripes	saturation	Fitness	reproductive success	124	-0.08	0.06																																-1.27		0.2
female	WOS:000395510000012	Zonotrichia albicollis	plumage crown stripes	contrast	Fitness	reproductive success	41	0.35	0.19																																1.81		0.07
female	WOS:000395510000012	Zonotrichia albicollis	plumage crown stripes	contrast	Fitness	reproductive success	47	-0.14	0.11																																-1.19		0.23
male	WOS:000395510000012	Zonotrichia albicollis	plumage crown stripes	contrast	Fitness	reproductive success	48	0.44	0.18																																2.44		0.015
male	WOS:000395510000012	Zonotrichia albicollis	plumage crown stripes	contrast	Fitness	reproductive success	50	-0.33	0.1																																-3.04		0.002
male	WOS:000395510000012	Zonotrichia albicollis	plumage crown stripes	contrast	Fitness	reproductive success	67	0.23	0.15																																1.54		0.124
male	WOS:000395510000012	Zonotrichia albicollis	plumage crown stripes	contrast	Fitness	reproductive success	57	-0.2	0.08																																-2.51		0.012
female	WOS:000184899600009	Petronia petronia	plumage breast patch	size	Body Condition	body size	39																																					0.32	0.04
female	WOS:000184899600009	Petronia petronia	plumage breast patch	size	Fitness	reproductive success	44						13	31												122	0.04
female	WOS:000269956400008	Catharacta maccormicki	plumage wing patch	whiteness	Fitness	reproductive success	69																					7.46	63	0.006										positive
female	WOS:000269956400008	Catharacta maccormicki	plumage wing patch	size	Fitness	offspring quality or condition	69	0.07	0.03																											5.66	1	66	0.02	positive
female	WOS:000269956400008	Catharacta maccormicki	plumage wing patch	whiteness	Fitness	reproductive success	69																					2.96	65	0.09										positive
male	WOS:000269956400008	Catharacta maccormicki	plumage wing patch	whiteness	Body Condition	immunity	10																													7.08	1	8	0.029	positive
female	WOS:000269956400008	Catharacta maccormicki	plumage wing patch	size	Fitness	survival	66																					7.96	62	0.005										negative
female	WOS:000269956400008	Catharacta maccormicki	plumage wing patch	whiteness	Fitness	survival	66																					4.55	62	0.03										positive
female	WOS:000288164800009	Aethia cristatella	plumage crest	size	Body Condition	body size	48									38.2						6.4												0.38	<0.05
female	WOS:000288164800009	Aethia cristatella	plumage crest	size	Body Condition	body condition	48									38.2						6.4												0.12	>0.05
female	WOS:000288164800009	Aethia cristatella	plumage auricular plume	size	Body Condition	body size	48									27.6						4.9												-0.01	>0.05
female	WOS:000288164800009	Aethia cristatella	plumage auricular plume	size	Body Condition	body condition	48									27.6						4.9												0.15	>0.05
male	WOS:000288164800009	Aethia cristatella	plumage crest	size	Body Condition	body size	58									39.2						6												0.01	>0.05
male	WOS:000288164800009	Aethia cristatella	plumage crest	size	Body Condition	body condition	58									39.2						6												0.05	>0.05
male	WOS:000288164800009	Aethia cristatella	plumage auricular plume	size	Body Condition	body size	58									28.1						3.7												-0.01	>0.05
male	WOS:000288164800009	Aethia cristatella	plumage auricular plume	size	Body Condition	body condition	58									28.1						3.7												0.19	>0.05
female	WOS:000289486000010	Anas platyrhynchos	beak	brightness	Body Condition	immunity	14	0.00488																												5.06	1	12	0.044	positive
male	WOS:000289486000010	Anas platyrhynchos	beak	brightness	Body Condition	immunity	27	-0.00373																												3	1	25	0.0958	negative
female	WOS:000289486000010	Anas platyrhynchos	beak	saturation	Body Condition	immunity	14	2.57586																												0.13	1	12	0.724	positive
male	WOS:000289486000010	Anas platyrhynchos	beak	saturation	Body Condition	immunity	27	-6.25577																												2.73	1	25	0.1111	negative
female	WOS:000289486000010	Anas platyrhynchos	beak	hue	Body Condition	immunity	14	-0.28289																												2.49	1	12	0.1409	negative
male	WOS:000289486000010	Anas platyrhynchos	beak	hue	Body Condition	immunity	27	0.41314																												2.61	1	25	0.1187	positive
female	WOS:000289486000010	Anas platyrhynchos	beak	brightness	Body Condition	immunity	15	0.0001502																												0.00131719	1	13	0.9716	positive
male	WOS:000289486000010	Anas platyrhynchos	beak	brightness	Body Condition	immunity	27	-0.0082147																												3.78	1	25	0.0632	negative
female	WOS:000289486000010	Anas platyrhynchos	beak	saturation	Body Condition	immunity	15	-15.9074																												2.36	1	13	0.1488	negative
male	WOS:000289486000010	Anas platyrhynchos	beak	saturation	Body Condition	immunity	27	0.358899																												0.00205532	1	25	0.9642	positive
female	WOS:000289486000010	Anas platyrhynchos	beak	hue	Body Condition	immunity	15	0.213306																												0.52	1	13	0.4826	positive
male	WOS:000289486000010	Anas platyrhynchos	beak	hue	Body Condition	immunity	27	0.391798																												0.55	1	25	0.4648	positive
female	WOS:000289486000010	Anas platyrhynchos	foot	brightness	Body Condition	immunity	14	0.00475																												1.5	1	12	0.2438	positive
male	WOS:000289486000010	Anas platyrhynchos	foot	brightness	Body Condition	immunity	27	0.0023																												1.29	1	25	0.2664	positive
female	WOS:000289486000010	Anas platyrhynchos	foot	saturation	Body Condition	immunity	14	-0.57182																												0.02	1	12	0.8822	negative
male	WOS:000289486000010	Anas platyrhynchos	foot	saturation	Body Condition	immunity	27	2.54689																												1.31	1	25	0.2624	positive
female	WOS:000289486000010	Anas platyrhynchos	foot	hue	Body Condition	immunity	14	-0.44939																												1.27	1	12	0.2812	negative
male	WOS:000289486000010	Anas platyrhynchos	foot	hue	Body Condition	immunity	27	-0.1844																												0.48	1	25	0.4954	negative
female	WOS:000289486000010	Anas platyrhynchos	foot	brightness	Body Condition	immunity	15	-0.0047779																												0.55	1	13	0.4707	negative
male	WOS:000289486000010	Anas platyrhynchos	foot	brightness	Body Condition	immunity	27	0.0050675																												1.61	1	25	0.2158	positive
female	WOS:000289486000010	Anas platyrhynchos	foot	saturation	Body Condition	immunity	15	0.534128																												0.01	1	13	0.9293	positive
male	WOS:000289486000010	Anas platyrhynchos	foot	saturation	Body Condition	immunity	27	2.74835																												0.37	1	25	0.5462	positive
female	WOS:000289486000010	Anas platyrhynchos	foot	hue	Body Condition	immunity	15	0.373108																												0.35	1	13	0.5634	positive
male	WOS:000289486000010	Anas platyrhynchos	foot	hue	Body Condition	immunity	27	0.129869																												0.06	1	25	0.8097	positive
male	WOS:000294925600004	Aptenodytes patagonicus	plumage ear patch	size	Body Condition	body size	72																											0.005	0.97
female	WOS:000294925600004	Aptenodytes patagonicus	plumage ear patch	size	Body Condition	body size	62																																					0.131196	0.3094
male	WOS:000294925600004	Aptenodytes patagonicus	plumage ear patch	size	Body Condition	body size	68																																					0.113467	0.3569
male	WOS:000323085500001	Pica pica	plumage wing patch	size	Body Condition	immunity	35																													6.65	1	33	0.016	positive
male	WOS:000323085500001	Pica pica	plumage wing patch	size	Body Condition	parasites	35																													4.68	1	33	0.04	negative
female	WOS:000325995900005	Cyanistes caeruleus	plumage crown	UV reflectance	Body Condition	body condition	84			2.87	80	0.005
female	WOS:000325995900005	Cyanistes caeruleus	plumage crown	UV reflectance	Fitness	reproductive success	103			2.41	98	0.02
female	WOS:000325995900005	Cyanistes caeruleus	plumage crown	UV reflectance	Fitness	timing of breeding	102			-1.7	98	0.09
female	WOS:000345617300004	Ficedula hypoleuca	plumage forehead patch	size	Body Condition	stress	21			0.057																										0.072	1	13	0.792	positive
female	WOS:000345617300004	Ficedula hypoleuca	plumage wing patch	size	Body Condition	stress	21			0.062																										0.081	1	13	0.78	positive
female	WOS:000345617300004	Ficedula hypoleuca	plumage forehead patch	size	Body Condition	stress	18			0.133																										0.485	1	10	0.502	positive
female	WOS:000345617300004	Ficedula hypoleuca	plumage wing patch	size	Body Condition	stress	18			-0.495																										5.534	1	10	0.04	negative
female	WOS:000345617300004	Ficedula hypoleuca	plumage forehead patch	size	Body Condition	stress	25			-0.403																										4.513	1	18	0.048	negative
female	WOS:000345617300004	Ficedula hypoleuca	plumage wing patch	size	Body Condition	stress	25			-0.116																										0.37	1	18	0.55	negative
female	WOS:000345617300004	Ficedula hypoleuca	plumage forehead patch	size	Body Condition	stress	46			-0.006																										0.001	1	37	0.97	negative
male	WOS:000345617300004	Ficedula hypoleuca	plumage forehead patch	size	Body Condition	stress	29			0.024																										0.036	1	21	0.852	positive
female	WOS:000345617300004	Ficedula hypoleuca	plumage wing patch	size	Body Condition	stress	46			-0.216																										1.681	1	37	0.203	negative
male	WOS:000345617300004	Ficedula hypoleuca	plumage wing patch	size	Body Condition	stress	29			-0.245																										4.065	1	21	0.057	negative
female	WOS:000345617300004	Ficedula hypoleuca	plumage forehead patch	size	Body Condition	stress	34			0.312																										6.484	1	25	0.017	positive
male	WOS:000345617300004	Ficedula hypoleuca	plumage forehead patch	size	Body Condition	stress	25			0.233																										3.207	1	16	0.092	positive
female	WOS:000345617300004	Ficedula hypoleuca	plumage wing patch	size	Body Condition	stress	34			0.087																										0.392	1	25	0.537	positive
male	WOS:000345617300004	Ficedula hypoleuca	plumage wing patch	size	Body Condition	stress	25			0.194																										2.535	1	16	0.131	positive
female	WOS:000345617300004	Ficedula hypoleuca	plumage forehead patch	size	Body Condition	stress	59			0.013																										0.011	1	51	0.917	positive
male	WOS:000345617300004	Ficedula hypoleuca	plumage forehead patch	size	Body Condition	stress	31			0.242																										1.706	1	23	0.204	positive
female	WOS:000345617300004	Ficedula hypoleuca	plumage wing patch	size	Body Condition	stress	59			0.154																										1.224	1	51	0.274	positive
male	WOS:000345617300004	Ficedula hypoleuca	plumage wing patch	size	Body Condition	stress	31			0.478																										7.382	1	23	0.012	positive
female	WOS:000403146600013	Larus canus	plumage wing patch	size	Body Condition	body condition	107																																					-0.21	0.028
male	WOS:000403146600013	Larus canus	plumage wing patch	size	Body Condition	body condition	114																																					-0.115	0.224
female	WOS:000435940700021	Parus major	plumage breast	colour intensity	Body Condition	stress	14																																		3.55	12	0.002
male	WOS:000435940700021	Parus major	plumage breast	colour intensity	Body Condition	stress	25																																		-0.22	23	0.98
female	WOS:000475972600011	Protonotaria citrea	plumage crown	carotenoid content	Fitness	reproductive success	154	-6.38	2.23	-2.9	46	0.006
female	WOS:000475972600011	Protonotaria citrea	plumage breast	carotenoid content	Fitness	reproductive success	154	-5.74	2.16	-2.7	46	0.01
female	WOS:000475972600011	Protonotaria citrea	plumage crown	carotenoid content	Fitness	reproductive success	154	-3.82	1.96	-1.9	46	0.06
female	WOS:000475972600011	Protonotaria citrea	plumage crown	colour intensity	Fitness	reproductive success	154	0.02	0.02	1.2	46	0.204
female	WOS:000475972600011	Protonotaria citrea	plumage breast	colour intensity	Fitness	reproductive success	154	0.01	0.01	0.7	46	0.47
female	WOS:000475972600011	Protonotaria citrea	plumage crown	carotenoid content	Fitness	parental quality	40																											-0.0617458	0.7051
female	WOS:000475972600011	Protonotaria citrea	plumage crown	carotenoid content	Fitness	parental quality	30																											0.0362746	0.8491
female	WOS:000475972600011	Protonotaria citrea	plumage crown	colour intensity	Fitness	parental quality	41																											0.0606325	0.7065
female	WOS:000475972600011	Protonotaria citrea	plumage crown	colour intensity	Fitness	parental quality	29																											0.10101	0.6021
female	WOS:000475972600011	Protonotaria citrea	plumage crown	carotenoid content	Fitness	survival	49	3.83	1.28	3	40	0.005
female	WOS:000475972600011	Protonotaria citrea	plumage breast	carotenoid content	Fitness	reproductive success	120	1.52	0.81	1.87	112	0.06
female	WOS:000475972600011	Protonotaria citrea	plumage crown	colour intensity	Fitness	reproductive success	20	0.03	0.01	2	15	0.07
female	WOS:000220133400006	Parus major	plumage cheek patch	immaculateness	Fitness	timing of breeding	67																													10.9	1	62	0.002	negative
male	WOS:000220133400006	Parus major	plumage cheek patch	immaculateness	Fitness	offspring quality or condition	28																													7.49	1	26	0.011	positive
male	WOS:000220133400006	Parus major	plumage cheek patch	size	Fitness	offspring quality or condition	35																													5.48	1	33	0.026	positive
female	WOS:000174932300004	Phalacrocorax carbo	suborbital skin	colour intensity	Fitness	timing of breeding	100																																					-0.32	<0.05
female	WOS:000174932300004	Phalacrocorax carbo	plumage thigh	elaboration	Fitness	timing of breeding	100																																					-0.27	<0.05
female	WOS:000174932300004	Phalacrocorax carbo	plumage head	elaboration	Fitness	timing of breeding	100																																					-0.21
female	WOS:000174932300004	Phalacrocorax carbo	plumage ventral	colour intensity	Fitness	timing of breeding	100																																					-0.16
female	WOS:000174932300004	Phalacrocorax carbo	gular skin	colour	Fitness	timing of breeding	100																																					-0.02
female	WOS:000174932300004	Phalacrocorax carbo	plumage composite (suborbital and gular skin, head filoplumes, thigh and ventral)	colour and elaboration	Fitness	timing of breeding	100																																					-0.37	<0.05
male	WOS:000174932300004	Phalacrocorax carbo	suborbital skin	colour intensity	Fitness	timing of breeding	100																																					-0.32	<0.05
male	WOS:000174932300004	Phalacrocorax carbo	plumage thigh	elaboration	Fitness	timing of breeding	100																																					-0.27	<0.05
male	WOS:000174932300004	Phalacrocorax carbo	plumage head	elaboration	Fitness	timing of breeding	100																																					-0.21
male	WOS:000174932300004	Phalacrocorax carbo	plumage ventral	colour intensity	Fitness	timing of breeding	100																																					-0.16
male	WOS:000174932300004	Phalacrocorax carbo	gular skin	colour	Fitness	timing of breeding	100																																					-0.23	<0.05
male	WOS:000174932300004	Phalacrocorax carbo	plumage composite (suborbital and gular skin, head filoplumes, thigh and ventral)	colour and elaboration	Fitness	timing of breeding	100																																					-0.37	<0.05
male	WOS:000174932300004	Phalacrocorax carbo	plumage ventral	colour intensity	Fitness	reproductive success	66			3.1865	55.753	0.00236	33	33		2.9	1.9					1	1.5				0.01
female	WOS:A1997WU11100009	Pica pica	plumage tail	condition	Fitness	timing of breeding	10																																		0.952
male	WOS:A1997WU11100009	Pica pica	plumage tail	condition	Fitness	timing of breeding	10																																		0.115
female	WOS:A1997WU11100009	Pica pica	plumage tail	condition	Fitness	timing of breeding	11																																		-0.218
male	WOS:A1997WU11100009	Pica pica	plumage tail	condition	Fitness	timing of breeding	11																																		-1.04
female	WOS:A1997WU11100009	Pica pica	plumage tail	condition	Fitness	reproductive success	11						4	7												0	0.01
male	WOS:A1997WU11100009	Pica pica	plumage tail	condition	Fitness	reproductive success	11						4	7												3	0.05
female	WOS:A1993NM70700017	Carpodacus mexicanus	plumage composite	brightness	Body Condition	body condition	41																																					0.085	0.59
female	WOS:A1993NM70700017	Carpodacus mexicanus	plumage composite	brightness	Fitness	timing of breeding	80																																					-0.1	0.4
female	WOS:A1993NM70700017	Carpodacus mexicanus	plumage composite	brightness	Fitness	reproductive success	43																																					-0.12	0.44
female	WOS:A1993NM70700017	Carpodacus mexicanus	plumage composite	brightness	Fitness	reproductive success	34																																					-0.12	0.51
female	WOS:A1993NM70700017	Carpodacus mexicanus	plumage composite	brightness	Fitness	reproductive success	34																																					-0.06	0.75
female	WOS:A1993NM70700017	Carpodacus mexicanus	plumage composite	brightness	Fitness	survival	70						34	36												562	0.54
male	male20	Carpodacus mexicanus	plumage composite	brigthness	Fitness	reproductive success	215			1.74	213	0.042
male	male21	Carpodacus mexicanus	plumage composite	brightness	Fitness	parental quality	32																																					0.42	<0.05
male	male21	Carpodacus mexicanus	plumage composite	brightness	Fitness	survival	150			1.66	148	0.05
male	male21	Carpodacus mexicanus	plumage composite	brightness	Fitness	survival	212			2.45	210	0.007
female	WOS:000088488200003	Aethia cristatella	plumage crest	size	Body Condition	body condition	122																											0.23	0.01
male	WOS:000088488200003	Aethia cristatella	plumage auricular plume	size	Body Condition	body condition	183																											0.18	0.02
female	WOS:000071789700013	Cardinalis cardinalis	plumage wing	colour	Fitness	parental quality	17			0.41	15	0.011
female	WOS:000071789700013	Cardinalis cardinalis	plumage body	extent	Fitness	parental quality	17			-0.27	15	0.065
male	WOS:000071789700013	Cardinalis cardinalis	plumage breast	colour	Fitness	parental quality	17			0.35	15	0.025
female	WOS:A1989AJ00400003	Agelaius phoeniceus	plumage wing	brightness	Fitness	timing of breeding	87																																					0.248	<0.05
female	WOS:A1989AJ00400003	Agelaius phoeniceus	plumage throat	brightness	Fitness	timing of breeding	87																																					0.183	>0.05
male	male22	Agelaius phoeniceus	plumage wing patch	size	Fitness	parental quality	12																																					0.526	<0.10
male	male22	Agelaius phoeniceus	plumage wing patch	size	Fitness	parental quality	8																																					0.255	>0.10
male	male22	Agelaius phoeniceus	plumage wing patch	size	Fitness	parental quality	8																																					0.542	>0.10
male	male22	Agelaius phoeniceus	plumage wing patch	size	Fitness	parental quality	8																																					0.651	>0.10
male	male22	Agelaius phoeniceus	plumage wing patch	size	Fitness	parental quality	8																																					0.931	<0.01
male	male22	Agelaius phoeniceus	plumage wing patch	size	Fitness	parental quality	8																																					0.658	<0.10
male	male22	Agelaius phoeniceus	plumage wing patch	size	Fitness	parental quality	15						7	8												9.5	0.05
male	male22	Agelaius phoeniceus	plumage wing patch	size	Fitness	parental quality	10						2	8												0.05	0.09
female	WOS:A1993KZ71200006	Hirundo rustica	plumage tail	size	Fitness	reproductive success	342
female	WOS:A1993KZ71200006	Hirundo rustica	plumage tail	size	Fitness	reproductive success	336
male	male23	Hirundo rustica	plumage tail	size	Fitness	reproductive success	22			-0.57048	14.706	0.577	11	11		0.8	1.3					1.3	2.6
male	male23	Hirundo rustica	plumage tail	size	Fitness	reproductive success	22			2.7639	10	0.02	11	11		0.04	0					0.048	0
male	male23	Hirundo rustica	plumage tail	size	Fitness	reproductive success	22			-2.7639	10	0.02	11	11		0	0.03					0	0.036
male	male24	Hirundo rustica	plumage tail	size	Fitness	reproductive success	306			3.82	304	<0.001
male	male24	Hirundo rustica	plumage tail	size	Fitness	reproductive success	161			5	159	<0.001
male	male24	Hirundo rustica	plumage tail	size	Fitness	reproductive success	71			2.82	69	<0.01
male	male24	Hirundo rustica	plumage tail	size	Fitness	survival	461			0.74	459	0.74
male	male24	Hirundo rustica	plumage tail	size	Fitness	timing of breeding	261	-0.34																								0.193				9.59	1	258	0.0001	negative
male	male24	Hirundo rustica	plumage tail	size	Fitness	reproductive success	261	0.101																								0.049								positive
male	male24	Hirundo rustica	plumage tail	size	Fitness	reproductive success	261	0.03																								0.079								positive
male	male24	Hirundo rustica	plumage tail	size	Fitness	offspring quality or condition	261	0.003																								0.155								positive
male	male24	Hirundo rustica	plumage tail	size	Fitness	offspring quality or condition	261	0.005																								0.031								positive
male	male24	Hirundo rustica	plumage tail	size	Fitness	reproductive success	120	0.02																								0.005				1.14	1	258	0.341	positive
male	male24	Hirundo rustica	plumage tail	size	Fitness	reproductive success	120	0.02																								0.034								positive
male	male24	Hirundo rustica	plumage tail	size	Fitness	offspring quality or condition	120	-0.004																								0.277								negative
male	male24	Hirundo rustica	plumage tail	size	Fitness	offspring quality or condition	120	0.001																								0.048								positive
male	male24	Hirundo rustica	plumage tail	size	Fitness	reproductive success	381	0.05																								0.05								positive
female	WOS:000169227800005	Limosa lapponica	plumage composite	completeness	Body Condition	parasites	87						22	65												991	0.006
male	WOS:000169227800005	Limosa lapponica	plumage composite	completeness	Body Condition	parasites	83						17	66												641.5	0.348
female	WOS:000167402400014	Tyrannus forficatus	plumage tail	size	Fitness	timing of breeding	31																											-0.154	0.407
male	WOS:000167402400014	Tyrannus forficatus	plumage tail	size	Fitness	timing of breeding	39																											-0.418	0.008
female	WOS:000166152000015	Tyto alba	plumage ventral areas (undperparts)	spottiness	Fitness	offspring quality or condition	50																											-0.4	<0.02
female	WOS:000166152000015	Tyto alba	plumage ventral areas (undperparts)	spottiness	Fitness	reproductive success	50																											-0.01	0.94
male	male25	Tyto alba	plumage ventral areas (undperparts)	spottiness	Body Condition	body condition	28			-0.63	26	0.54
female	male25	Tyto alba	plumage ventral areas (undperparts)	spottiness	Body Condition	body condition	31			-0.18	29	0.86
female	WOS:A1997WH63800008	Falco naumanni	plumage rump	colouration	Fitness	timing of breeding	163																																					-0.02	0.82
female	WOS:A1997WH63800008	Falco naumanni	plumage rump	colouration	Fitness	reproductive success	118																																					0.05	0.58
female	WOS:A1997WH63800008	Falco naumanni	plumage rump	colouration	Fitness	reproductive success	103																																					0.11	0.25
female	WOS:A1997WH63800008	Falco naumanni	plumage rump	colouration	Fitness	reproductive success	122																																					-0.03	0.74
female	WOS:A1997WH63800008	Falco naumanni	plumage rump	colouration	Fitness	parental quality	24																													0.42	1	11	0.53	positive
female	WOS:A1997WH63800008	Falco naumanni	plumage tail	colouration	Fitness	parental quality	24																													0.87	1	11	0.37	positive
female	WOS:A1997WH63800008	Falco naumanni	plumage rump	colouration	Body Condition	body condition	160																																		1.22		0.22
female	WOS:A1997WH63800008	Falco naumanni	plumage tail	colouration	Body Condition	body condition	160																																		0.05		0.96
female	WOS:A1997WH63800008	Falco naumanni	plumage rump	colouration	Fitness	survival	236																					2.39		0.12										positive
female	WOS:A1997WH63800008	Falco naumanni	plumage tail	colouration	Fitness	survival	236																					2.74		0.1										positive
female	WOS:000086623700030	Colaptes auratus	plumage composite	colour	Fitness	timing of breeding	66																																					0.32	<0.001
male	WOS:000086623700030	Colaptes auratus	plumage composite	colour	Fitness	timing of breeding	65																																					0.32	0.018
[truncated: 3 more columns]

## Sheet: Readme
sex	whether raw data correspond to male or female ornamentation in associations with condition/fitness parameters
unique_indentifiers	Unique codes given to studies. A same unique identifier code between rows indicate that data were obtained from the same study. For authors and full citations, see Supplementary Data 3 file and Supplementary Information text file.
scientific_names	Scientific names following the the Birds of the World online database (Billerman et al. 2020)
trait	Ornament investigated
trait_parameter	Specific feature of the ornament investigated
overall_parameter	Whether the associations between ornaments and parameters of "Body condition" or "Fitness" were investigated
specific_parameter	Specific parameters of "Body condition" and "Fitness" investigated.
N	Sample size
slope, slope.se	slope coefficient βi and standard error
t, t.df, t.p	t-value, degrees of freedom and p-value
ni, xi,sdi,sei	sample sizes per group or experimental treatment, associated means, standard deviations and errors
KW, KW.p	Kruskal-Wallis H and p-value
U, U.p	Mann-Whitney or Wilcoxon and p-value
chi2, chi2.df, chi.p	chi-squared, degrees of freedom and p-value
OR	odds ratio
R2, R2adj	R-squared and R-squared adjusted
r, r.p	Pearson correlation coefficient and p value
F, F.df1, F.df2, F.p, F.sign	F-value, degrees of freedom between and within groups, p-value, and direction of the association
z, z.df, z.p	z-value, degrees of freedom and p-value
rs, rs.p	Sperman correlation coefficient and p-value
T	Kendall rank correlation coefficient
W,W.p	Wald W and p-value
unspecified_effectsize	effect size with no specified statistic used (z, d, etc)
zr_values	Zr effect sizes for the associations between ornamentation and body condition and fitness parameters
zr_se	Standard errors of Zr effect sizes
data_extraction	Whether data were extracted from reported values within the published paper, figures, and/or from data provided by the authors
