# Supplementary material for: Ornaments are equally informative in male and female birds
Source: Nat Commun. 2022 Oct 7;13:5917. doi: 10.1038/s41467-022-33548-7 (PMC9546859; doi:10.1038/s41467-022-33548-7)
Supplement: Supplementary file 7 — Supplementary Data 4 [file 41467_2022_33548_MOESM7_ESM.txt]

#NEXUS
[Tree distribution from: "The global diversity of birds in space and time; W. Jetz, G. H. Thomas, J. B. Joy, K. Hartmann, A. O. Mooers, doi:10.1038/nature11631]
[Subsampled and pruned from birdtree.org on 2020-08-03T04:47:48Z ]
[Data: "Ericson All Species" (see Jetz et al. 2012 supplement for details)]
BEGIN TREES;
	TREE tree_2484 = (((Cygnus_atratus:14.0949880704,((Chloephaga_picta:6.1125332573,Somateria_mollissima:6.11253325781):0.54533606287,(Anas_crecca:2.306825235,Anas_platyrhynchos:2.30682523538):4.3510440856):7.437118749):71.09386484699999,Lagopus_lagopus:85.1888529123):23.09011526,((((Phaethon_rubricauda:73.722275439,((((Actitis_macularius:40.180816717300004,(Limosa_lapponica:14.47222958,Limosa_limos…
	TREE tree_4199 = (((Cygnus_atratus:18.112776711,((Somateria_mollissima:7.616688551599999,Chloephaga_picta:7.6166885507):1.9207083310800002,(Anas_crecca:3.3828717832,Anas_platyrhynchos:3.382871783123):6.154525100299999):8.575379826899999):55.903862579,Lagopus_lagopus:74.01663928990001):31.5506078,(((((((Megadyptes_antipodes:8.258380902,Eudyptes_robustus:8.258380903599999):15.566203336000001,Apteno…
	TREE tree_8246 = (((Cygnus_atratus:29.7484929592,((Somateria_mollissima:12.12692788726,Chloephaga_picta:12.126927887299999):0.64346945669,(Anas_platyrhynchos:4.84875272452,Anas_crecca:4.848752725040001):7.9216446197):16.9780956164):50.613025422999996,Lagopus_lagopus:80.3615183834):23.98091227,((((((Aptenodytes_patagonicus:19.274515803,(Megadyptes_antipodes:6.934363252,Eudyptes_robustus:6.93436325…
	TREE tree_1016 = (((Cygnus_atratus:19.6217012013,((Chloephaga_picta:8.891756395901,Somateria_mollissima:8.891756396400002):1.187735745,(Anas_platyrhynchos:3.3389268695900003,Anas_crecca:3.3389268696):6.7405652717):9.542209057900001):55.324781685,Lagopus_lagopus:74.9464828944):22.11099043,(((((((Megadyptes_antipodes:7.019991205,Eudyptes_robustus:7.0199912045):16.707555566,Aptenodytes_patagonicus:2…
	TREE tree_0021 = (((Cygnus_atratus:15.4902680904,((Somateria_mollissima:6.8567953597999995,Chloephaga_picta:6.8567953585):1.20057597183,(Anas_crecca:2.654346499,Anas_platyrhynchos:2.65434649943):5.4030248313):7.4328967588):61.797529551000004,Lagopus_lagopus:77.2877976299):21.68536659,((((((Sula_leucogaster:26.561893896999997,(Phalacrocorax_aristotelis:10.218880911,Phalacrocorax_carbo:10.218880910…
	TREE tree_5635 = (((Cygnus_atratus:24.494234401999996,((Chloephaga_picta:11.61178489,Somateria_mollissima:11.611784890860001):1.7324694122,(Anas_crecca:4.6636811056,Anas_platyrhynchos:4.663681104828):8.6805731967):11.1499800974):60.688191319999994,Lagopus_lagopus:85.18242573213399):20.66173246,(((((((Megadyptes_antipodes:6.378683961,Eudyptes_robustus:6.3786839609):14.410940296,Aptenodytes_patagon…
	TREE tree_1144 = (((Cygnus_atratus:18.020666019500002,((Anas_crecca:2.820033337,Anas_platyrhynchos:2.8200333371500004):6.079106823040001,(Somateria_mollissima:7.7567887822,Chloephaga_picta:7.7567887818):1.1423513774):9.121525860199998):58.672527517999995,Lagopus_lagopus:76.6931935396):19.01848356,(((((Bubulcus_ibis:65.0501377052,(Aptenodytes_patagonicus:21.397272295,(Megadyptes_antipodes:9.648155…
	TREE tree_5351 = (((Cygnus_atratus:12.5923056996,((Chloephaga_picta:5.6245610931,Somateria_mollissima:5.6245610924000005):0.705566188,(Anas_crecca:1.9999721639999999,Anas_platyrhynchos:1.999972164009):4.33015511698):6.26217841956802):71.995308392,Lagopus_lagopus:84.5876141013):21.37008073,(((((Bubulcus_ibis:70.59799697952,(Aptenodytes_patagonicus:34.840458831999996,(Megadyptes_antipodes:14.625533…
	TREE tree_3098 = (((Cygnus_atratus:25.760562450000002,((Somateria_mollissima:12.650447817700002,Chloephaga_picta:12.650447816196):0.7894040752,(Anas_platyrhynchos:4.081020341009999,Anas_crecca:4.0810203413799995):9.3588315512):12.320710556599998):58.504514203999996,Lagopus_lagopus:84.26507665095):18.8764073,(((((Bubulcus_ibis:70.587648409,((Megadyptes_antipodes:5.579007214,Eudyptes_robustus:5.579…
	TREE tree_8972 = (((Cygnus_atratus:22.0107776,((Somateria_mollissima:9.205548951399999,Chloephaga_picta:9.205548951499999):1.3952407655,(Anas_crecca:4.0076294958,Anas_platyrhynchos:4.007629495287):6.5931602218):11.409987883):62.06806942,Lagopus_lagopus:84.07884702140001):21.35865186,(((((((Megadyptes_antipodes:6.427892505,Eudyptes_robustus:6.42789250477):16.465092939999998,Aptenodytes_patagonicus…
	TREE tree_7298 = (((Cygnus_atratus:12.0716458503,((Chloephaga_picta:5.560102522699999,Somateria_mollissima:5.560102522000001):0.7755006634999999,(Anas_crecca:1.9972272927,Anas_platyrhynchos:1.9972272929530002):4.3383758925):5.736042664):62.558140099,Lagopus_lagopus:74.6297859538):27.1468274,((((((Sula_leucogaster:42.374370638,(Phalacrocorax_aristotelis:12.67868262,Phalacrocorax_carbo:12.678682616…
	TREE tree_5510 = (((Cygnus_atratus:29.5528214604,((Somateria_mollissima:14.1220878761,Chloephaga_picta:14.122087876):2.3944882386,(Anas_platyrhynchos:5.37226019135,Anas_crecca:5.372260192000001):11.1443159232):13.0362453449):62.164558310000004,Lagopus_lagopus:91.71737976210001):12.88546897,(((((Bubulcus_ibis:67.0594452159,((Megadyptes_antipodes:8.355505068,Eudyptes_robustus:8.355505067500001):18.…
	TREE tree_4526 = (((Cygnus_atratus:14.343074232000001,((Chloephaga_picta:6.030398680999999,Somateria_mollissima:6.030398680100001):0.76147677644,(Anas_crecca:2.1989110372000003,Anas_platyrhynchos:2.19891103677):4.5929644202999995):7.55119877225):59.45458790400001,Lagopus_lagopus:73.79766213439999):27.57350642,((((((Sula_leucogaster:35.547407241,(Phalacrocorax_aristotelis:11.317245233000001,Phalac…
	TREE tree_2750 = (((Cygnus_atratus:23.417524381,((Chloephaga_picta:9.631257541099998,Somateria_mollissima:9.6312575404):1.65280602127,(Anas_crecca:3.9119782364000004,Anas_platyrhynchos:3.9119782364299995):7.3720853245999995):12.1334608191):55.538055964,Lagopus_lagopus:78.9555803477):14.81172255,(((((Bubulcus_ibis:69.827550758,(Sula_leucogaster:50.293318445,(Phalacrocorax_aristotelis:15.7008212511…
	TREE tree_8521 = (((Cygnus_atratus:14.930695680600001,((Chloephaga_picta:7.10361106943,Somateria_mollissima:7.1036110681):0.8416948381,(Anas_crecca:2.4818429373099997,Anas_platyrhynchos:2.4818429385100003):5.4634629683):6.985389773550001):59.703093412,Lagopus_lagopus:74.6337890762):21.16123473,((((Phaethon_rubricauda:79.9062865538,(((((Limosa_lapponica:15.170081,Limosa_limosa:15.1700809964):22.34…
	TREE tree_8353 = (((Cygnus_atratus:20.4913671893,((Somateria_mollissima:7.8757091977,Chloephaga_picta:7.8757091975):1.072574592244,(Anas_platyrhynchos:3.20363636458,Anas_crecca:3.203636364):5.7446474243):11.543083399599999):62.148467654,Lagopus_lagopus:82.6398348516):15.28604736,(((((((Megadyptes_antipodes:10.54396897,Eudyptes_robustus:10.543968974):9.636123575,Aptenodytes_patagonicus:20.18009254…
	TREE tree_7104 = (((Cygnus_atratus:36.127702949,((Anas_platyrhynchos:5.504825175760001,Anas_crecca:5.5048251751):12.3665914938,(Somateria_mollissima:15.6094282926,Chloephaga_picta:15.6094282915):2.2619883762):18.2562862815):63.02823523,Lagopus_lagopus:99.155938173):13.12485995,((((Phaethon_rubricauda:73.61598339609999,((((Actitis_macularius:39.146972516699996,(Limosa_lapponica:16.07086968,Limosa_…
	TREE tree_6606 = (((Cygnus_atratus:33.560581795000004,((Anas_crecca:5.3790420781299995,Anas_platyrhynchos:5.37904207852):9.7908369956,(Somateria_mollissima:13.557963253999999,Chloephaga_picta:13.557963253999999):1.61191581995):18.3907027256):48.216570622,Lagopus_lagopus:81.7771524215):15.14424416,((((Phaethon_rubricauda:68.2129307441,((((Actitis_macularius:28.507729158,(Limosa_lapponica:10.344768…
	TREE tree_5223 = (((Cygnus_atratus:36.988689821,((Anas_platyrhynchos:7.339758074260001,Anas_crecca:7.339758074900001):13.885746798899998,(Somateria_mollissima:19.597146023900002,Chloephaga_picta:19.597146025):1.62835884844):15.763184948000001):51.060254952,Lagopus_lagopus:88.0489447578):16.48963022,((((((Sula_leucogaster:49.544054691,(Phalacrocorax_carbo:11.550065448,Phalacrocorax_aristotelis:11.…
	TREE tree_4054 = (((Cygnus_atratus:21.4238601,((Somateria_mollissima:9.252119298,Chloephaga_picta:9.2521192985):1.1761840397999999,(Anas_platyrhynchos:3.7955896818999997,Anas_crecca:3.7955896824999997):6.6327136564):10.995556761900001):50.972239456,Lagopus_lagopus:72.3960995579):26.01604689,((((Bubulcus_ibis:72.02412805899999,(((Megadyptes_antipodes:11.20863157,Eudyptes_robustus:11.208631566):15.…
	TREE tree_7503 = (((Cygnus_atratus:30.120142549000004,((Anas_crecca:5.2755442634800005,Anas_platyrhynchos:5.27554426396):10.12355795664,(Chloephaga_picta:12.915488094999999,Somateria_mollissima:12.915488095399999):2.48361412612):14.721040331000001):42.791753179,Lagopus_lagopus:72.91189573550001):30.17497589,(((((Sula_leucogaster:38.884557623,(Phalacrocorax_carbo:14.443949356300001,Phalacrocorax_a…
	TREE tree_7587 = (((Cygnus_atratus:12.659934279400002,((Somateria_mollissima:5.40026354872,Chloephaga_picta:5.400263547899999):0.9468962251299999,(Anas_platyrhynchos:2.263967357701,Anas_crecca:2.2639673573):4.08319241575):6.3127745071):62.354991422,Lagopus_lagopus:75.01492570949999):24.94125698,((((Phaethon_rubricauda:74.03258778676499,((((Actitis_macularius:35.008449220100005,(Limosa_lapponica:1…
	TREE tree_9884 = (((Cygnus_atratus:22.303198661000003,((Somateria_mollissima:10.3487324335,Chloephaga_picta:10.3487324338):0.8226598381900001,(Anas_crecca:3.9088115357,Anas_platyrhynchos:3.9088115363380003):7.2625807372999995):11.131806387):61.94275103099999,Lagopus_lagopus:84.24594968970001):20.15675127,((((Phaethon_rubricauda:74.1671988207,((((Actitis_macularius:34.55555275259999,(Limosa_lappon…
	TREE tree_9650 = (((Cygnus_atratus:15.231816240299999,((Anas_platyrhynchos:2.7376673062970003,Anas_crecca:2.73766730648):4.852560710400001,(Somateria_mollissima:6.3144026556499995,Chloephaga_picta:6.3144026554):1.27582536099):7.641588223099999):61.949379613,Lagopus_lagopus:77.1811958549):33.7888038,(((((((Megadyptes_antipodes:10.62584357,Eudyptes_robustus:10.625843565899999):10.503681356,Aptenody…
	TREE tree_0625 = (((Cygnus_atratus:15.857272610999997,((Chloephaga_picta:6.929747366550001,Somateria_mollissima:6.929747367300001):0.8944757666500001,(Anas_platyrhynchos:2.86462266748,Anas_crecca:2.8646226673):4.9596004654):8.0330494773):64.10734982000001,Lagopus_lagopus:79.9646224186):16.71213416,(((((Bubulcus_ibis:65.231345261369,(Sula_leucogaster:39.978086065,(Phalacrocorax_carbo:12.2943766461…
	TREE tree_3916 = (((Cygnus_atratus:16.2529561908,((Somateria_mollissima:7.304357733400001,Chloephaga_picta:7.30435773369):0.8361250798,(Anas_platyrhynchos:2.8259897454278997,Anas_crecca:2.8259897454000003):5.3144930664):8.1124733776):61.620797857,Lagopus_lagopus:77.8737540334):26.98051135,((((Phaethon_rubricauda:89.50088056940001,((((Actitis_macularius:37.74312946169999,(Limosa_limosa:13.75494142…
	TREE tree_9176 = (((Cygnus_atratus:26.199328358899997,((Chloephaga_picta:11.446693496,Somateria_mollissima:11.4466934958):1.6639091218,(Anas_platyrhynchos:4.9452348630100005,Anas_crecca:4.9452348637):8.1653677542):13.088725742100001):62.90483014,Lagopus_lagopus:89.10415850140001):27.55469928,((((((Aptenodytes_patagonicus:25.112774256,(Megadyptes_antipodes:9.699076912,Eudyptes_robustus:9.699076912…
	TREE tree_2425 = (((Cygnus_atratus:18.507307389,((Anas_platyrhynchos:2.604714525588,Anas_crecca:2.6047145260000004):6.3332188264600005,(Chloephaga_picta:8.187031515300001,Somateria_mollissima:8.18703151507):0.7509018374):9.5693740376):60.7387214,Lagopus_lagopus:79.2460287958):24.14238828,((((((Sula_leucogaster:34.778131325,(Phalacrocorax_aristotelis:24.870245337999997,Phalacrocorax_carbo:24.87024…
	TREE tree_7644 = (((Cygnus_atratus:13.1400369389,((Anas_crecca:2.030274879,Anas_platyrhynchos:2.030274878539):4.6834599581,(Somateria_mollissima:5.5418365004700005,Chloephaga_picta:5.5418365006):1.17189833624):6.426302102899999):74.073700272,Lagopus_lagopus:87.2137372302):26.76299854,((((Phaethon_rubricauda:84.53170019960001,(((((Limosa_lapponica:11.92451501,Limosa_limosa:11.924515012599999):21.7…
	TREE tree_4507 = (((Cygnus_atratus:12.2219762407,((Chloephaga_picta:5.81315585866,Somateria_mollissima:5.813155859199999):0.1240184988,(Anas_platyrhynchos:1.97968449829,Anas_crecca:1.9796844985399997):3.9574898592):6.284801882199999):58.507501345,Lagopus_lagopus:70.7294775957):29.96384918,((((Phaethon_rubricauda:79.40943239059999,(((((Limosa_limosa:10.54830586,Limosa_lapponica:10.548305856):22.00…
	TREE tree_5360 = (((Cygnus_atratus:20.8902494011,((Somateria_mollissima:9.7564780749,Chloephaga_picta:9.756478073999999):0.7540175678500001,(Anas_crecca:3.8970323889599996,Anas_platyrhynchos:3.8970323891099996):6.613463254):10.379753757):56.748535686,Lagopus_lagopus:77.63878508490001):25.05262778,((((Phaethon_rubricauda:82.04524573639999,((((Actitis_macularius:35.087353843,(Limosa_lapponica:13.99…
	TREE tree_2941 = (((Cygnus_atratus:20.1815366489,((Somateria_mollissima:8.042943548199998,Chloephaga_picta:8.0429435485):1.3990250081000002,(Anas_crecca:3.1199501901000004,Anas_platyrhynchos:3.1199501894450004):6.322018367):10.739568093499999):65.93275674600001,Lagopus_lagopus:86.11429339099999):14.59280098,((((Phaethon_rubricauda:71.58600401785999,(((((Limosa_lapponica:8.36756097,Limosa_limosa:8…
	TREE tree_3535 = (((Cygnus_atratus:13.2698560594,((Somateria_mollissima:5.9763632015,Chloephaga_picta:5.9763632009):0.874239211419,(Anas_crecca:2.2481792250000003,Anas_platyrhynchos:2.2481792257700004):4.6024231877999995):6.419253647):58.188798685,Lagopus_lagopus:71.4586547488):32.7637591,(((((Bubulcus_ibis:67.881852346,(Aptenodytes_patagonicus:21.573360175,(Megadyptes_antipodes:7.592180683,Eudyp…
	TREE tree_0832 = (((Cygnus_atratus:11.0879774802,((Anas_crecca:1.91606963522,Anas_platyrhynchos:1.91606963533):3.2734681265,(Somateria_mollissima:4.81440247,Chloephaga_picta:4.8144024697):0.37513529157):5.8984397188):65.69664373900001,Lagopus_lagopus:76.784621219236):26.69619318,((((((Aptenodytes_patagonicus:19.867000320000002,(Megadyptes_antipodes:10.05549402,Eudyptes_robustus:10.055494016499999…
	TREE tree_6346 = (((Cygnus_atratus:18.906993029000002,((Somateria_mollissima:8.581045828,Chloephaga_picta:8.5810458268):1.67147507578,(Anas_platyrhynchos:3.7059815517500003,Anas_crecca:3.7059815521):6.5465393523):8.654472126129999):63.418837503000006,Lagopus_lagopus:82.3258305425):29.98862627,(((((((Megadyptes_antipodes:7.879786423,Eudyptes_robustus:7.8797864225000005):16.883581075,Aptenodytes_pa…
	TREE tree_7137 = (((Cygnus_atratus:24.283303939999996,((Somateria_mollissima:11.762372495900001,Chloephaga_picta:11.762372496180001):0.6864585883,(Anas_platyrhynchos:4.47882818659,Anas_crecca:4.4788281868):7.970002899500001):11.834472854800001):47.481842669,Lagopus_lagopus:71.76514660083):33.02567466,((((Phaethon_rubricauda:73.4744655746,((((Actitis_macularius:32.3009090259,(Limosa_lapponica:11.5…
	TREE tree_8558 = (((Cygnus_atratus:31.232768507,((Somateria_mollissima:14.9785602069,Chloephaga_picta:14.978560207700001):1.135610841,(Anas_platyrhynchos:5.89940401289,Anas_crecca:5.8994040136):10.214767035800001):15.118597462):52.122685817000004,Lagopus_lagopus:83.3554543307):27.31459445,((((((Aptenodytes_patagonicus:20.811009528,(Megadyptes_antipodes:7.880159283,Eudyptes_robustus:7.880159283):1…
	TREE tree_1393 = (((Cygnus_atratus:14.6336335299,((Somateria_mollissima:6.1631106715,Chloephaga_picta:6.1631106714):1.3460306112400002,(Anas_platyrhynchos:2.961950398592,Anas_crecca:2.96195039938):4.5471908841):7.1244922477):64.13991811300001,Lagopus_lagopus:78.77355165560002):19.76558499,((((Phaethon_rubricauda:73.62231441700001,((((Actitis_macularius:33.838738144000004,(Limosa_lapponica:10.2546…
	TREE tree_9706 = (((Cygnus_atratus:14.766492810999999,((Anas_platyrhynchos:2.65227283623,Anas_crecca:2.652272836):5.178068360500001,(Chloephaga_picta:6.907790647700001,Somateria_mollissima:6.907790647400001):0.92255054975):6.9361516131):70.70051918,Lagopus_lagopus:85.46701198680002):20.48390517,((((((Aptenodytes_patagonicus:22.618407287,(Megadyptes_antipodes:7.952461048,Eudyptes_robustus:7.952461…
	TREE tree_0521 = (((Cygnus_atratus:26.120509339999998,((Somateria_mollissima:12.3351903952,Chloephaga_picta:12.335190395500002):1.5354981601,(Anas_platyrhynchos:4.76360364646,Anas_crecca:4.7636036466):9.1070849099):12.249820784499999):51.000335725,Lagopus_lagopus:77.120845063):30.98493716,((((((Aptenodytes_patagonicus:21.816712138,(Megadyptes_antipodes:7.762135671,Eudyptes_robustus:7.762135671099…
	TREE tree_5182 = (((Cygnus_atratus:14.724016700000002,((Anas_platyrhynchos:2.85458972306,Anas_crecca:2.8545897227999997):4.65656771668,(Chloephaga_picta:6.438420299960001,Somateria_mollissima:6.4384203002):1.0727371401519998):7.2128592602):65.003414773,Lagopus_lagopus:79.72743147530001):26.89328864,(((((Bubulcus_ibis:65.3308344257,(Sula_leucogaster:36.168507997000006,(Phalacrocorax_carbo:10.40742…
	TREE tree_6178 = (((Cygnus_atratus:12.5738836305,((Chloephaga_picta:5.8438433201999995,Somateria_mollissima:5.8438433196999995):0.8451790624,(Anas_platyrhynchos:2.28283734152,Anas_crecca:2.2828373414):4.4061850413000005):5.884861248):66.844485724,Lagopus_lagopus:79.4183693539):20.44452084,((((((Aptenodytes_patagonicus:35.59259541,(Megadyptes_antipodes:13.10263092,Eudyptes_robustus:13.102630920900…
	TREE tree_6917 = (((Cygnus_atratus:27.3943126706,((Somateria_mollissima:12.7489806019,Chloephaga_picta:12.7489806009):0.9292651941,(Anas_crecca:5.0846007747,Anas_platyrhynchos:5.08460077495):8.5936450212):13.7160668737):57.15093157599999,Lagopus_lagopus:84.5452442422):23.49246416,(((((((Megadyptes_antipodes:7.582442373,Eudyptes_robustus:7.5824423738):14.658415685000001,Aptenodytes_patagonicus:22.…
	TREE tree_9491 = (((Cygnus_atratus:14.344245679199998,((Anas_crecca:2.4892597366900002,Anas_platyrhynchos:2.4892597366599993):5.0918292551999995,(Somateria_mollissima:6.6876693836,Chloephaga_picta:6.6876693832):0.89341960976):6.7631566870999995):61.126762696,Lagopus_lagopus:75.47100837824999):42.23247421,(((((((Megadyptes_antipodes:10.0487502,Eudyptes_robustus:10.048750196):20.907599768,Aptenodyt…
	TREE tree_8916 = (((Cygnus_atratus:20.217742840299998,((Anas_platyrhynchos:3.6022978639099996,Anas_crecca:3.602297864):6.1084691197000005,(Chloephaga_picta:8.549722526,Somateria_mollissima:8.549722526):1.16104445793):10.5069758567):55.234275319000005,Lagopus_lagopus:75.4520181579):21.35506694,((((((Sula_leucogaster:48.531040176,(Phalacrocorax_aristotelis:10.560657145499999,Phalacrocorax_carbo:10.…
	TREE tree_2709 = (((Cygnus_atratus:20.128435240100004,((Anas_platyrhynchos:3.7141551251900005,Anas_crecca:3.7141551248):6.5296667175000005,(Somateria_mollissima:8.543811618,Chloephaga_picta:8.543811618900001):1.7000102246000002):9.884613396699999):59.097559051000005,Lagopus_lagopus:79.22599428778):24.47924247,((((((Aptenodytes_patagonicus:18.88426205,(Megadyptes_antipodes:9.175666304,Eudyptes_rob…
	TREE tree_0983 = (((Cygnus_atratus:23.8003032799,((Anas_crecca:4.3801845053,Anas_platyrhynchos:4.38018450544):8.3700757132,(Chloephaga_picta:11.1116191448,Somateria_mollissima:11.1116191449):1.6386410737300001):11.050043060999998):54.18760614300001,Lagopus_lagopus:77.98790941370001):15.57815319,((((((Aptenodytes_patagonicus:20.088849716,(Megadyptes_antipodes:6.386177545,Eudyptes_robustus:6.386177…
	TREE tree_5069 = (((Cygnus_atratus:11.7269373512,((Anas_crecca:1.9589576922,Anas_platyrhynchos:1.9589576923900003):4.4239454381000005,(Somateria_mollissima:5.4900328654,Chloephaga_picta:5.4900328649):0.89287026524):5.344034219999999):65.45719907799999,Lagopus_lagopus:77.1841364182):25.68257978,((((((Sula_leucogaster:38.487078959,(Phalacrocorax_aristotelis:10.631884775,Phalacrocorax_carbo:10.63188…
	TREE tree_6265 = (((Cygnus_atratus:15.962022669299998,((Chloephaga_picta:7.838496518070001,Somateria_mollissima:7.8384965181899995):0.414223339,(Anas_crecca:3.0340242485999998,Anas_platyrhynchos:3.0340242491239997):5.218695609299999):7.7093028117):68.004795101,Lagopus_lagopus:83.9668177689):11.57010876,(((((Bubulcus_ibis:69.7370262133,(Sula_leucogaster:52.753507899,(Phalacrocorax_carbo:18.9140136…
	TREE tree_3152 = (((Cygnus_atratus:20.7282983806,((Somateria_mollissima:9.871445250499999,Chloephaga_picta:9.87144524958):2.0378280504,(Anas_crecca:3.7441085276,Anas_platyrhynchos:3.744108527776):8.165164773299999):8.819025078400001):64.031326545,Lagopus_lagopus:84.75962492720001):25.54628749,((((((Aptenodytes_patagonicus:23.782932883,(Megadyptes_antipodes:6.658459404,Eudyptes_robustus:6.65845940…
	TREE tree_6334 = (((Cygnus_atratus:16.433075979,((Anas_crecca:3.1737172403000002,Anas_platyrhynchos:3.1737172399699998):5.76061363132,(Somateria_mollissima:8.20755071198,Chloephaga_picta:8.207550712729999):0.72678015908):7.4987451087):65.13132067400001,Lagopus_lagopus:81.56439665939999):25.20815008,(((((Sula_leucogaster:43.02137361,(Phalacrocorax_aristotelis:11.82466116,Phalacrocorax_carbo:11.824…
	TREE tree_7363 = (((Cygnus_atratus:29.257586710000005,((Somateria_mollissima:11.6732918904,Chloephaga_picta:11.6732918903):2.7901637796000003,(Anas_platyrhynchos:5.056262216687,Anas_crecca:5.0562622163):9.40719345377):14.794131039999998):51.71634207700001,Lagopus_lagopus:80.9739287933):28.53526056,((((Bubulcus_ibis:77.0448388255,((Sula_leucogaster:44.5227166857,(Phalacrocorax_carbo:12.64358094829…
	TREE tree_5487 = (((Cygnus_atratus:12.56463727,((Somateria_mollissima:5.8483711885,Chloephaga_picta:5.848371188970001):0.1594338177,(Anas_crecca:1.98676804292,Anas_platyrhynchos:1.98676804273):4.0210369643):6.5568322641000005):67.74792505299999,Lagopus_lagopus:80.31256233159999):32.23386718,(((((((Megadyptes_antipodes:7.362778118,Eudyptes_robustus:7.3627781167999995):17.777127753000002,Aptenodyte…
	TREE tree_4105 = (((Cygnus_atratus:26.363220890000004,((Somateria_mollissima:11.9282362085,Chloephaga_picta:11.928236207200001):1.416706109,(Anas_platyrhynchos:4.489853259729999,Anas_crecca:4.4898532596):8.855089058299999):13.018278570700001):47.950079402,Lagopus_lagopus:74.3133002797):27.87955485,((((Phaethon_rubricauda:79.0249642891,((((Actitis_macularius:30.033858369700003,(Limosa_limosa:13.71…
	TREE tree_4047 = (((Cygnus_atratus:31.200637589,((Anas_crecca:4.63599913897,Anas_platyrhynchos:4.635999138919999):9.8810852782,(Somateria_mollissima:13.405376744,Chloephaga_picta:13.405376744909997):1.1117076727000001):16.683553173):56.16693702,Lagopus_lagopus:87.36757461919998):15.24769994,((((((Sula_leucogaster:37.9183843553,(Phalacrocorax_aristotelis:10.424113115,Phalacrocorax_carbo:10.4241131…
	TREE tree_7061 = (((Cygnus_atratus:14.748080089500002,((Anas_crecca:2.73877823663,Anas_platyrhynchos:2.738778236665):4.408234348800001,(Somateria_mollissima:6.064619908800001,Chloephaga_picta:6.064619908390001):1.08239267605):7.6010675057):70.682099899,Lagopus_lagopus:85.430180003):14.10237691,(((((Bubulcus_ibis:69.26460234790001,(Sula_leucogaster:31.205038163,(Phalacrocorax_carbo:9.1689833219999…
	TREE tree_8281 = (((Cygnus_atratus:32.8310730696,((Somateria_mollissima:15.0875957507,Chloephaga_picta:15.0875957499):2.5853636848,(Anas_crecca:7.2865702149,Anas_platyrhynchos:7.28657021545):10.3863892191):15.1581136356):46.995421310000005,Lagopus_lagopus:79.826494381):32.0283337,(((((((Megadyptes_antipodes:8.777369795,Eudyptes_robustus:8.777369795):14.980075029,Aptenodytes_patagonicus:23.7574448…
	TREE tree_2367 = (((Cygnus_atratus:26.952718630000003,((Chloephaga_picta:11.436770828700002,Somateria_mollissima:11.4367708282):0.4167782677,(Anas_crecca:4.520033231199999,Anas_platyrhynchos:4.52003323133):7.3335158655):15.099169534300001):56.284097262,Lagopus_lagopus:83.23681588160001):19.96575919,((((Phaethon_rubricauda:78.1782994849,(((((Limosa_lapponica:17.60122137,Limosa_limosa:17.60122137):…
	TREE tree_7778 = (((Cygnus_atratus:19.54476791,(Somateria_mollissima:10.222487784,(Chloephaga_picta:9.734608349,(Anas_crecca:3.3189422302000002,Anas_platyrhynchos:3.31894223003):6.415666118789999):0.4878794349):9.3222801262):70.279373567,Lagopus_lagopus:89.8241414758):17.54440436,(((((Bubulcus_ibis:72.383896834,(Aptenodytes_patagonicus:20.639409994,(Megadyptes_antipodes:7.511244656,Eudyptes_robus…
	TREE tree_2705 = (((Cygnus_atratus:15.4672241192,((Chloephaga_picta:6.8046000886,Somateria_mollissima:6.804600089040001):0.8187670998500001,(Anas_platyrhynchos:2.5573551421319998,Anas_crecca:2.5573551416):5.0660120466):7.8438569304209995):67.15023300600001,Lagopus_lagopus:82.6174571288):8.298242359,(((((Sula_leucogaster:48.38154594332,(Phalacrocorax_carbo:15.98916189725,Phalacrocorax_aristotelis:…
	TREE tree_0470 = (((Cygnus_atratus:23.705201188999997,((Anas_crecca:4.26418787448,Anas_platyrhynchos:4.264187874725):7.56705792125,(Chloephaga_picta:10.0782077793,Somateria_mollissima:10.078207778269999):1.7530380175):11.873955394300001):48.496754844,Lagopus_lagopus:72.2019560355):19.75785173,((((((Megadyptes_antipodes:7.197672091,Eudyptes_robustus:7.197672090659999):15.207693895999999,Aptenodyte…
	TREE tree_6855 = (((Cygnus_atratus:20.705657201,((Chloephaga_picta:8.7815932499,Somateria_mollissima:8.7815932493):0.518881080161,(Anas_crecca:3.62215016382,Anas_platyrhynchos:3.6221501633299997):5.6783241658):11.4051828708):60.646770065999995,Lagopus_lagopus:81.35242725958):21.9143604,((((((Sula_leucogaster:55.096881526000004,(Phalacrocorax_aristotelis:13.26947602,Phalacrocorax_carbo:13.26947601…
	TREE tree_9293 = (((Cygnus_atratus:23.44664944,((Chloephaga_picta:10.559638657499999,Somateria_mollissima:10.5596386595):1.2651706043000002,(Anas_platyrhynchos:3.72514670539,Anas_crecca:3.7251467049999993):8.09966255795):11.6218401765):59.672255500999995,Lagopus_lagopus:83.118904934):15.45898666,(((((Bubulcus_ibis:76.8745174526,((Megadyptes_antipodes:8.054377709,Eudyptes_robustus:8.0543777091):16…
	TREE tree_6793 = (((Cygnus_atratus:21.9603984307,((Somateria_mollissima:9.464050312400001,Chloephaga_picta:9.4640503127):0.92833314793,(Anas_crecca:3.8859808246000003,Anas_platyrhynchos:3.88598082442):6.5064026363):11.5680149697):56.307190728,Lagopus_lagopus:78.26758915439999):26.96244101,(((((((Megadyptes_antipodes:9.115825282,Eudyptes_robustus:9.115825280900001):15.43816025,Aptenodytes_patagoni…
	TREE tree_3634 = (((Cygnus_atratus:13.759764750399999,((Chloephaga_picta:5.93135978461,Somateria_mollissima:5.931359784299999):0.6039571286600001,(Anas_platyrhynchos:2.28028925496,Anas_crecca:2.2802892542):4.2550276588):7.2244478368):62.029781248,Lagopus_lagopus:75.7895459972):23.99334188,((((((Sula_leucogaster:52.28458616400001,(Phalacrocorax_aristotelis:11.68333251,Phalacrocorax_carbo:11.683332…
	TREE tree_4483 = (((Cygnus_atratus:21.687044329499997,((Anas_platyrhynchos:3.65501728852,Anas_crecca:3.6550172885000003):6.231476688400001,(Somateria_mollissima:9.3828475039,Chloephaga_picta:9.3828475032):0.5036464741):11.8005503527):53.805160687,Lagopus_lagopus:75.4922050241):30.36291675,(((((Bubulcus_ibis:70.214288215,((Megadyptes_antipodes:9.368727532,Eudyptes_robustus:9.3687275311):18.9101278…
	TREE tree_5683 = (((Cygnus_atratus:27.256072109999998,((Anas_platyrhynchos:5.008093082289999,Anas_crecca:5.008093082499999):9.0021657279,(Chloephaga_picta:11.91681759552,Somateria_mollissima:11.9168175959):2.0934412136000002):13.245813301000002):62.051152994000006,Lagopus_lagopus:89.30722510640001):15.83816343,(((((((Megadyptes_antipodes:10.23334787,Eudyptes_robustus:10.2333478734):15.36554990399…
	TREE tree_4583 = (((Cygnus_atratus:19.95418817,((Anas_crecca:3.6727702503,Anas_platyrhynchos:3.67277025042):7.2403169376,(Chloephaga_picta:9.6114029222,Somateria_mollissima:9.6114029229):1.3016842658):9.0411009819):56.814536041,Lagopus_lagopus:76.7687242115):21.9996337,(((((Sula_leucogaster:44.925624818,(Phalacrocorax_aristotelis:14.5792826341,Phalacrocorax_carbo:14.579282636899999):30.3463421829…
	TREE tree_6882 = (((Cygnus_atratus:29.241847910999997,((Somateria_mollissima:13.7822880918,Chloephaga_picta:13.78228809147):1.4637580825,(Anas_platyrhynchos:5.24529324502,Anas_crecca:5.245293245):10.0007529274):13.995801736399999):42.872831639000005,Lagopus_lagopus:72.1146795493):24.42764305,(((((Bubulcus_ibis:71.30724470279999,(Sula_leucogaster:50.92754931500001,(Phalacrocorax_carbo:12.545202605…
	TREE tree_7160 = (((Cygnus_atratus:21.7760870905,((Somateria_mollissima:9.6946740474,Chloephaga_picta:9.694674047700001):1.12865212584,(Anas_crecca:3.44303848991,Anas_platyrhynchos:3.44303848911):7.38028768447):10.9527609165):68.040788279,Lagopus_lagopus:89.81687536819999):12.30806732,((((Phaethon_rubricauda:87.0250034256,(((((Limosa_limosa:14.59079135,Limosa_lapponica:14.59079135):23.625771135,A…
	TREE tree_5170 = (((Cygnus_atratus:21.417854499900002,((Anas_crecca:3.6279008272000004,Anas_platyrhynchos:3.6279008270599995):7.8799388844,(Somateria_mollissima:9.7190168787,Chloephaga_picta:9.719016879000002):1.78882283281):9.9100147875):61.278817386,Lagopus_lagopus:82.6966718704):18.57273832,((((((Megadyptes_antipodes:9.953409498,Eudyptes_robustus:9.9534094984):15.468010312,Aptenodytes_patagoni…
	TREE tree_5527 = (((Cygnus_atratus:23.8882383199,((Somateria_mollissima:10.099228720900001,Chloephaga_picta:10.099228721042):0.5153891802999999,(Anas_platyrhynchos:3.9415451038500002,Anas_crecca:3.9415451047):6.6730727978):13.273620418):47.424322157,Lagopus_lagopus:71.31256046799999):30.57531295,(((((Aptenodytes_patagonicus:37.980130155,(Megadyptes_antipodes:12.4325465,Eudyptes_robustus:12.432546…
	TREE tree_4240 = (((Cygnus_atratus:21.224633249200004,((Chloephaga_picta:9.2145182574,Somateria_mollissima:9.214518257009999):0.93751006743,(Anas_platyrhynchos:3.83018973562,Anas_crecca:3.8301897356300003):6.3218385891):11.0726049242):58.41904619900001,Lagopus_lagopus:79.6436794562):31.37044329,((((Phaethon_rubricauda:74.2545028573,((((Actitis_macularius:31.749596407,(Limosa_limosa:15.91250055,Li…
	TREE tree_2089 = (((Cygnus_atratus:17.938352639100003,((Chloephaga_picta:8.347859899840001,Somateria_mollissima:8.3478599012):0.6897570982,(Anas_crecca:3.2917853001000004,Anas_platyrhynchos:3.2917853011399996):5.745831698290001):8.900735642):58.157415506999996,Lagopus_lagopus:76.0957681594):32.06056018,(((((Bubulcus_ibis:72.924986103,(Aptenodytes_patagonicus:19.540837203,(Megadyptes_antipodes:6.8…
	TREE tree_0928 = (((Cygnus_atratus:14.709993379900002,((Somateria_mollissima:7.2706241679,Chloephaga_picta:7.27062416757):0.5452278177,(Anas_platyrhynchos:2.711651118763,Anas_crecca:2.7116511185):5.104200866799999):6.894141394):65.203422844,Lagopus_lagopus:79.91341622070001):28.36662996,(((((Sula_leucogaster:41.196081766999995,(Phalacrocorax_aristotelis:14.99077889,Phalacrocorax_carbo:14.99077889…
	TREE tree_2399 = (((Cygnus_atratus:14.1523672804,((Anas_platyrhynchos:2.42332497837,Anas_crecca:2.42332497854):4.7933941119,(Somateria_mollissima:6.0572892414999995,Chloephaga_picta:6.057289240899999):1.15942984891):6.93564819):64.801197507,Lagopus_lagopus:78.9535647813):29.3916612,((((((Sula_leucogaster:36.678680978,(Phalacrocorax_carbo:8.9672061511,Phalacrocorax_aristotelis:8.96720615113):27.71…
	TREE tree_3889 = (((Cygnus_atratus:22.4722546496,((Anas_crecca:4.6181816201,Anas_platyrhynchos:4.6181816195100005):7.4848993978,(Chloephaga_picta:10.64047107,Somateria_mollissima:10.640471071):1.4626099467):10.369173632):62.69867506,Lagopus_lagopus:85.1709297081):15.46133623,((((((Aptenodytes_patagonicus:22.043263068999998,(Megadyptes_antipodes:10.2127332,Eudyptes_robustus:10.2127331939):11.83052…
	TREE tree_5941 = (((Cygnus_atratus:18.227047359999997,((Chloephaga_picta:8.1119404627,Somateria_mollissima:8.1119404626):1.1603514657399998,(Anas_platyrhynchos:2.7865095566721,Anas_crecca:2.786509557):6.4857823722):8.954755431599999):59.303392367,Lagopus_lagopus:77.5304397335):12.79728461,((((Bubulcus_ibis:68.4370379861,((Aptenodytes_patagonicus:21.675765277,(Megadyptes_antipodes:8.954980418,Eudy…
	TREE tree_6353 = (((Cygnus_atratus:10.0889008801,((Chloephaga_picta:4.6302782442,Somateria_mollissima:4.6302782451999995):0.649369648055,(Anas_platyrhynchos:1.76705953336,Anas_crecca:1.76705953364):3.5125883590999996):4.809252986500001):69.659580748,Lagopus_lagopus:79.74848162640001):19.51865555,((((((Sula_leucogaster:51.386080792,(Phalacrocorax_carbo:14.6350432897,Phalacrocorax_aristotelis:14.63…
	TREE tree_3219 = (((Cygnus_atratus:31.3863483692,((Anas_platyrhynchos:6.20130191628,Anas_crecca:6.2013019158):11.5797633838,(Somateria_mollissima:14.8526391038,Chloephaga_picta:14.852639104):2.92842619527):13.605283074199999):58.534962714,Lagopus_lagopus:89.92131108250001):34.29670285,((((Phaethon_rubricauda:78.42816830459999,(((((Limosa_lapponica:8.974482883,Limosa_limosa:8.974482883):16.8956056…
	TREE tree_1809 = (((Cygnus_atratus:34.01700338,((Chloephaga_picta:15.27935218,Somateria_mollissima:15.2793521796):1.024115669254,(Anas_crecca:5.7079161561,Anas_platyrhynchos:5.7079161556499995):10.59555169331):17.713535531399998):38.863159200000005,Lagopus_lagopus:72.8801625686):17.23104339,(((((((Megadyptes_antipodes:7.491716938,Eudyptes_robustus:7.4917169373):14.099953687,Aptenodytes_patagonicu…
	TREE tree_7330 = (((Cygnus_atratus:15.242638859799998,((Somateria_mollissima:7.398130790470001,Chloephaga_picta:7.3981307897590005):0.3479603936,(Anas_platyrhynchos:3.087908530841,Anas_crecca:3.0879085314):4.6581826525):7.4965476758000005):66.031903177,Lagopus_lagopus:81.27454204668001):17.25189681,(((((Bubulcus_ibis:69.66772564909999,(Sula_leucogaster:50.1447486,(Phalacrocorax_aristotelis:10.608…
	TREE tree_8092 = (((Cygnus_atratus:21.918462219000002,((Somateria_mollissima:10.096751851,Chloephaga_picta:10.0967518512):0.7384159604,(Anas_crecca:3.45197364692,Anas_platyrhynchos:3.45197364694):7.3831941655):11.083294408499999):51.21398383099999,Lagopus_lagopus:73.1324460543):18.04811392,(((((Sula_leucogaster:41.214683577,(Phalacrocorax_carbo:9.308063712689,Phalacrocorax_aristotelis:9.308063712…
	TREE tree_4635 = (((Cygnus_atratus:25.484389620500004,((Somateria_mollissima:11.219651656,Chloephaga_picta:11.2196516572):2.19195398977,(Anas_platyrhynchos:5.055673459099999,Anas_crecca:5.055673459):8.355932187099999):12.072783973299998):54.245892440000006,Lagopus_lagopus:79.73028206890001):15.37553082,((((((Sula_leucogaster:35.442806562,(Phalacrocorax_aristotelis:11.2610042477,Phalacrocorax_carb…
	TREE tree_8595 = (((Cygnus_atratus:24.810546359200004,((Somateria_mollissima:10.9786125224,Chloephaga_picta:10.9786125234):1.206080004168,(Anas_crecca:4.2508584140000005,Anas_platyrhynchos:4.250858414610001):7.9338341117999995):12.625853833699999):60.39321242700001,Lagopus_lagopus:85.20375878091):23.83848056,(((((Bubulcus_ibis:65.6761141973858,((Megadyptes_antipodes:8.222794434,Eudyptes_robustus:…
	TREE tree_3371 = (((Cygnus_atratus:18.269421039,((Chloephaga_picta:10.00377694936,Somateria_mollissima:10.0037769495):0.6173433919,(Anas_crecca:3.7410680899699997,Anas_platyrhynchos:3.74106808969):6.8800522517):7.6483006983):53.720075182,Lagopus_lagopus:71.98949622616999):20.03549883,(((((Bubulcus_ibis:63.7234556816,(Sula_leucogaster:44.8442899749,(Phalacrocorax_aristotelis:13.574338553,Phalacroc…
	TREE tree_4953 = (((Cygnus_atratus:25.35522011,((Somateria_mollissima:10.0677644369,Chloephaga_picta:10.067764436200001):1.91051475072,(Anas_platyrhynchos:4.628588419999999,Anas_crecca:4.6285884192):7.3496907681):13.376940923):69.864335615,Lagopus_lagopus:95.21955571290002):16.81804503,((((((Sula_leucogaster:45.349998288,(Phalacrocorax_carbo:13.527665433969998,Phalacrocorax_aristotelis:13.5276654…
	TREE tree_5948 = (((Cygnus_atratus:11.8778135806,((Somateria_mollissima:5.041296706000001,Chloephaga_picta:5.041296706500001):0.254097943948,(Anas_platyrhynchos:2.00737356725,Anas_crecca:2.00737356694):3.2880210823300002):6.5824189304):60.097119966,Lagopus_lagopus:71.974933547):35.72572544,((((Phaethon_rubricauda:77.3651417592,((((Actitis_macularius:35.8450321985,(Limosa_lapponica:14.33607882,Lim…
	TREE tree_1697 = (((Cygnus_atratus:18.1683424594,((Anas_platyrhynchos:3.1475535712600005,Anas_crecca:3.1475535705):5.2251964255,(Chloephaga_picta:7.500794839299999,Somateria_mollissima:7.500794839999999):0.87195515541):9.7955924634):62.294740428,Lagopus_lagopus:80.46308288649999):23.52717586,(((((((Megadyptes_antipodes:9.744549911,Eudyptes_robustus:9.744549910900002):16.605087822,Aptenodytes_pata…
	TREE tree_9218 = (((Cygnus_atratus:30.044788121000003,((Somateria_mollissima:12.723994312199999,Chloephaga_picta:12.7239943126):2.3552321183888,(Anas_platyrhynchos:4.98182999668,Anas_crecca:4.981829997500001):10.097396434):14.965561688800001):44.944732183000006,Lagopus_lagopus:74.9895202932):26.30870437,((((((Sula_leucogaster:36.438394344,(Phalacrocorax_carbo:10.5963588232,Phalacrocorax_aristotel…
	TREE tree_9383 = (((Cygnus_atratus:10.6495148401,((Chloephaga_picta:5.1628025589,(Anas_platyrhynchos:1.753495446779,Anas_crecca:1.75349544691):3.4093071121900005):0.03058488799,Somateria_mollissima:5.1933874464):5.45612739413):76.076677137,Lagopus_lagopus:86.72619197579999):12.62448965,((((((Aptenodytes_patagonicus:19.223352389,(Megadyptes_antipodes:8.521244803,Eudyptes_robustus:8.5212448023):10.…
	TREE tree_0063 = (((Cygnus_atratus:13.546936510400002,((Anas_platyrhynchos:2.26518321037,Anas_crecca:2.26518321019):4.05045547205,(Chloephaga_picta:5.748627349,Somateria_mollissima:5.7486273504):0.5670113317800001):7.231297828):69.440133504,Lagopus_lagopus:82.9870700152):17.16278931,((((((Aptenodytes_patagonicus:34.751740732,(Megadyptes_antipodes:14.25861865,Eudyptes_robustus:14.258618647399999):…
	TREE tree_7092 = (((Cygnus_atratus:13.365546239999999,((Chloephaga_picta:6.0215400616,Somateria_mollissima:6.021540062):0.80505564749,(Anas_platyrhynchos:2.38095736027,Anas_crecca:2.3809573603):4.4456383495):6.538950530999999):66.60307538,Lagopus_lagopus:79.9686216263):31.78444705,(((((Bubulcus_ibis:68.773112881,(Sula_leucogaster:39.294742327,(Phalacrocorax_carbo:13.1345760256,Phalacrocorax_arist…
	TREE tree_4578 = (((Cygnus_atratus:22.823225759000003,((Chloephaga_picta:10.339796576200001,Somateria_mollissima:10.3397965762):1.60279571938,(Anas_platyrhynchos:4.14864346725,Anas_crecca:4.1486434671):7.7939488294):10.880633464):59.649470917,Lagopus_lagopus:82.47269667843):21.62347628,((((((Aptenodytes_patagonicus:30.025226896000003,(Megadyptes_antipodes:9.909562483,Eudyptes_robustus:9.909562482…
	TREE tree_9048 = (((Cygnus_atratus:30.044788118999996,((Anas_crecca:5.0081986814,Anas_platyrhynchos:5.00819868186):9.0754855438,(Chloephaga_picta:12.4995294194,Somateria_mollissima:12.4995294181):1.58415480739):15.961103894999999):44.944732183000006,Lagopus_lagopus:74.98952029300001):26.30870437,((((((Sula_leucogaster:36.438394343,(Phalacrocorax_aristotelis:9.615032842310002,Phalacrocorax_carbo:9…
	TREE tree_9011 = (((Cygnus_atratus:19.610297060700002,((Anas_platyrhynchos:3.073568084617,Anas_crecca:3.0735680848739997):6.433540822932001,(Chloephaga_picta:8.44480086002,Somateria_mollissima:8.4448008604):1.06230804842):10.1031881512):52.242673198,Lagopus_lagopus:71.8529702675):21.97947055,(((((((Megadyptes_antipodes:7.063142504,Eudyptes_robustus:7.0631425037):14.199862538000001,Aptenodytes_pat…
	TREE tree_5066 = (((Cygnus_atratus:16.777029151,((Anas_crecca:2.764324898024,Anas_platyrhynchos:2.7643248976879997):4.8129336543,(Somateria_mollissima:6.8142015304,Chloephaga_picta:6.814201530330001):0.7630570215900001):9.1997705976):60.26656413800001,Lagopus_lagopus:77.0435932876):13.98230336,((((((Sula_leucogaster:55.058571576000006,(Phalacrocorax_carbo:20.799460156,Phalacrocorax_aristotelis:20…
	TREE tree_5545 = (((Cygnus_atratus:23.738384420000003,((Somateria_mollissima:11.95550194022,Chloephaga_picta:11.955501940600001):0.7660741582,(Anas_platyrhynchos:4.111799665416,Anas_crecca:4.1117996648999995):8.6097764326):11.016808322):50.976586964,Lagopus_lagopus:74.71497137310001):25.92976584,((((((Sula_leucogaster:49.663838567,(Phalacrocorax_aristotelis:15.796588727,Phalacrocorax_carbo:15.796…
	TREE tree_4071 = (((Cygnus_atratus:21.192623129,((Chloephaga_picta:10.20154142689,Somateria_mollissima:10.20154142643):0.8165195036,(Anas_platyrhynchos:3.40958759604,Anas_crecca:3.4095875965699998):7.60847333276):10.174562199899999):50.251166327,Lagopus_lagopus:71.4437894562):28.89988418,((((Phaethon_rubricauda:75.72510419829999,(((((Limosa_lapponica:14.0636635,Limosa_limosa:14.063663499999999):2…
	TREE tree_2633 = (((Cygnus_atratus:12.38477006,((Anas_crecca:2.0274390342,Anas_platyrhynchos:2.0274390341600004):4.3093872412,(Somateria_mollissima:5.5774706263,Chloephaga_picta:5.5774706264):0.7593556501200001):6.0479437838):79.312013259,Lagopus_lagopus:91.696783307):10.15657447,((((((Sula_leucogaster:43.061849557,(Phalacrocorax_carbo:11.8215635892,Phalacrocorax_aristotelis:11.821563593):31.2402…
	TREE tree_0622 = (((Cygnus_atratus:12.876253788900001,((Anas_crecca:2.5254735041,Anas_platyrhynchos:2.5254735045200003):4.392981751220001,(Somateria_mollissima:6.177471221599999,Chloephaga_picta:6.1774712215):0.7409840336):5.9577985355):59.997900478,Lagopus_lagopus:72.87415426728):34.28772046,((((((Sula_leucogaster:40.56698689,(Phalacrocorax_aristotelis:8.326459629,Phalacrocorax_carbo:8.326459628…
	TREE tree_3188 = (((Cygnus_atratus:20.170519259600002,((Chloephaga_picta:8.99874730883,Somateria_mollissima:8.998747308959999):1.026703476,(Anas_platyrhynchos:3.59616358187,Anas_crecca:3.596163582):6.429287202199999):10.1450684761):68.95794403400001,Lagopus_lagopus:89.12846327710001):17.65448943,(((((Bubulcus_ibis:70.64688794781,(Sula_leucogaster:45.204932942,(Phalacrocorax_aristotelis:19.7877251…
	TREE tree_2842 = (((Cygnus_atratus:18.28421238,((Somateria_mollissima:8.4798844888,Chloephaga_picta:8.4798844903):2.1847084516599997,(Anas_platyrhynchos:3.6340252317900004,Anas_crecca:3.6340252315000003):7.0305677101):7.619619438000001):67.04603432799999,Lagopus_lagopus:85.3302467022):20.19817908,((((((Sula_leucogaster:39.264392333,(Phalacrocorax_aristotelis:16.025060524,Phalacrocorax_carbo:16.02…
	TREE tree_6845 = (((Cygnus_atratus:18.961906839999997,((Chloephaga_picta:9.165645054019999,Somateria_mollissima:9.165645052599999):1.0284217859,(Anas_platyrhynchos:3.65190129901113,Anas_crecca:3.651901298):6.542165540607):8.7678400018):71.415763548,Lagopus_lagopus:90.3776703864):32.61846001,(((((Sula_leucogaster:60.556935732,(Phalacrocorax_aristotelis:22.030141038,Phalacrocorax_carbo:22.030141039…
	TREE tree_2094 = (((Cygnus_atratus:27.789591220000002,((Somateria_mollissima:12.362228646,Chloephaga_picta:12.362228645759998):0.894639255,(Anas_crecca:4.097149139000001,Anas_platyrhynchos:4.0971491387):9.159718761):14.53272332):57.50523746200001,Lagopus_lagopus:85.2948286801):22.42852473,((((((Sula_leucogaster:45.766601218999995,(Phalacrocorax_aristotelis:14.087423899900001,Phalacrocorax_carbo:1…
	TREE tree_2747 = (((Cygnus_atratus:18.802506070899998,((Chloephaga_picta:7.546525298959999,Somateria_mollissima:7.546525299199999):1.360680388,(Anas_crecca:2.9030514074999996,Anas_platyrhynchos:2.90305140799):6.004154278050001):9.8953003837):58.381064008,Lagopus_lagopus:77.18357009350001):35.04938935,((((Phaethon_rubricauda:71.118388577,(((((Limosa_limosa:13.575738,Limosa_lapponica:13.57573799700…
	TREE tree_4980 = (((Cygnus_atratus:14.200101039,((Anas_crecca:2.498283788,Anas_platyrhynchos:2.49828378766):3.8750342436,(Chloephaga_picta:5.91544108315,Somateria_mollissima:5.915441082999999):0.45787694859999994):7.8267830088000006):64.34651565499999,Lagopus_lagopus:78.5466166999):18.94862949,(((((Bubulcus_ibis:67.964621766,((Megadyptes_antipodes:9.605464311,Eudyptes_robustus:9.60546431041):12.2…
	TREE tree_6940 = (((Cygnus_atratus:23.390657209000004,((Somateria_mollissima:10.896186005499999,Chloephaga_picta:10.896186003934):0.6334466844,(Anas_platyrhynchos:3.9105719308299998,Anas_crecca:3.910571931):7.6190607581):11.8610245223):68.433801728,Lagopus_lagopus:91.82445894029999):13.04509649,((((Phaethon_rubricauda:73.8940726565,((((Actitis_macularius:31.8334207782,(Limosa_lapponica:10.8805066…
	TREE tree_5521 = (((Cygnus_atratus:17.77231702,((Somateria_mollissima:7.682535575530001,Chloephaga_picta:7.68253557612):1.030414368,(Anas_crecca:2.87104349963,Anas_platyrhynchos:2.871043499826):5.841906444899999):9.059367076400001):56.463184424000005,Lagopus_lagopus:74.2355014387):22.25837372,((((((Aptenodytes_patagonicus:22.561020669999998,(Megadyptes_antipodes:8.87431135,Eudyptes_robustus:8.874…
	TREE tree_9712 = (((Cygnus_atratus:20.681009679200002,((Anas_crecca:3.81225923,Anas_platyrhynchos:3.81225923022):7.499468374199999,(Chloephaga_picta:10.216758485789999,Somateria_mollissima:10.2167584853):1.094969119653):9.3692820745):58.081917903999994,Lagopus_lagopus:78.7629275708):24.14803318,(((((Bubulcus_ibis:70.85833814200001,((Megadyptes_antipodes:7.953558578,Eudyptes_robustus:7.95355857837…
	TREE tree_6565 = (((Cygnus_atratus:20.081984810999998,((Anas_platyrhynchos:3.5074182019999998,Anas_crecca:3.5074182019999998):6.65204472,(Chloephaga_picta:9.491587457600001,Somateria_mollissima:9.491587457400001):0.6678754639):9.922521887999999):58.378487228,Lagopus_lagopus:78.4604720447):30.86842783,((((((Sula_leucogaster:42.3287823677,(Phalacrocorax_carbo:10.647156435,Phalacrocorax_aristotelis:…
	TREE tree_1060 = (((Cygnus_atratus:34.471331899,((Somateria_mollissima:15.1957410204,Chloephaga_picta:15.195741021):2.14527413193,(Anas_crecca:5.7128209733999995,Anas_platyrhynchos:5.7128209722):11.62819418):17.1303167469):48.34396733,Lagopus_lagopus:82.81529922639999):26.57993595,((((((Aptenodytes_patagonicus:31.327916790000003,(Megadyptes_antipodes:14.03829128,Eudyptes_robustus:14.038291282):17…
	TREE tree_4276 = (((Cygnus_atratus:17.02787985,((Somateria_mollissima:7.090712957033,Chloephaga_picta:7.0907129562):1.0188260612,(Anas_platyrhynchos:3.14868583407,Anas_crecca:3.1486858345):4.9608531834):8.9183408322):63.216064673999995,Lagopus_lagopus:80.243944518):18.53791324,(((((Bubulcus_ibis:66.232120878,((Megadyptes_antipodes:7.700582638,Eudyptes_robustus:7.7005826378):14.514810658999998,Apt…
	TREE tree_9329 = (((Cygnus_atratus:13.2068645017,((Somateria_mollissima:6.3954013724,Chloephaga_picta:6.395401371539999):0.617375512,(Anas_platyrhynchos:2.50322686228,Anas_crecca:2.50322686203):4.5095500211):6.1940876161):65.359558728,Lagopus_lagopus:78.5664232159):24.12736828,(((((Sula_leucogaster:53.902633635,(Phalacrocorax_carbo:14.037563512799998,Phalacrocorax_aristotelis:14.037563512499998):…
	TREE tree_2229 = (((Cygnus_atratus:25.0612379,((Chloephaga_picta:10.66175224308,Somateria_mollissima:10.661752243):1.4594031452,(Anas_crecca:4.866201667,Anas_platyrhynchos:4.866201666689999):7.2549537218):12.9400825133):52.281530961,Lagopus_lagopus:77.3427688588):21.22535623,(((((Sula_leucogaster:34.867012613,(Phalacrocorax_aristotelis:15.126002827,Phalacrocorax_carbo:15.126002826):19.741009781):…
	TREE tree_8945 = (((Cygnus_atratus:20.4763908491,((Anas_platyrhynchos:3.7426924535,Anas_crecca:3.7426924536):5.6919565858,(Somateria_mollissima:8.2932490649,Chloephaga_picta:8.293249064300001):1.1413999761):11.04174180916):53.807155011,Lagopus_lagopus:74.2835458573):21.99195724,(((((Bubulcus_ibis:68.40312630603,((Megadyptes_antipodes:8.878127455,Eudyptes_robustus:8.8781274553):12.894619497,Apteno…
	TREE tree_5493 = (((Cygnus_atratus:17.810855200000002,((Anas_platyrhynchos:2.5349753810499998,Anas_crecca:2.5349753804):6.25355798698,(Chloephaga_picta:7.212125639672999,Somateria_mollissima:7.2121256404):1.5764077291399998):9.022321831):60.053414193,Lagopus_lagopus:77.86426938299999):34.34500361,((((Phaethon_rubricauda:73.758757718,((((Actitis_macularius:38.7954545948,(Limosa_lapponica:16.171375…
	TREE tree_5590 = (((Cygnus_atratus:22.697966931,((Anas_platyrhynchos:4.02388555955,Anas_crecca:4.0238855589):6.751461233400001,(Chloephaga_picta:9.848970345400001,Somateria_mollissima:9.8489703451):0.92637644802):11.922620137500001):47.974216082,Lagopus_lagopus:70.6721830155):31.17922999,((((((Sula_leucogaster:43.489745685,(Phalacrocorax_carbo:9.644586888,Phalacrocorax_aristotelis:9.6445868876):3…
	TREE tree_2907 = (((Cygnus_atratus:20.371757961,((Chloephaga_picta:9.601527349509999,Somateria_mollissima:9.601527349700001):1.1371610075,(Anas_crecca:3.9108746661000002,Anas_platyrhynchos:3.9108746659099998):6.827813691999999):9.633069602299999):57.536329179000006,Lagopus_lagopus:77.9080871349):22.37925096,(((((((Megadyptes_antipodes:9.090625593,Eudyptes_robustus:9.0906255939):17.8251848607,Apte…
	TREE tree_4437 = (((Cygnus_atratus:16.428768499,((Somateria_mollissima:8.805472160299999,Chloephaga_picta:8.8054721605):0.2205423506,(Anas_platyrhynchos:4.190881400671,Anas_crecca:4.1908814003):4.8351331106):7.4027539878):69.61252384699999,Lagopus_lagopus:86.04129235479999):16.75424211,(((((((Megadyptes_antipodes:8.105444206,Eudyptes_robustus:8.1054442066):18.402776865,Aptenodytes_patagonicus:26.…
	TREE tree_7748 = (((Cygnus_atratus:26.728367128999995,((Anas_platyrhynchos:4.85319212932,Anas_crecca:4.8531921302):8.4388649747,(Chloephaga_picta:12.0102619528,Somateria_mollissima:12.0102619548):1.2817951499):13.436310025):52.472755722,Lagopus_lagopus:79.2011228519):28.68463092,((((((Sula_leucogaster:38.771891186000005,(Phalacrocorax_aristotelis:10.36241207,Phalacrocorax_carbo:10.362412068100001…
	TREE tree_6262 = (((Cygnus_atratus:21.0798160498,((Somateria_mollissima:9.6773273661,Chloephaga_picta:9.67732736678):0.8329678718,(Anas_crecca:3.601669705,Anas_platyrhynchos:3.6016697046100004):6.90862553226):10.569520811):51.889794075000005,Lagopus_lagopus:72.9696101182):29.89208099,((((((Sula_leucogaster:43.768947635,(Phalacrocorax_aristotelis:14.321443343599999,Phalacrocorax_carbo:14.321443347…
	TREE tree_8412 = (((Cygnus_atratus:22.832674450299997,((Anas_platyrhynchos:4.18234814744,Anas_crecca:4.1823481483):8.9846872896,(Somateria_mollissima:11.7675900834,Chloephaga_picta:11.7675900838):1.3994453528):9.665639013099998):59.86477547,Lagopus_lagopus:82.6974499114):28.61644243,(((((((Megadyptes_antipodes:10.08617813,Eudyptes_robustus:10.0861781304):20.32490947,Aptenodytes_patagonicus:30.411…
	TREE tree_2438 = (((Cygnus_atratus:16.58523338,((Chloephaga_picta:7.2212770647,Somateria_mollissima:7.221277064399999):0.7265724117,(Anas_crecca:3.142719984,Anas_platyrhynchos:3.14271998491):4.805129491300001):8.6373839045):59.08076105699999,Lagopus_lagopus:75.66599443909999):30.44211617,(((((Bubulcus_ibis:69.761891417,(Sula_leucogaster:40.585102812,(Phalacrocorax_carbo:15.9356481007,Phalacrocora…
	TREE tree_7836 = (((Cygnus_atratus:22.661773601,((Somateria_mollissima:9.985222317720002,Chloephaga_picta:9.9852223185):1.90117676238,(Anas_platyrhynchos:4.10420250836,Anas_crecca:4.10420250732):7.78219657183):10.775374519900002):58.108073682,Lagopus_lagopus:80.76984727440001):26.31665149,((((Phaethon_rubricauda:77.4514717236,((((Actitis_macularius:41.126846046000004,(Limosa_lapponica:11.67504494…
	TREE tree_7212 = (((Cygnus_atratus:30.107479590000004,((Somateria_mollissima:13.961576324,Chloephaga_picta:13.961576323686):1.182029193,(Anas_platyrhynchos:5.2091703435209995,Anas_crecca:5.209170343):9.934435172499999):14.963874073400001):59.521844603999995,Lagopus_lagopus:89.62932419260001):14.35710276,(((((Sula_leucogaster:37.632435307,(Phalacrocorax_carbo:10.1798431936,Phalacrocorax_aristoteli…
	TREE tree_9484 = (((Cygnus_atratus:17.376657138600002,((Somateria_mollissima:8.0799404028,Chloephaga_picta:8.0799404029):1.6597573651000002,(Anas_crecca:3.632476202,Anas_platyrhynchos:3.63247620088):6.10722156781):7.636959371700001):63.505205474,Lagopus_lagopus:80.8818626069):38.68595965,(((((Bubulcus_ibis:75.54076307091383,(Sula_leucogaster:50.158861277,(Phalacrocorax_carbo:6.2825548711,Phalacro…
	TREE tree_5358 = (((Cygnus_atratus:21.102399150000004,((Chloephaga_picta:8.0685746649,Somateria_mollissima:8.0685746644):1.3919268203,(Anas_crecca:3.9653426464000003,Anas_platyrhynchos:3.965342646):5.4951588387):11.641897664199998):73.522426334,Lagopus_lagopus:94.6248254891):27.86041767,((((((Aptenodytes_patagonicus:26.981421622,(Megadyptes_antipodes:9.116318907,Eudyptes_robustus:9.1163189068):17…
	TREE tree_0893 = (((Cygnus_atratus:17.080456319400003,((Anas_crecca:3.1233900902,Anas_platyrhynchos:3.1233900899718003):5.84094694658,(Somateria_mollissima:8.0588235475,Chloephaga_picta:8.058823548100001):0.90551348773):8.116119282900002):59.20414594500001,Lagopus_lagopus:76.2846022693):24.41249245,(((((Bubulcus_ibis:70.3772121362,(Sula_leucogaster:45.39313614700001,(Phalacrocorax_aristotelis:15.…
	TREE tree_6348 = (((Cygnus_atratus:27.794563540000002,((Anas_platyrhynchos:4.8959161259399995,Anas_crecca:4.8959161255999994):9.2135331918,(Somateria_mollissima:13.3979844799,Chloephaga_picta:13.397984480999998):0.71146483711):13.685114222000001):54.945630354,Lagopus_lagopus:82.74019389992):14.48511881,((((((Aptenodytes_patagonicus:22.49393788,(Megadyptes_antipodes:7.415491414,Eudyptes_robustus:7…
	TREE tree_3305 = (((Cygnus_atratus:15.259082879000001,((Somateria_mollissima:6.8697627483,Chloephaga_picta:6.8697627475):0.69887672918,(Anas_platyrhynchos:2.58069138442,Anas_crecca:2.58069138482):4.987948093):7.690443403000001):63.253967891,Lagopus_lagopus:78.51305077309999):18.2045027,(((((Bubulcus_ibis:77.3557355648,(Aptenodytes_patagonicus:31.07888995,(Megadyptes_antipodes:11.42288012,Eudyptes…
	TREE tree_1586 = (((Cygnus_atratus:18.57550031,((Anas_platyrhynchos:2.7602312317599997,Anas_crecca:2.760231231):7.0071649729,(Chloephaga_picta:8.7275235284,Somateria_mollissima:8.7275235273):1.03987267731):8.808104106):66.03111312600001,Lagopus_lagopus:84.6066134344):25.97959469,((((Phaethon_rubricauda:77.6454491144,((((Actitis_macularius:38.097104098,(Limosa_limosa:12.20819502,Limosa_lapponica:1…
	TREE tree_7415 = (((Cygnus_atratus:32.098673919,((Somateria_mollissima:14.9582025728,Chloephaga_picta:14.9582025731):1.134711449,(Anas_platyrhynchos:5.91578575781,Anas_crecca:5.91578575764):10.1771282642):16.005759898):43.034638745,Lagopus_lagopus:75.13331266649999):33.72115426,((((((Sula_leucogaster:42.8111102037,(Phalacrocorax_aristotelis:11.9748132297,Phalacrocorax_carbo:11.9748132297):30.8362…
	TREE tree_8760 = (((Cygnus_atratus:13.5651374104,((Anas_crecca:2.06634829219,Anas_platyrhynchos:2.0663482923100003):4.3537079302,(Chloephaga_picta:5.96742288963385,Somateria_mollissima:5.967422890000001):0.4526333331):7.145081187480001):68.014244129,Lagopus_lagopus:81.57938154600001):17.30624885,((((Bubulcus_ibis:75.044219115,(((Megadyptes_antipodes:11.02128013,Eudyptes_robustus:11.0212801264):15…
	TREE tree_8274 = (((Cygnus_atratus:25.097780240000002,((Chloephaga_picta:11.788053521199998,Somateria_mollissima:11.7880535207):1.544670235,(Anas_crecca:4.236446698,Anas_platyrhynchos:4.23644669749):9.0962770585):11.765056484999999):47.145522687,Lagopus_lagopus:72.2433029273):26.96692222,(((((Bubulcus_ibis:63.58300281665999,(Sula_leucogaster:32.361864886,(Phalacrocorax_aristotelis:11.5168277811,P…
	TREE tree_4521 = (((Cygnus_atratus:32.196411379,((Chloephaga_picta:15.54478206932,Somateria_mollissima:15.5447820694):0.8306727658,(Anas_crecca:5.73824762463,Anas_platyrhynchos:5.73824762522):10.63720721013):15.820956545000001):57.824706553,Lagopus_lagopus:90.0211179255):10.36189826,((((((Aptenodytes_patagonicus:29.943674337,(Megadyptes_antipodes:11.06151544,Eudyptes_robustus:11.0615154366):18.88…
	TREE tree_3804 = (((Cygnus_atratus:13.884392698,((Chloephaga_picta:5.679234827,Somateria_mollissima:5.679234826862509):1.0872259834,(Anas_crecca:2.282381123,Anas_platyrhynchos:2.2823811228099995):4.4840796884):7.117931889):70.66245731,Lagopus_lagopus:84.5468500189):11.50130958,((((Phaethon_rubricauda:80.47513892239,(((((Limosa_lapponica:10.96905553,Limosa_limosa:10.969055527):26.075677618999997,A…
	TREE tree_8408 = (((Cygnus_atratus:15.540673309439999,((Somateria_mollissima:6.997510183999999,Chloephaga_picta:6.9975101837):0.9807774558869999,(Anas_crecca:3.0205138032899996,Anas_platyrhynchos:3.02051380331):4.957773836):7.5623856704):60.812941906,Lagopus_lagopus:76.3536152067):22.80657325,(((((Bubulcus_ibis:71.2244894494,(Sula_leucogaster:45.542488024,(Phalacrocorax_carbo:12.6077892886,Phalac…
	TREE tree_9024 = (((Cygnus_atratus:11.9838465795,((Chloephaga_picta:5.85026213104,Somateria_mollissima:5.85026213173):0.59248991716,(Anas_crecca:2.25221152562,Anas_platyrhynchos:2.2522115260100004):4.1905405224):5.541094532000001):70.56074077299999,Lagopus_lagopus:82.5445873605):26.42370468,(((((Aptenodytes_patagonicus:29.907587772,(Megadyptes_antipodes:11.37371927,Eudyptes_robustus:11.3737192645…
	TREE tree_2083 = (((Cygnus_atratus:20.121258451000003,((Anas_crecca:3.243422892,Anas_platyrhynchos:3.2434228926400004):6.4659558747000005,(Chloephaga_picta:8.4434549387,Somateria_mollissima:8.4434549382):1.2659238290100001):10.411879682999999):64.16656555,Lagopus_lagopus:84.28782399139999):16.7987659,(((((Sula_leucogaster:45.497120586,(Phalacrocorax_carbo:25.05003483734,Phalacrocorax_aristotelis:…
	TREE tree_1588 = (((Cygnus_atratus:17.62914015058,((Anas_crecca:3.5241238016,Anas_platyrhynchos:3.52412380194):5.5082353953,(Somateria_mollissima:7.969524744899999,Chloephaga_picta:7.969524745999999):1.0628344521077):8.596780952300001):63.677180238000005,Lagopus_lagopus:81.30632039209999):20.73507719,((((((Sula_leucogaster:48.519859532999995,(Phalacrocorax_aristotelis:14.04028035,Phalacrocorax_ca…
	TREE tree_1122 = (((Cygnus_atratus:19.771883521,((Anas_crecca:3.5634566228,Anas_platyrhynchos:3.563456621627):5.84735781897,(Somateria_mollissima:8.047380161800001,Chloephaga_picta:8.0473801615):1.363434279):10.3610690795):68.39528189699999,Lagopus_lagopus:88.16716541171999):20.41375428,(((((Aptenodytes_patagonicus:26.860728616,(Megadyptes_antipodes:8.825874193,Eudyptes_robustus:8.8258741923):18.…
	TREE tree_8530 = (((Cygnus_atratus:21.4756044112,((Somateria_mollissima:10.284221282,Chloephaga_picta:10.284221282069998):1.291328151,(Anas_crecca:3.79244690706,Anas_platyrhynchos:3.792446906745):7.7831025258):9.900054976549999):61.52138189899999,Lagopus_lagopus:82.9969863053):20.30617877,(((((Bubulcus_ibis:73.452323695,(Aptenodytes_patagonicus:23.08236993,(Megadyptes_antipodes:10.4096898,Eudypte…
	TREE tree_1515 = (((Cygnus_atratus:24.3787559994,((Chloephaga_picta:10.99721059227,Somateria_mollissima:10.9972105923):0.4786809168,(Anas_crecca:3.9382166828300003,Anas_platyrhynchos:3.9382166829600003):7.53767482504):12.902864490999999):56.183873346,Lagopus_lagopus:80.5626293314):32.05640704,((((((Sula_leucogaster:44.419042142,(Phalacrocorax_aristotelis:8.8470315285,Phalacrocorax_carbo:8.8470315…
	TREE tree_6239 = (((Cygnus_atratus:24.334384989000004,((Somateria_mollissima:11.3656703971,Chloephaga_picta:11.3656703973):1.6222831274199998,(Anas_crecca:4.570220154699999,Anas_platyrhynchos:4.570220154674):8.4177333678):11.346431467):54.853289772,Lagopus_lagopus:79.18767475599999):28.74556687,((((((Aptenodytes_patagonicus:19.03630803,(Megadyptes_antipodes:10.51561061,Eudyptes_robustus:10.515610…
	TREE tree_4728 = (((Cygnus_atratus:19.923810461,((Chloephaga_picta:9.640597527999999,Somateria_mollissima:9.6405975271):0.5335355375999999,(Anas_crecca:4.111126034,Anas_platyrhynchos:4.11112603419):6.0630070307):9.749677395):61.945485125,Lagopus_lagopus:81.86929558572999):32.49638616,((((((Aptenodytes_patagonicus:25.458469264999998,(Megadyptes_antipodes:9.305588129,Eudyptes_robustus:9.3055881302)…
	TREE tree_3000 = (((Cygnus_atratus:15.7575248698,((Anas_platyrhynchos:2.417115308064,Anas_crecca:2.4171153089999997):6.227010956499999,(Somateria_mollissima:7.4712110217,Chloephaga_picta:7.471211020400001):1.17291524417):7.1133986055000005):67.813284397,Lagopus_lagopus:83.570809268):24.23466111,((((((Aptenodytes_patagonicus:25.675277605,(Megadyptes_antipodes:9.315743376,Eudyptes_robustus:9.315743…
	TREE tree_2640 = (((Cygnus_atratus:20.180627649,(Somateria_mollissima:9.25483234881,((Anas_platyrhynchos:3.54236013866,Anas_crecca:3.542360139):5.4221109385999995,Chloephaga_picta:8.964471076899999):0.2903612714):10.925795302000001):63.732042292,Lagopus_lagopus:83.912669949):15.66560916,(((((Bubulcus_ibis:59.70026504999999,(Sula_leucogaster:38.625915814,(Phalacrocorax_carbo:13.078873266359999,Pha…
	TREE tree_6781 = (((Cygnus_atratus:16.230167068300002,((Anas_crecca:2.89766782447,Anas_platyrhynchos:2.89766782481):5.7583606857,(Somateria_mollissima:8.033785964,Chloephaga_picta:8.03378596412):0.6222425464):7.5741385587):71.434237059,Lagopus_lagopus:87.6644041376):36.86399966,((((((Aptenodytes_patagonicus:23.672987863,(Megadyptes_antipodes:7.186713129,Eudyptes_robustus:7.186713128900001):16.486…
	TREE tree_4126 = (((Cygnus_atratus:32.918123289600004,((Anas_platyrhynchos:5.23593907533,Anas_crecca:5.2359390751):11.757560243099999,(Chloephaga_picta:15.297022861,Somateria_mollissima:15.297022861499999):1.69647645733):15.924623970999999):50.791478411,Lagopus_lagopus:83.7096017039):25.74524027,(((((Bubulcus_ibis:74.5701272438,(Sula_leucogaster:40.447753737,(Phalacrocorax_carbo:13.01660474799999…
	TREE tree_3195 = (((Cygnus_atratus:16.2169292903,((Somateria_mollissima:7.3009929586,Chloephaga_picta:7.300992959):0.7427467679900001,(Anas_platyrhynchos:2.74268709404,Anas_crecca:2.74268709458):5.3010526321):8.173189564000001):63.190969611999996,Lagopus_lagopus:79.40789889366):21.94207032,(((((Bubulcus_ibis:80.189825966,(Sula_leucogaster:59.81010259600001,(Phalacrocorax_carbo:18.4007344439,Phala…
	TREE tree_4957 = (((Cygnus_atratus:23.11280395,((Somateria_mollissima:10.4789223623,Chloephaga_picta:10.4789223612):1.1719844921,(Anas_platyrhynchos:4.533419192389999,Anas_crecca:4.5334191922):7.117487661):11.461897095600001):58.12683778499999,Lagopus_lagopus:81.2396417372):24.2406656,((((Phaethon_rubricauda:81.2138801823,(((((Limosa_lapponica:13.07973849,Limosa_limosa:13.079738488):21.77580842,A…
	TREE tree_5514 = (((Cygnus_atratus:29.45592632,((Anas_crecca:5.79991651,Anas_platyrhynchos:5.7999165096550005):9.2613660312,(Somateria_mollissima:13.2046859127,Chloephaga_picta:13.204685913):1.8565966273):14.394643779):52.299000244,Lagopus_lagopus:81.75492656750001):16.32871645,((((((Sula_leucogaster:40.15741055,(Phalacrocorax_carbo:10.472340446724,Phalacrocorax_aristotelis:10.472340446):29.68507…
	TREE tree_7649 = (((Cygnus_atratus:17.162913391300002,((Chloephaga_picta:7.402376937710001,Somateria_mollissima:7.40237693775):0.6662425573,(Anas_crecca:2.9749491013,Anas_platyrhynchos:2.97494910126):5.09367039302):9.0942938939):66.14802382799999,Lagopus_lagopus:83.31093722840001):48.08640388,(((((Bubulcus_ibis:70.25839623843,(Sula_leucogaster:41.804622983,(Phalacrocorax_carbo:10.81387376289,Phal…
	TREE tree_4670 = (((Cygnus_atratus:17.5934701993,((Chloephaga_picta:7.6666346605,Somateria_mollissima:7.6666346617):0.7794973869,(Anas_crecca:3.1318941138500005,Anas_platyrhynchos:3.13189411395):5.314237933845):9.147338151300001):56.885266077000004,Lagopus_lagopus:74.47873628709999):20.49026927,(((((((Megadyptes_antipodes:7.109285303,Eudyptes_robustus:7.109285302149999):17.143451606,Aptenodytes_p…
	TREE tree_0883 = (((Cygnus_atratus:24.780884879599995,((Anas_crecca:4.173644646241,Anas_platyrhynchos:4.1736446471):8.64719293331,(Chloephaga_picta:11.443118546000001,Somateria_mollissima:11.4431185458):1.3777190348000001):11.9600472996):57.454883097,Lagopus_lagopus:82.2357679705):21.79651294,((((((Sula_leucogaster:39.6224222098,(Phalacrocorax_aristotelis:7.622119219,Phalacrocorax_carbo:7.6221192…
	TREE tree_7020 = (((Cygnus_atratus:14.141617130299998,((Chloephaga_picta:6.3449790217999995,Somateria_mollissima:6.3449790223):0.62194697181,(Anas_platyrhynchos:2.77272561661,Anas_crecca:2.7727256167):4.19420037774):7.1746911368):74.320124867,Lagopus_lagopus:88.4617420069):15.02485256,((((((Aptenodytes_patagonicus:23.816494458999998,(Megadyptes_antipodes:8.17935222,Eudyptes_robustus:8.17935222):1…
	TREE tree_3684 = (((Cygnus_atratus:23.987596289999995,((Chloephaga_picta:10.808521262900001,Somateria_mollissima:10.808521263300001):1.50143644728,(Anas_platyrhynchos:3.8205529895400003,Anas_crecca:3.8205529890000003):8.489404721):11.6776385792):56.630004549,Lagopus_lagopus:80.617600845):36.34808015,(((((((Megadyptes_antipodes:6.196934305,Eudyptes_robustus:6.196934304300001):15.094451573999999,Ap…
	TREE tree_4698 = (((Cygnus_atratus:22.824748929200002,((Chloephaga_picta:10.14929040511,Somateria_mollissima:10.1492904041):1.9597024692999998,(Anas_crecca:3.8251380941,Anas_platyrhynchos:3.825138094497):8.283854779):10.7157560567):63.41969891,Lagopus_lagopus:86.2444478377):16.75042061,(((((Bubulcus_ibis:80.62953487499999,(Sula_leucogaster:60.591596811,(Phalacrocorax_aristotelis:17.18705967399999…
	TREE tree_7808 = (((Cygnus_atratus:19.773682169,((Chloephaga_picta:8.2494678899,Somateria_mollissima:8.2494678908):0.4654754884387,(Anas_platyrhynchos:3.0577700824900003,Anas_crecca:3.0577700824100003):5.6571732959):11.058738791):61.107560621,Lagopus_lagopus:80.88124280490001):17.74417547,((((Phaethon_rubricauda:78.407831479,(((((Limosa_lapponica:20.42418409,Limosa_limosa:20.424184094):13.4131080…
	TREE tree_7800 = (((Cygnus_atratus:16.0602432212,((Anas_platyrhynchos:3.1896778966020003,Anas_crecca:3.1896778969999997):5.9123230234,(Somateria_mollissima:7.973584164400001,Chloephaga_picta:7.973584164300001):1.12841675669):6.958242299148):62.499515613,Lagopus_lagopus:78.55975882579999):19.41186153,(((((Sula_leucogaster:46.598398316,(Phalacrocorax_aristotelis:10.215395489,Phalacrocorax_carbo:10.…
	TREE tree_6677 = (((Cygnus_atratus:27.31305169,((Somateria_mollissima:12.8930261384,Chloephaga_picta:12.893026138300002):2.5321114985,(Anas_platyrhynchos:5.388205522169599,Anas_crecca:5.3882055221):10.036932112999999):11.887914053900001):53.96878483,Lagopus_lagopus:81.2818365122):26.06611349,(((((((Megadyptes_antipodes:11.32039556,Eudyptes_robustus:11.3203955564):17.633801056,Aptenodytes_patagoni…
	TREE tree_1769 = (((Cygnus_atratus:24.186063701,((Chloephaga_picta:9.9923719792,Somateria_mollissima:9.992371978000001):1.459113412417,(Anas_crecca:3.8399500095,Anas_platyrhynchos:3.83995000946):7.6115353804999994):12.7345783107):54.692460423,Lagopus_lagopus:78.87852411892):19.90289227,(((((Bubulcus_ibis:68.82014290859999,(Sula_leucogaster:47.7618743921,(Phalacrocorax_carbo:12.565032812800002,Pha…
	TREE tree_7776 = (((Cygnus_atratus:34.35093372,((Anas_crecca:5.148466386,Anas_platyrhynchos:5.148466386500001):10.266777622060001,(Somateria_mollissima:14.022403534999999,Chloephaga_picta:14.022403533700002):1.392840473):18.935689711000002):45.594393591,Lagopus_lagopus:79.94532731452):17.53777818,((((((Aptenodytes_patagonicus:18.146650217999998,(Megadyptes_antipodes:6.755524143,Eudyptes_robustus:…
	TREE tree_5443 = (((Cygnus_atratus:28.093026011,((Somateria_mollissima:11.3378047438,Chloephaga_picta:11.3378047437):1.591551599015,(Anas_platyrhynchos:4.664657184645001,Anas_crecca:4.664657185):8.264699158099999):15.163669666999999):59.165319507999996,Lagopus_lagopus:87.25834551119999):18.57385606,(((((Bubulcus_ibis:71.883891467,((Megadyptes_antipodes:7.161074576,Eudyptes_robustus:7.1610745762):…
	TREE tree_8504 = (((Cygnus_atratus:21.348181909999997,((Anas_crecca:3.4077142179,Anas_platyrhynchos:3.40771421812):7.06194751848,(Somateria_mollissima:9.3233022113,Chloephaga_picta:9.32330221028):1.146359524956):10.878520173899998):64.477345635,Lagopus_lagopus:85.82552754509999):25.48264134,((((((Aptenodytes_patagonicus:27.7404639148,(Megadyptes_antipodes:6.996523529,Eudyptes_robustus:6.996523530…
	TREE tree_7252 = (((Cygnus_atratus:12.9280245397,((Anas_crecca:2.27278947,Anas_platyrhynchos:2.27278946951):4.2753616894,(Chloephaga_picta:5.6902556742,Somateria_mollissima:5.69025567362):0.85789548544):6.3798733808999994):67.31560349,Lagopus_lagopus:80.24362801637999):21.11741675,((((Phaethon_rubricauda:74.03603510141001,((((Actitis_macularius:26.1002013585,(Limosa_lapponica:8.990549611,Limosa_l…
	TREE tree_9043 = (((Cygnus_atratus:20.1597778519,((Somateria_mollissima:9.056051194699998,Chloephaga_picta:9.0560511949):1.09842485865,(Anas_platyrhynchos:3.62963349424,Anas_crecca:3.6296334946):6.5248425593):10.005301796000001):60.645782085,Lagopus_lagopus:80.80555994148):25.02224159,((((((Aptenodytes_patagonicus:26.9070357882,(Megadyptes_antipodes:9.503971665,Eudyptes_robustus:9.5039716649):17.…
	TREE tree_0315 = (((Cygnus_atratus:18.003030149999997,((Chloephaga_picta:7.495809803999999,Somateria_mollissima:7.4958098027):0.7923292827199999,(Anas_crecca:2.8153428071799995,Anas_platyrhynchos:2.81534280733):5.472796278500001):9.714891064):65.801349668,Lagopus_lagopus:83.8043798194):22.41491771,((((Phaethon_rubricauda:76.8389112224,((((Actitis_macularius:36.22851567622,(Limosa_limosa:19.876581…
	TREE tree_9036 = (((Cygnus_atratus:25.784710569,((Chloephaga_picta:11.79041405445,Somateria_mollissima:11.790414054000001):0.7302879459,(Anas_platyrhynchos:4.60535238377,Anas_crecca:4.6053523837):7.915349616):13.264008565399998):59.83036275,Lagopus_lagopus:85.61507330840001):22.42792955,((((((Aptenodytes_patagonicus:20.093308098,(Megadyptes_antipodes:5.9408358,Eudyptes_robustus:5.9408357997):14.1…
	TREE tree_3070 = (((Cygnus_atratus:23.58382404,((Somateria_mollissima:10.461009989899999,Chloephaga_picta:10.461009989099999):0.71601077825,(Anas_crecca:4.030984667999999,Anas_platyrhynchos:4.03098466711):7.1460360992):12.4068032719):51.374969946,Lagopus_lagopus:74.9587939802):23.01165394,(((((Sula_leucogaster:37.723068314,(Phalacrocorax_aristotelis:11.14217392,Phalacrocorax_carbo:11.142173919007…
	TREE tree_5974 = (((Cygnus_atratus:29.7707264599,((Anas_platyrhynchos:5.446897252876,Anas_crecca:5.4468972530999995):9.498151247,(Chloephaga_picta:12.926745454999999,Somateria_mollissima:12.9267454562):2.0183030443):14.8256779607):61.148928949,Lagopus_lagopus:90.9196554):10.57834953,(((((Bubulcus_ibis:71.6118982404,((Megadyptes_antipodes:11.43662002,Eudyptes_robustus:11.436620024):13.225867662,Ap…
	TREE tree_3976 = (((Cygnus_atratus:17.2140721096,((Anas_crecca:2.8818908999,Anas_platyrhynchos:2.881890900416):5.806465326,(Somateria_mollissima:7.4608124509,Chloephaga_picta:7.460812450100001):1.22754377616):8.5257158847):68.673299855,Lagopus_lagopus:85.88737196583):24.21825352,(((((((Megadyptes_antipodes:7.424794142,Eudyptes_robustus:7.4247941416000005):15.652937626,Aptenodytes_patagonicus:23.0…
	TREE tree_3210 = (((Cygnus_atratus:19.2287088799,((Somateria_mollissima:8.6748583976,Chloephaga_picta:8.67485839884):1.294959222,(Anas_crecca:3.417619664,Anas_platyrhynchos:3.4176196645600005):6.5521979557000005):9.2588912609):63.61579411,Lagopus_lagopus:82.84450298710001):15.12340575,((((((Sula_leucogaster:44.197140986,(Phalacrocorax_aristotelis:11.871957251570002,Phalacrocorax_carbo:11.87195725…
	TREE tree_6809 = (((Cygnus_atratus:26.759362401,((Somateria_mollissima:11.153962060800001,Chloephaga_picta:11.15396206069):1.76907057335,(Anas_crecca:4.2112641048,Anas_platyrhynchos:4.211264105370001):8.7117685273):13.836329766800002):48.257178333,Lagopus_lagopus:75.01654074728):30.50322734,((((((Aptenodytes_patagonicus:33.16550596,(Megadyptes_antipodes:9.312151239,Eudyptes_robustus:9.31215123887…
	TREE tree_5719 = (((Cygnus_atratus:16.0785626309,((Somateria_mollissima:6.950367212589999,Chloephaga_picta:6.950367212799999):0.9322128314,(Anas_crecca:2.5974245628,Anas_platyrhynchos:2.597424562807):5.2851554818):8.195982586):59.36854127,Lagopus_lagopus:75.4471039016):36.37011792,((((((Aptenodytes_patagonicus:22.052761795,(Megadyptes_antipodes:8.193361521,Eudyptes_robustus:8.1933615221):13.85940…
	TREE tree_3426 = (((Cygnus_atratus:16.3494110602,((Somateria_mollissima:7.346323454759999,Chloephaga_picta:7.3463234547):0.88323862333,(Anas_platyrhynchos:2.60637843838,Anas_crecca:2.60637843817):5.6231836398):8.119848981):69.52427988900001,Lagopus_lagopus:85.8736909352):17.7246623,((((((Aptenodytes_patagonicus:26.81982924,(Megadyptes_antipodes:12.7554705,Eudyptes_robustus:12.755470502000001):14.…
	TREE tree_6327 = (((Cygnus_atratus:18.600651069999998,((Anas_platyrhynchos:2.50881706798,Anas_crecca:2.5088170677):6.586855826,(Chloephaga_picta:8.17040708857,Somateria_mollissima:8.1704070882):0.9252658068):9.504978175700002):64.57045471,Lagopus_lagopus:83.1711057701):16.64435449,((((((Aptenodytes_patagonicus:32.3650343169,(Megadyptes_antipodes:11.07568836,Eudyptes_robustus:11.075688356):21.2893…
	TREE tree_4615 = (((Cygnus_atratus:18.048066450100002,((Chloephaga_picta:7.80671984932,Somateria_mollissima:7.80671984905):0.80878660128,(Anas_platyrhynchos:3.33642803177,Anas_crecca:3.3364280319999997):5.2790784183):9.4325599996):59.33419572,Lagopus_lagopus:77.38226217789999):21.86784155,((((Bubulcus_ibis:78.09482439599999,(((Megadyptes_antipodes:7.798226504,Eudyptes_robustus:7.7982265042):16.46…
	TREE tree_8759 = (((Cygnus_atratus:12.031979090299998,((Anas_crecca:2.07070128896,Anas_platyrhynchos:2.07070128873):3.6482210497,(Somateria_mollissima:5.15322243466,Chloephaga_picta:5.153222434100001):0.56569990348):6.3130567515):68.666819296,Lagopus_lagopus:80.69879838659999):29.39764948,((((Phaethon_rubricauda:75.45332431890002,((((Actitis_macularius:30.452327416499998,(Limosa_limosa:12.3109433…
	TREE tree_4220 = (((Cygnus_atratus:20.464157501,((Chloephaga_picta:9.7987914711,Somateria_mollissima:9.7987914719):0.66283643113,(Anas_crecca:3.745304066,Anas_platyrhynchos:3.74530406569):6.716323838199999):10.002529597199999):59.87845958,Lagopus_lagopus:80.3426170883):17.59761526,(((((Bubulcus_ibis:68.938758412,(Sula_leucogaster:38.367387227,(Phalacrocorax_carbo:9.9335238095,Phalacrocorax_aristo…
	TREE tree_7654 = (((Cygnus_atratus:17.677274109,((Somateria_mollissima:7.8001342612,Chloephaga_picta:7.800134262190001):0.9368021968,(Anas_crecca:2.9583452194000004,Anas_platyrhynchos:2.9583452193600004):5.7785912391):8.9403376508):54.423287173,Lagopus_lagopus:72.10056128420001):24.38875974,((((((Sula_leucogaster:50.118300225,(Phalacrocorax_carbo:15.6932119461,Phalacrocorax_aristotelis:15.6932119…
	TREE tree_8706 = (((Cygnus_atratus:20.570319399,((Chloephaga_picta:9.35498056397,Somateria_mollissima:9.3549805642):0.6352258223,(Anas_crecca:3.6105236019199998,Anas_platyrhynchos:3.61052360221):6.37968278336):10.5801130141):66.536680655,Lagopus_lagopus:87.10700005710001):16.06415331,((((((Aptenodytes_patagonicus:23.819853909,(Megadyptes_antipodes:9.14750376,Eudyptes_robustus:9.1475037599):14.672…
	TREE tree_7364 = (((Cygnus_atratus:21.272013991,((Anas_crecca:3.35945578495,Anas_platyrhynchos:3.35945578501):6.6954322315,(Somateria_mollissima:9.0370256026,Chloephaga_picta:9.03702560288):1.0178624143):11.2171259731):56.82394467500001,Lagopus_lagopus:78.09595867546001):24.46393187,(((((Bubulcus_ibis:65.398802567,(Aptenodytes_patagonicus:29.567761246,(Megadyptes_antipodes:9.444525708,Eudyptes_ro…
	TREE tree_6253 = (((Cygnus_atratus:23.490575320999998,((Anas_platyrhynchos:4.310897624207,Anas_crecca:4.310897624):7.3054489007,(Chloephaga_picta:10.337446574800001,Somateria_mollissima:10.337446575):1.27889994952):11.874228796):55.372100773,Lagopus_lagopus:78.8626760814):15.40943392,(((((Sula_leucogaster:45.482635619,(Phalacrocorax_aristotelis:14.351176783,Phalacrocorax_carbo:14.351176783000001)…
	TREE tree_8406 = (((Cygnus_atratus:29.043193328999998,((Anas_platyrhynchos:4.7941760627139995,Anas_crecca:4.794176062):10.43640882411,(Chloephaga_picta:14.412549428400002,Somateria_mollissima:14.412549428899998):0.8180354575000001):13.812608443799999):46.900260919,Lagopus_lagopus:75.94345424523):22.20343083,((((((Aptenodytes_patagonicus:27.658288468000002,(Megadyptes_antipodes:12.64702329,Eudypte…
	TREE tree_2163 = (((Cygnus_atratus:18.046630528999998,((Chloephaga_picta:8.1709496398,Somateria_mollissima:8.170949638409999):0.90180753045,(Anas_crecca:3.25989672416,Anas_platyrhynchos:3.2598967233):5.8128604463):8.9738733605):60.03792142900001,Lagopus_lagopus:78.08455196227):23.31542413,((((Phaethon_rubricauda:74.3288870723,((((Actitis_macularius:36.7884412836,(Limosa_lapponica:20.78249946,Limo…
	TREE tree_7643 = (((Cygnus_atratus:25.69418056,((Chloephaga_picta:9.904035524999998,Somateria_mollissima:9.9040355255):1.60607227894,(Anas_crecca:3.749172519,Anas_platyrhynchos:3.74917251803):7.7609352862000005):14.184072755999999):56.856156461,Lagopus_lagopus:82.55033702290001):18.54560995,(((((((Megadyptes_antipodes:11.57871478,Eudyptes_robustus:11.578714782999999):14.464353846000002,Aptenodyte…
	TREE tree_8483 = (((Cygnus_atratus:13.56513741,((Chloephaga_picta:5.8230770814,Somateria_mollissima:5.82307708019):0.5622236776,(Anas_platyrhynchos:2.331984248158,Anas_crecca:2.331984248):4.0533165106):7.1798366523):68.014244129,Lagopus_lagopus:81.57938154780001):17.30624885,((((Bubulcus_ibis:75.04421911200001,((Aptenodytes_patagonicus:25.659944575,(Megadyptes_antipodes:10.35122281,Eudyptes_robus…
	TREE tree_1264 = (((Cygnus_atratus:23.156088819,((Anas_crecca:3.9395400369999996,Anas_platyrhynchos:3.9395400358281):7.7074639958999995,(Somateria_mollissima:9.7130246844,Chloephaga_picta:9.713024685099999):1.9339793472000002):11.5090847885):47.832341172,Lagopus_lagopus:70.9884299977):27.5902321,((((((Aptenodytes_patagonicus:29.217064563,(Megadyptes_antipodes:10.6410963,Eudyptes_robustus:10.64109…
	TREE tree_3705 = (((Cygnus_atratus:13.088101189000001,((Chloephaga_picta:6.06291328485,Somateria_mollissima:6.0629132843):0.7045333071,(Anas_platyrhynchos:2.281292970979,Anas_crecca:2.2812929713):4.4861536208):6.3206545985):73.01294809000001,Lagopus_lagopus:86.1010492841):17.62948941,((((((Sula_leucogaster:43.551001551,(Phalacrocorax_aristotelis:10.0302286374,Phalacrocorax_carbo:10.030228639):33.…
	TREE tree_6909 = (((Cygnus_atratus:21.0903454601,((Somateria_mollissima:9.662065177,Chloephaga_picta:9.6620651769):1.0356878307100001,(Anas_platyrhynchos:3.52139117913,Anas_crecca:3.5213911798):7.1763618273):10.392592452999999):66.90356420100001,Lagopus_lagopus:87.9939096558):18.15118752,((((Phaethon_rubricauda:77.50965129271,((((Actitis_macularius:33.92898803563,(Limosa_lapponica:13.16825903,Lim…
	TREE tree_5681 = (((Cygnus_atratus:14.5822350591,((Anas_platyrhynchos:2.350434874225,Anas_crecca:2.3504348743279997):4.6027092957999995,(Chloephaga_picta:6.293203108,Somateria_mollissima:6.2932031072):0.659941062):7.62909089076):78.18277593,Lagopus_lagopus:92.76501098189999):20.17909033,(((((Sula_leucogaster:51.274602965,(Phalacrocorax_aristotelis:13.772196788999999,Phalacrocorax_carbo:13.7721967…
	TREE tree_8491 = (((Cygnus_atratus:17.8478796711,((Somateria_mollissima:8.128344034800001,Chloephaga_picta:8.128344035164):0.371810331825,(Anas_platyrhynchos:3.08861822532,Anas_crecca:3.088618225):5.4115361415):9.347725302999999):56.241530171,Lagopus_lagopus:74.089409845):30.88380226,((((((Sula_leucogaster:46.598896318,(Phalacrocorax_carbo:12.5344926261,Phalacrocorax_aristotelis:12.53449262599999…
	TREE tree_1485 = (((Cygnus_atratus:23.679798849000004,((Anas_crecca:4.083425908,Anas_platyrhynchos:4.08342590756):7.8567965615,(Chloephaga_picta:10.70275205275,Somateria_mollissima:10.7027520517):1.23747041692):11.739576381000001):64.18568782899999,Lagopus_lagopus:87.86548667629):24.44829873,((((((Sula_leucogaster:42.809566321000005,(Phalacrocorax_aristotelis:11.8207302166,Phalacrocorax_carbo:11.…
	TREE tree_3899 = (((Cygnus_atratus:10.951599269799999,((Chloephaga_picta:5.081482191377999,Somateria_mollissima:5.0814821902):0.49338357246,(Anas_platyrhynchos:1.863417280904,Anas_crecca:1.86341728067):3.7114484823):5.3767335075):69.026161401,Lagopus_lagopus:79.97776065615):37.68553207,((((((Sula_leucogaster:38.279192914,(Phalacrocorax_carbo:9.42906462858,Phalacrocorax_aristotelis:9.4290646286999…
	TREE tree_7758 = (((Cygnus_atratus:17.8495257505,((Somateria_mollissima:8.4449117034,Chloephaga_picta:8.44491170237):0.6919842839,(Anas_crecca:3.111894859,Anas_platyrhynchos:3.111894859572):6.0250011269999995):8.7126297627):66.397256359,Lagopus_lagopus:84.2467821006):12.96867229,((((Phaethon_rubricauda:72.2740947298,(((((Limosa_lapponica:14.43885606,Limosa_limosa:14.438856062):18.132215614,Actiti…
	TREE tree_9220 = (((Cygnus_atratus:26.696779519,((Somateria_mollissima:12.2913065255,Chloephaga_picta:12.29130652608):2.3823363633000003,(Anas_platyrhynchos:4.9860958138099996,Anas_crecca:4.9860958137):9.687547075600001):12.0231366317):46.30925172600001,Lagopus_lagopus:73.006031242):31.76909548,((((((Sula_leucogaster:45.515792681,(Phalacrocorax_carbo:11.6219396093,Phalacrocorax_aristotelis:11.621…
	TREE tree_7026 = (((Cygnus_atratus:26.4616495197,((Chloephaga_picta:12.5666048943,Somateria_mollissima:12.566604895849999):1.357525315,(Anas_crecca:4.312904733,Anas_platyrhynchos:4.31290473258):9.611225477169999):12.5375193101):56.918326911,Lagopus_lagopus:83.37997643429999):22.48322634,(((((Bubulcus_ibis:67.218124751,(Aptenodytes_patagonicus:28.67169968,(Megadyptes_antipodes:8.897731611,Eudyptes…
	TREE tree_8667 = (((Cygnus_atratus:17.0592057806,((Chloephaga_picta:8.2843063181,Somateria_mollissima:8.284306317419999):0.6071923276,(Anas_crecca:3.40931203011,Anas_platyrhynchos:3.4093120299599997):5.482186614500001):8.1677071353):63.641361202,Lagopus_lagopus:80.7005669923):36.9048847,((((((Aptenodytes_patagonicus:22.205276823,(Megadyptes_antipodes:7.648161794,Eudyptes_robustus:7.6481617941):14…
	TREE tree_9593 = (((Cygnus_atratus:27.622149669000002,((Chloephaga_picta:12.013143966000001,Somateria_mollissima:12.013143966699998):1.9422683448200002,(Anas_crecca:4.726379127,Anas_platyrhynchos:4.7263791269499995):9.2290331843):13.666737359):46.25010209,Lagopus_lagopus:73.87225174912):31.78299207,((((((Sula_leucogaster:38.891551448,(Phalacrocorax_aristotelis:14.087492224999998,Phalacrocorax_car…
	TREE tree_0770 = (((Cygnus_atratus:24.0753052192,((Anas_crecca:3.97483483533,Anas_platyrhynchos:3.9748348347799998):8.1561848108,(Chloephaga_picta:10.506785908000001,Somateria_mollissima:10.506785907000001):1.6242337373):11.9442855754):52.249325746,Lagopus_lagopus:76.3246309694):44.19777766,(((((((Megadyptes_antipodes:6.432743739,Eudyptes_robustus:6.432743739099999):15.436200954,Aptenodytes_patag…
	TREE tree_6876 = (((Cygnus_atratus:29.863025698999998,((Anas_platyrhynchos:5.0063446283060005,Anas_crecca:5.0063446283):9.3695289036,(Chloephaga_picta:12.8676919109,Somateria_mollissima:12.8676919116):1.5081816195900002):15.487152169000002):58.287149322,Lagopus_lagopus:88.15017502743001):39.2118185,((((((Aptenodytes_patagonicus:19.928928564,(Megadyptes_antipodes:7.807160808,Eudyptes_robustus:7.80…
	TREE tree_7142 = (((Cygnus_atratus:14.4486708904,((Somateria_mollissima:6.2078993414,Chloephaga_picta:6.20789934011):0.880809979,(Anas_crecca:2.7186154670000002,Anas_platyrhynchos:2.718615467341):4.37009385221):7.35996157):65.30288789000001,Lagopus_lagopus:79.75155877559999):20.3395186,(((((Sula_leucogaster:36.470585444,(Phalacrocorax_aristotelis:9.1874856768,Phalacrocorax_carbo:9.187485677100002…
	TREE tree_2044 = (((Cygnus_atratus:12.6504996197,((Somateria_mollissima:5.44750238838,Chloephaga_picta:5.4475023895):0.43286044014,(Anas_platyrhynchos:2.24724570237,Anas_crecca:2.247245702):3.6331171269):6.7701367905000005):68.66982595,Lagopus_lagopus:81.32032556720002):36.47012433,((((((Aptenodytes_patagonicus:19.370958615,(Megadyptes_antipodes:7.7412426,Eudyptes_robustus:7.7412425993):11.629716…
	TREE tree_6554 = (((Cygnus_atratus:28.722894658999998,((Anas_crecca:4.6043646787000005,Anas_platyrhynchos:4.604364678363):9.5719376799,(Chloephaga_picta:12.757412894220002,Somateria_mollissima:12.757412892700001):1.4188894661):14.54659230124):52.54132314500001,Lagopus_lagopus:81.26421780300001):21.93519859,(((((Sula_leucogaster:43.403024649195,(Phalacrocorax_aristotelis:15.756183708,Phalacrocorax…
	TREE tree_2869 = (((Cygnus_atratus:22.871409540000002,((Anas_platyrhynchos:4.20750265676,Anas_crecca:4.2075026572):7.4569569441,(Chloephaga_picta:11.1625358428,Somateria_mollissima:11.162535841870001):0.5019237587800001):11.20694993918):48.539557421,Lagopus_lagopus:71.41096696944001):19.73198203,((((((Sula_leucogaster:46.714044866,(Phalacrocorax_carbo:10.973080453,Phalacrocorax_aristotelis:10.973…
	TREE tree_7387 = (((Cygnus_atratus:36.131477208,((Chloephaga_picta:17.907839272,(Anas_platyrhynchos:6.43281889523,Anas_crecca:6.4328188949000005):11.4750203774):0.05013622115,Somateria_mollissima:17.9579754946):18.17350171242):50.493192820000004,Lagopus_lagopus:86.6246700305):14.23269065,((((((Aptenodytes_patagonicus:21.548971444,(Megadyptes_antipodes:9.536376765,Eudyptes_robustus:9.536376765):12…
	TREE tree_7965 = (((Cygnus_atratus:19.76461554,((Anas_platyrhynchos:3.32705560776,Anas_crecca:3.3270556070499997):6.626948904400001,(Somateria_mollissima:8.8710590641,Chloephaga_picta:8.871059063099999):1.0829454473479998):9.8106110283):58.581832631,Lagopus_lagopus:78.34644816912):20.6863019,((((((Sula_leucogaster:39.220358047,(Phalacrocorax_carbo:12.8092799668,Phalacrocorax_aristotelis:12.809279…
	TREE tree_8234 = (((Cygnus_atratus:34.192776900000005,((Chloephaga_picta:16.8663523212,Somateria_mollissima:16.8663523214):0.3227732557,(Anas_platyrhynchos:6.053698505990001,Anas_crecca:6.053698506):11.135427072):17.003651321299998):42.611717034,Lagopus_lagopus:76.8044939321):20.58164236,(((((Sula_leucogaster:48.967447406,(Phalacrocorax_aristotelis:14.514985245000002,Phalacrocorax_carbo:14.514985…
	TREE tree_9006 = (((Cygnus_atratus:24.950458238000003,((Chloephaga_picta:10.5782302013,Somateria_mollissima:10.5782302025):1.4622677018,(Anas_platyrhynchos:4.3330083962899995,Anas_crecca:4.3330083964):7.707489507):12.909960335800001):56.445159191,Lagopus_lagopus:81.3956174257):44.11248762,((((((Sula_leucogaster:45.9023323187,(Phalacrocorax_aristotelis:24.313879376,Phalacrocorax_carbo:24.313879378…
	TREE tree_5266 = (((Cygnus_atratus:27.791391779999998,((Anas_crecca:5.1513541334,Anas_platyrhynchos:5.15135413351):10.682515062899999,(Chloephaga_picta:12.949674433880002,Somateria_mollissima:12.949674432499998):2.8841947634):11.957522583):63.375086613,Lagopus_lagopus:91.166478388):16.25545511,((((((Sula_leucogaster:50.254542691,(Phalacrocorax_carbo:18.0625663202,Phalacrocorax_aristotelis:18.0625…
	TREE tree_3592 = (((Cygnus_atratus:13.1818286596,((Chloephaga_picta:5.7693333115,Somateria_mollissima:5.7693333101099995):1.2014575799,(Anas_platyrhynchos:2.4741930436299997,Anas_crecca:2.4741930432):4.4965978463):6.2110377699):73.160717172,Lagopus_lagopus:86.34254582408):14.281022,(((((Sula_leucogaster:54.2293250993,(Phalacrocorax_aristotelis:19.180178775,Phalacrocorax_carbo:19.1801787707):35.04…
	TREE tree_5446 = (((Cygnus_atratus:24.6328584,((Anas_platyrhynchos:4.66177216518,Anas_crecca:4.6617721648999995):8.4986228423,(Chloephaga_picta:11.6372871163,Somateria_mollissima:11.637287116800003):1.5231078911):11.4724633926):51.540772424000004,Lagopus_lagopus:76.17363082029999):29.55092894,((((((Aptenodytes_patagonicus:23.257872545,(Megadyptes_antipodes:8.024258172,Eudyptes_robustus:8.02425817…
	TREE tree_1868 = (((Cygnus_atratus:33.7736685702,((Chloephaga_picta:15.8513591155,Somateria_mollissima:15.851359115800001):2.3711233611,(Anas_crecca:5.925001587200001,Anas_platyrhynchos:5.9250015865400005):12.297480889):15.551186094):43.84293862,Lagopus_lagopus:77.6166071941):40.11692776,(((((Sula_leucogaster:49.395997656999995,(Phalacrocorax_carbo:16.809459024,Phalacrocorax_aristotelis:16.809459…
	TREE tree_0251 = (((Cygnus_atratus:18.0696857209,((Anas_platyrhynchos:3.3014009257000003,Anas_crecca:3.301400926):5.7040055135,(Chloephaga_picta:8.2463711967,Somateria_mollissima:8.24637119684):0.7590352432):9.0642792794):56.937150415,Lagopus_lagopus:75.0068361525):25.51112319,((((Phaethon_rubricauda:72.79580854820001,((((Actitis_macularius:33.3289631217,(Limosa_lapponica:12.58864559,Limosa_limos…
	TREE tree_3940 = (((Cygnus_atratus:19.3622036105,((Chloephaga_picta:9.07095332,Somateria_mollissima:9.07095332):0.77796512408,(Anas_platyrhynchos:3.356718756215,Anas_crecca:3.356718756):6.4921996888):9.5132851658):57.351907964000006,Lagopus_lagopus:76.7141115785):20.43407343,(((((Bubulcus_ibis:69.40368129199999,(Sula_leucogaster:39.085421825000005,(Phalacrocorax_aristotelis:11.32850622,Phalacroco…
	TREE tree_8722 = (((Cygnus_atratus:22.6187220795,((Somateria_mollissima:8.3509372485,Chloephaga_picta:8.350937249):1.7284757554699999,(Anas_platyrhynchos:3.23638166891,Anas_crecca:3.2363816697):6.843031334700001):12.539309077):50.787129842,Lagopus_lagopus:73.40585192180001):33.08391013,(((((Bubulcus_ibis:70.32996384629999,(Sula_leucogaster:46.408991666,(Phalacrocorax_carbo:10.791620926,Phalacroco…
	TREE tree_3260 = (((Cygnus_atratus:22.9723012,((Somateria_mollissima:10.5288448637,Chloephaga_picta:10.528844863587999):0.8968670054,(Anas_crecca:3.4870304278299997,Anas_platyrhynchos:3.48703042766):7.9386814413):11.5465893306):50.77953939,Lagopus_lagopus:73.75184058420001):28.7732716,(((((((Megadyptes_antipodes:8.517082413,Eudyptes_robustus:8.5170824139):12.648209348999998,Aptenodytes_patagonicu…
	TREE tree_7133 = (((Cygnus_atratus:25.767569670999997,((Chloephaga_picta:10.4753667886,Somateria_mollissima:10.475366788699999):1.6850470800000001,(Anas_platyrhynchos:4.073973716199999,Anas_crecca:4.07397371644):8.0864401523):13.607155801700001):54.393820547000004,Lagopus_lagopus:80.1613902268):23.56578656,(((((Bubulcus_ibis:73.7003312384,((Megadyptes_antipodes:7.086278075,Eudyptes_robustus:7.086…
	TREE tree_1604 = (((Cygnus_atratus:15.2457004207,((Anas_crecca:2.45471954905,Anas_platyrhynchos:2.45471954844):5.08280792544,(Chloephaga_picta:6.773382855699999,Somateria_mollissima:6.773382854199999):0.7641446201500001):7.7081729463999995):63.76866439,Lagopus_lagopus:79.01436480159998):28.36707305,(((((Bubulcus_ibis:72.53130800208,(Aptenodytes_patagonicus:26.939758194,(Megadyptes_antipodes:10.47…
	TREE tree_0104 = (((Cygnus_atratus:22.415838888999996,((Chloephaga_picta:10.91627989929,Somateria_mollissima:10.9162798999):0.7243623554,(Anas_crecca:4.209311717,Anas_platyrhynchos:4.20931171768):7.4313305363):10.7751966348):61.364494413,Lagopus_lagopus:83.78033330919999):31.149009,(((((((Megadyptes_antipodes:9.033020566,Eudyptes_robustus:9.033020566000001):12.0688590928,Aptenodytes_patagonicus:2…
	TREE tree_6779 = (((Cygnus_atratus:24.9267750699,((Somateria_mollissima:11.466525382999999,Chloephaga_picta:11.466525382699999):1.2987740325500001,(Anas_crecca:4.578763401,Anas_platyrhynchos:4.57876340142):8.1865360145):12.1614756548):48.600414799999996,Lagopus_lagopus:73.52718985748):25.82318908,((((((Sula_leucogaster:45.900621813,(Phalacrocorax_aristotelis:12.4859773173,Phalacrocorax_carbo:12.4…
	TREE tree_8702 = (((Cygnus_atratus:32.504881657,((Somateria_mollissima:15.0422043038,Chloephaga_picta:15.042204303909998):1.113231521,(Anas_platyrhynchos:5.38627563562,Anas_crecca:5.386275635900001):10.76916018911):16.3494458361):49.834845601,Lagopus_lagopus:82.3397272578):19.06001729,((((((Sula_leucogaster:55.944147758999996,(Phalacrocorax_aristotelis:16.8155501605,Phalacrocorax_carbo:16.8155501…
	TREE tree_1596 = (((Cygnus_atratus:19.638465500000002,((Anas_crecca:3.27071156523,Anas_platyrhynchos:3.27071156489):6.267824377599999,(Chloephaga_picta:8.8922481652,Somateria_mollissima:8.892248167200002):0.64628777615):10.0999295565):52.264715962,Lagopus_lagopus:71.90318146):26.90144899,(((((((Megadyptes_antipodes:8.254463308,Eudyptes_robustus:8.2544633067):21.512486534,Aptenodytes_patagonicus:2…
	TREE tree_8532 = (((Cygnus_atratus:15.337111840399999,((Somateria_mollissima:6.904472402600001,(Anas_platyrhynchos:2.99146062783,Anas_crecca:2.991460628):3.9130117756):0.22966146829,Chloephaga_picta:7.1341338721700005):8.202977968):56.646746771000004,Lagopus_lagopus:71.98385861969999):27.20204352,((((Bubulcus_ibis:73.134160826,((Aptenodytes_patagonicus:22.556221517,(Megadyptes_antipodes:8.4045364…
	TREE tree_6188 = (((Cygnus_atratus:22.087965959,((Anas_crecca:3.48772459068,Anas_platyrhynchos:3.48772459111):6.515082585,(Somateria_mollissima:9.04272499831,Chloephaga_picta:9.042724996999999):0.96008217821):12.085158784299999):52.897374689,Lagopus_lagopus:74.9853406478):28.95224644,((((Phaethon_rubricauda:80.49053969200001,((((Actitis_macularius:37.9971056411,(Limosa_lapponica:15.77639135,Limos…
	TREE tree_3418 = (((Cygnus_atratus:23.407637218999998,((Anas_platyrhynchos:4.37381203586,Anas_crecca:4.3738120359999995):7.9446684503,(Somateria_mollissima:10.7443948661,Chloephaga_picta:10.744394866):1.57408562066):11.089156734):54.299915651999996,Lagopus_lagopus:77.70755287559999):27.64890882,(((((((Megadyptes_antipodes:9.984767522,Eudyptes_robustus:9.984767522999999):15.339224404,Aptenodytes_p…
	TREE tree_0964 = (((Cygnus_atratus:24.202214621,((Anas_platyrhynchos:3.6742866976000004,Anas_crecca:3.6742866976800004):8.1920920718,(Chloephaga_picta:10.41372896637,Somateria_mollissima:10.413728966199997):1.4526498036):12.3358358494):62.53168546,Lagopus_lagopus:86.7339000922):12.7506395,((((Phaethon_rubricauda:74.192577433,((((Actitis_macularius:32.6724019248,(Limosa_lapponica:11.74771867,Limos…
	TREE tree_0201 = (((Cygnus_atratus:24.57343028,((Somateria_mollissima:11.3846534631,Chloephaga_picta:11.3846534638):0.57480016362,(Anas_platyrhynchos:4.30350602349,Anas_crecca:4.3035060235):7.6559476038):12.6139766522):60.775615269,Lagopus_lagopus:85.34904556008999):11.84351112,(((((((Megadyptes_antipodes:7.171241473,Eudyptes_robustus:7.17124147286):11.830100255,Aptenodytes_patagonicus:19.0013417…
	TREE tree_3224 = (((Cygnus_atratus:15.423839509470001,((Somateria_mollissima:7.050998846800001,Chloephaga_picta:7.050998846600001):0.8674965807299999,(Anas_crecca:2.7130028966,Anas_platyrhynchos:2.7130028966729998):5.205492530660001):7.505344082900001):63.321998192,Lagopus_lagopus:78.74583770870001):28.04767004,(((((Bubulcus_ibis:66.94294824053999,((Megadyptes_antipodes:7.817629663,Eudyptes_robus…
	TREE tree_0356 = (((Cygnus_atratus:21.0464813006,((Anas_platyrhynchos:4.10231522801,Anas_crecca:4.1023152284):5.8040673525,(Somateria_mollissima:9.1319386043,Chloephaga_picta:9.1319386032):0.7744439778):11.140098719000001):55.631606337,Lagopus_lagopus:76.67808763869999):27.36148005,(((((Bubulcus_ibis:66.58833011217,(Sula_leucogaster:40.784384858,(Phalacrocorax_carbo:8.524484371,Phalacrocorax_aris…
	TREE tree_2815 = (((Cygnus_atratus:29.684026229000004,((Somateria_mollissima:13.3344967352,Chloephaga_picta:13.334496735310001):0.43143284563,(Anas_crecca:4.45361694051,Anas_platyrhynchos:4.453616940646):9.31231264):15.918096649499999):46.839346737,Lagopus_lagopus:76.52337297400001):28.30315641,((((Bubulcus_ibis:77.077589534,((Sula_leucogaster:43.266646490999996,(Phalacrocorax_carbo:25.0385126403…
	TREE tree_5630 = (((Cygnus_atratus:19.459791511,((Anas_crecca:3.321671502,Anas_platyrhynchos:3.3216715010699995):6.02851781735,(Chloephaga_picta:8.479835657599999,Somateria_mollissima:8.479835656699999):0.87035366227):10.1096021918):54.973455047,Lagopus_lagopus:74.43324655010001):21.50627596,((((((Sula_leucogaster:48.511170394,(Phalacrocorax_aristotelis:13.436542263,Phalacrocorax_carbo:13.4365422…
	TREE tree_5134 = (((Cygnus_atratus:32.535513982,((Anas_platyrhynchos:5.9401742963,Anas_crecca:5.9401742965999995):9.9138761009,(Chloephaga_picta:13.755901830300001,Somateria_mollissima:13.755901830300001):2.09814856739):16.681463582):55.829588949,Lagopus_lagopus:88.3651029208):13.44486795,((((((Sula_leucogaster:40.17768331,(Phalacrocorax_aristotelis:10.961518964699998,Phalacrocorax_carbo:10.96151…
	TREE tree_0746 = (((Cygnus_atratus:15.031637631299999,((Anas_platyrhynchos:2.989956959825,Anas_crecca:2.9899569599999998):5.2700806905,(Chloephaga_picta:7.2196890253,Somateria_mollissima:7.219689025999999):1.04034862515):6.7715999793):67.042772241,Lagopus_lagopus:82.07440986780001):45.14686379,(((((Bubulcus_ibis:68.300002848,((Megadyptes_antipodes:8.576330513,Eudyptes_robustus:8.576330513399999):…
	TREE tree_7812 = (((Cygnus_atratus:18.134543629000003,((Chloephaga_picta:8.34680447882,Somateria_mollissima:8.3468044791):0.3483034013,(Anas_crecca:3.04309437436,Anas_platyrhynchos:3.04309437466):5.6520135069):9.4394357484):55.514078723,Lagopus_lagopus:73.6486223668):29.17311145,((((((Sula_leucogaster:38.749118816,(Phalacrocorax_aristotelis:7.800022725,Phalacrocorax_carbo:7.800022725000001):30.94…
	TREE tree_1626 = (((Cygnus_atratus:18.305912648999996,((Chloephaga_picta:8.3955040712,Somateria_mollissima:8.3955040715):0.6342407461999999,(Anas_platyrhynchos:3.19393425951,Anas_crecca:3.1939342592):5.835810558):9.276167832):61.165359859,Lagopus_lagopus:79.471272514):25.75976792,((((Phaethon_rubricauda:80.124834351,(((((Limosa_lapponica:14.54544453,Limosa_limosa:14.54544453):22.796768825,Actitis…
	TREE tree_2787 = (((Cygnus_atratus:41.375152029999995,((Anas_platyrhynchos:7.28991886098,Anas_crecca:7.289918860999999):15.018356204299998,(Chloephaga_picta:18.96013551,Somateria_mollissima:18.9601355095):3.3481395556000004):19.066876965):32.416827946,Lagopus_lagopus:73.7919799806):25.1816681,((((((Sula_leucogaster:54.007014322,(Phalacrocorax_carbo:38.302355741,Phalacrocorax_aristotelis:38.302355…
	TREE tree_4027 = (((Cygnus_atratus:22.153343689,((Chloephaga_picta:10.757220722580001,Somateria_mollissima:10.757220724499998):1.022129962,(Anas_platyrhynchos:4.2233877149,Anas_crecca:4.2233877151):7.5559629710000005):10.373993003899999):53.944585116,Lagopus_lagopus:76.0979288051):24.85435263,((((((Sula_leucogaster:47.649961348999994,(Phalacrocorax_aristotelis:10.92849659,Phalacrocorax_carbo:10.9…
	TREE tree_9075 = (((Cygnus_atratus:24.97090261,((Somateria_mollissima:10.679621762590001,Chloephaga_picta:10.67962176283):1.03267412472,(Anas_crecca:4.5047957821,Anas_platyrhynchos:4.50479578146):7.207500105299999):13.258606723):54.255091575,Lagopus_lagopus:79.22599418050001):34.37734219,(((((((Megadyptes_antipodes:10.18690249,Eudyptes_robustus:10.186902492):20.087539925999998,Aptenodytes_patagon…
	TREE tree_9716 = (((Cygnus_atratus:18.092966550699998,((Anas_crecca:2.929302899,Anas_platyrhynchos:2.9293028995199997):5.7302929439,(Chloephaga_picta:8.211471308890001,Somateria_mollissima:8.21147130798):0.44812453463):9.4333707066):60.648982428,Lagopus_lagopus:78.7419489741):24.28067291,(((((((Megadyptes_antipodes:8.95524313,Eudyptes_robustus:8.9552431292):12.850272102,Aptenodytes_patagonicus:21…
	TREE tree_0393 = (((Cygnus_atratus:23.140485090000002,((Chloephaga_picta:10.17845122109,Somateria_mollissima:10.178451219860001):0.6575854018,(Anas_platyrhynchos:3.618344580959,Anas_crecca:3.6183445809999997):7.217692040699999):12.304448467299999):52.499619721,Lagopus_lagopus:75.640104810588):24.00103811,((((((Sula_leucogaster:37.75148322,(Phalacrocorax_aristotelis:12.877422366000001,Phalacrocora…
	TREE tree_9643 = (((Cygnus_atratus:24.9107602798,((Anas_crecca:4.669465541999999,Anas_platyrhynchos:4.669465542828):7.2594482629999995,(Somateria_mollissima:11.0698127047,Chloephaga_picta:11.069812705):0.85910110021):12.9818464756):57.67590800399999,Lagopus_lagopus:82.5866682788):29.685979,((((((Sula_leucogaster:41.82228721,(Phalacrocorax_aristotelis:13.552152607,Phalacrocorax_carbo:13.5521526069…
	TREE tree_5636 = (((Cygnus_atratus:33.090867929999995,((Somateria_mollissima:16.3405519415,Chloephaga_picta:16.340551941):1.284682013,(Anas_platyrhynchos:5.6232220894000005,Anas_crecca:5.6232220897):12.002011865700002):15.465633976):49.267952919,Lagopus_lagopus:82.3588208518):15.60560088,(((((((Megadyptes_antipodes:10.08270252,Eudyptes_robustus:10.082702517):15.014707115,Aptenodytes_patagonicus:2…
	TREE tree_7910 = (((Cygnus_atratus:23.6247370595,((Chloephaga_picta:10.70056306,Somateria_mollissima:10.700563061199999):1.85130859119,(Anas_platyrhynchos:4.19142102421,Anas_crecca:4.1914210248):8.3604506269):11.072865409):53.02585003600001,Lagopus_lagopus:76.65058709179999):18.3562537,(((((Bubulcus_ibis:67.9656726678,((Megadyptes_antipodes:8.93406011,Eudyptes_robustus:8.934060109204):13.79962593…
	TREE tree_7352 = (((Cygnus_atratus:17.8848585807,((Anas_platyrhynchos:3.544949142,Anas_crecca:3.5449491424):6.482481422,(Somateria_mollissima:8.5819261115,Chloephaga_picta:8.5819261105):1.4455044535000001):7.85742801645):59.834760224,Lagopus_lagopus:77.7196187932):21.38908625,((((((Sula_leucogaster:41.563360139,(Phalacrocorax_carbo:11.0156471556,Phalacrocorax_aristotelis:11.0156471542):30.5477129…
	TREE tree_2654 = (((Cygnus_atratus:34.847658291,((Somateria_mollissima:15.366967168,Chloephaga_picta:15.366967168399999):2.6776502114,(Anas_platyrhynchos:6.30348182062,Anas_crecca:6.30348182):11.7411355601):16.803040912):46.28710332,Lagopus_lagopus:81.1347616119):22.688379,((((((Sula_leucogaster:43.672720712499995,(Phalacrocorax_aristotelis:13.1370625422,Phalacrocorax_carbo:13.137062542):30.53565…
	TREE tree_3938 = (((Cygnus_atratus:29.610711589,((Somateria_mollissima:13.412798333700001,Chloephaga_picta:13.4127983339):2.42291854851,(Anas_platyrhynchos:5.942649447300001,Anas_crecca:5.94264944668):9.893067435999999):13.774994707400001):55.452355008,Lagopus_lagopus:85.0630665914):19.77842715,((((((Sula_leucogaster:40.90043071,(Phalacrocorax_aristotelis:9.96509752816,Phalacrocorax_carbo:9.96509…
	TREE tree_0280 = (((Cygnus_atratus:15.299230469000001,((Somateria_mollissima:6.8538863543,Chloephaga_picta:6.8538863542):0.97717135261,(Anas_platyrhynchos:2.4759614766299998,Anas_crecca:2.4759614763):5.355096231199999):7.468172762):65.298957724,Lagopus_lagopus:80.5981882017):26.42926847,((((Bubulcus_ibis:69.441595437,((Sula_leucogaster:38.283149263,(Phalacrocorax_carbo:7.064343036,Phalacrocorax_a…
	TREE tree_2673 = (((Cygnus_atratus:31.556713170000002,((Somateria_mollissima:13.7434054343,Chloephaga_picta:13.743405434800001):1.91870420777,(Anas_platyrhynchos:5.8300393278,Anas_crecca:5.830039328):9.8320703148):15.894603528):45.312132985999995,Lagopus_lagopus:76.86884615189999):21.43118554,(((((((Megadyptes_antipodes:10.72781173,Eudyptes_robustus:10.7278117249):17.736133366,Aptenodytes_patagon…
	TREE tree_7716 = (((Cygnus_atratus:8.5658626824,((Anas_crecca:1.4108994846,Anas_platyrhynchos:1.4108994845639):3.13172629956,(Chloephaga_picta:3.8271527823,Somateria_mollissima:3.8271527823000002):0.7154730008529999):4.0232368985):67.186328961,Lagopus_lagopus:75.7521916379):32.27536625,(((((((Megadyptes_antipodes:9.160141299,Eudyptes_robustus:9.1601412988):13.911286282999999,Aptenodytes_patagonic…
	TREE tree_0766 = (((Cygnus_atratus:27.584210749,((Somateria_mollissima:13.00486719531,Chloephaga_picta:13.00486719433):1.548869113,(Anas_crecca:5.10940509926,Anas_platyrhynchos:5.10940509937):9.4443312085):13.0304744425):49.743002511,Lagopus_lagopus:77.327213265):18.44714864,((((Bubulcus_ibis:70.269773155,((Sula_leucogaster:45.965701792,(Phalacrocorax_carbo:13.086491535,Phalacrocorax_aristotelis:…
	TREE tree_3666 = (((Cygnus_atratus:19.800519559999998,((Anas_crecca:3.6132198951999994,Anas_platyrhynchos:3.61321989511):6.0489843385,(Somateria_mollissima:8.7700005723,Chloephaga_picta:8.7700005709):0.89220366265):10.1383153262):66.823110684,Lagopus_lagopus:86.62363024570001):15.09215511,(((((((Megadyptes_antipodes:6.681995542,Eudyptes_robustus:6.6819955415):11.283934719000001,Aptenodytes_patago…
	TREE tree_2891 = (((Cygnus_atratus:25.009225609999998,((Somateria_mollissima:11.7678829664,Chloephaga_picta:11.7678829667):0.8954841405,(Anas_crecca:4.662299131299999,Anas_platyrhynchos:4.66229913121):8.0010679758):12.345858502):61.637755829,Lagopus_lagopus:86.6469814362):19.89681937,(((((Bubulcus_ibis:65.7816711944,(Aptenodytes_patagonicus:23.358234878,(Megadyptes_antipodes:8.268035665,Eudyptes_…
	TREE tree_8535 = (((Cygnus_atratus:26.432735789000002,((Somateria_mollissima:11.5100152366,Chloephaga_picta:11.51001523548):0.460682478,(Anas_platyrhynchos:4.016177256029,Anas_crecca:4.0161772554):7.954520459699999):14.462038075999999):49.920195848,Lagopus_lagopus:76.3529316402):20.51228499,((((Phaethon_rubricauda:80.8278554947,((((Actitis_macularius:29.7619948504,(Limosa_lapponica:14.15293104,Li…
	TREE tree_6211 = (((Cygnus_atratus:19.9825116993,((Somateria_mollissima:9.217139941260001,Chloephaga_picta:9.217139942000001):0.8787549176,(Anas_platyrhynchos:2.912380267542,Anas_crecca:2.9123802679999997):7.1835145913):9.886616840599999):62.62034577,Lagopus_lagopus:82.6028574724888):23.24424052,(((((Bubulcus_ibis:69.41128876299999,(Sula_leucogaster:50.59373118799999,(Phalacrocorax_carbo:14.95309…
	TREE tree_9173 = (((Cygnus_atratus:19.1952986091,((Anas_platyrhynchos:3.4278861766417,Anas_crecca:3.42788617722):7.132228088600001,(Somateria_mollissima:8.876327252,Chloephaga_picta:8.876327251700001):1.6837870135700002):8.635184342999999):70.064081292,Lagopus_lagopus:89.25937989740001):22.63654083,((((((Sula_leucogaster:43.192634253,(Phalacrocorax_carbo:19.3198642925,Phalacrocorax_aristotelis:19…
	TREE tree_0784 = (((Cygnus_atratus:24.521192919,((Chloephaga_picta:11.2938963692,Somateria_mollissima:11.293896369599999):0.06128819682,(Anas_platyrhynchos:4.832255964721001,Anas_crecca:4.8322559645):6.522928601):13.16600835284):49.10292935,Lagopus_lagopus:73.6241222742):29.3426409,((((((Sula_leucogaster:41.696260063,(Phalacrocorax_aristotelis:13.181277653,Phalacrocorax_carbo:13.181277652):28.514…
	TREE tree_0040 = (((Cygnus_atratus:12.235853559499999,((Chloephaga_picta:5.2691302215,Somateria_mollissima:5.269130221599999):0.77018684615,(Anas_platyrhynchos:1.96381053077,Anas_crecca:1.96381053099):4.075506536100001):6.196536492150001):65.936730991,Lagopus_lagopus:78.172584538):22.77294513,(((((((Megadyptes_antipodes:7.300137444,Eudyptes_robustus:7.3001374433):15.809567679699999,Aptenodytes_pa…
	TREE tree_4513 = (((Cygnus_atratus:23.647874721999997,((Chloephaga_picta:10.4899925277,Somateria_mollissima:10.489992527300002):0.86131129542,(Anas_platyrhynchos:4.182823638277,Anas_crecca:4.1828236387):7.1684801841):12.296570897399999):61.580786194,Lagopus_lagopus:85.22866090779999):17.62401514,((((((Sula_leucogaster:57.996474074,(Phalacrocorax_carbo:19.492315965,Phalacrocorax_aristotelis:19.492…
	TREE tree_5165 = (((Cygnus_atratus:31.40228483,((Anas_platyrhynchos:5.933184176909999,Anas_crecca:5.933184175999999):10.0914284449,(Somateria_mollissima:15.172262642233,Chloephaga_picta:15.1722626415):0.8523499786):15.377672209500002):51.048417574,Lagopus_lagopus:82.4507024012):25.69293961,((((Phaethon_rubricauda:84.88497304890001,(((((Limosa_lapponica:13.49109497,Limosa_limosa:13.491094963):17.8…
	TREE tree_3789 = (((Cygnus_atratus:24.949163509,((Chloephaga_picta:11.398770586600001,Somateria_mollissima:11.398770585800001):0.39175877092,(Anas_platyrhynchos:4.3160527008719995,Anas_crecca:4.316052701119999):7.474476656099999):13.158634152500001):47.551097141,Lagopus_lagopus:72.5002606469):43.04634328,(((((((Megadyptes_antipodes:8.519651761,Eudyptes_robustus:8.51965176):14.783106795999998,Apte…
	TREE tree_1210 = (((Cygnus_atratus:27.696101171000002,((Anas_crecca:4.9358923169,Anas_platyrhynchos:4.9358923171299995):8.3890297474,(Somateria_mollissima:11.3071864693,Chloephaga_picta:11.3071864706):2.01773559531):14.371179105):56.367988816,Lagopus_lagopus:84.0640899703):28.98291888,((((((Sula_leucogaster:43.833095496,(Phalacrocorax_aristotelis:13.364817690199999,Phalacrocorax_carbo:13.36481768…
	TREE tree_9507 = (((Cygnus_atratus:18.4389718191,((Anas_platyrhynchos:2.90267205888,Anas_crecca:2.90267205946):5.615513585599999,(Chloephaga_picta:7.323298622399999,Somateria_mollissima:7.323298622099999):1.19488702187):9.9207861769):63.137851419,Lagopus_lagopus:81.5768232311):16.32740832,((((((Sula_leucogaster:51.797101188,(Phalacrocorax_aristotelis:11.38211242,Phalacrocorax_carbo:11.38211242439…
	TREE tree_0404 = (((Cygnus_atratus:25.41939358,((Somateria_mollissima:11.3660757602,Chloephaga_picta:11.366075761):1.2864692894,(Anas_platyrhynchos:4.44185138047,Anas_crecca:4.4418513795):8.21069367):12.7668485303):55.696436571,Lagopus_lagopus:81.11583014432):21.75550558,(((((Sula_leucogaster:38.690430678,(Phalacrocorax_aristotelis:7.66506386,Phalacrocorax_carbo:7.66506386):31.0253668185):29.8607…
	TREE tree_6321 = (((Cygnus_atratus:23.549406921,((Anas_crecca:4.4516357261,Anas_platyrhynchos:4.45163572601):8.2674822468,(Somateria_mollissima:11.3441802201,Chloephaga_picta:11.3441802194):1.37493775274):10.8302889468):57.263169987,Lagopus_lagopus:80.81257689370001):26.18886468,((((Bubulcus_ibis:78.30207302330001,(((Megadyptes_antipodes:8.699962242,Eudyptes_robustus:8.6999622427):17.230428750999…
	TREE tree_4997 = (((Cygnus_atratus:16.25386624,((Chloephaga_picta:7.57463938264,Somateria_mollissima:7.57463938284):0.3216183576,(Anas_platyrhynchos:2.551789632182,Anas_crecca:2.55178963166):5.3444681097):8.3576084996):57.378294598,Lagopus_lagopus:73.632160833):37.97790632,((((((Sula_leucogaster:54.657041934000006,(Phalacrocorax_aristotelis:12.73723331,Phalacrocorax_carbo:12.73723331):41.91980862…
	TREE tree_5957 = (((Cygnus_atratus:11.7269373502,((Anas_platyrhynchos:2.37244232434,Anas_crecca:2.3724423242699997):3.6294426601299996,(Chloephaga_picta:5.5210421353929995,Somateria_mollissima:5.5210421363):0.48084284745):5.7250523661):65.45719907799999,Lagopus_lagopus:77.18413641929999):25.68257978,((((((Sula_leucogaster:38.487078957,(Phalacrocorax_carbo:10.3383370184,Phalacrocorax_aristotelis:1…
	TREE tree_4984 = (((Cygnus_atratus:24.494730050999998,((Somateria_mollissima:10.902894090679,Chloephaga_picta:10.90289408848):1.004536266,(Anas_crecca:4.2276972397999995,Anas_platyrhynchos:4.2276972399299995):7.6797331161999995):12.5872996947):57.371710194,Lagopus_lagopus:81.86644023150001):21.55125178,((((((Aptenodytes_patagonicus:27.090556735,(Megadyptes_antipodes:9.335468922,Eudyptes_robustus:…
	TREE tree_9889 = (((Cygnus_atratus:28.721153570800002,((Anas_platyrhynchos:5.248343445270001,Anas_crecca:5.24834344621):8.128589324,(Chloephaga_picta:12.1149782817,Somateria_mollissima:12.1149782813):1.26195448757):15.3442208012):48.069188306,Lagopus_lagopus:76.7903418739):19.93607516,((((((Sula_leucogaster:50.4352804258,(Phalacrocorax_aristotelis:12.58206755,Phalacrocorax_carbo:12.58206754559999…
	TREE tree_4970 = (((Cygnus_atratus:22.9646605403,((Somateria_mollissima:10.6852797786,Chloephaga_picta:10.6852797784):1.21755470194,(Anas_platyrhynchos:4.2172122922388,Anas_crecca:4.21721229285):7.6856221882):11.061826059):49.663008432,Lagopus_lagopus:72.6276689792):22.91809035,(((((Bubulcus_ibis:70.24059831419999,(Sula_leucogaster:33.76401169,(Phalacrocorax_carbo:11.9676384815,Phalacrocorax_aris…
	TREE tree_3708 = (((Cygnus_atratus:22.070306060700002,((Somateria_mollissima:9.716214945199999,Chloephaga_picta:9.716214945199999):1.6447767395,(Anas_platyrhynchos:3.6058734486799997,Anas_crecca:3.6058734485):7.7551182355999995):10.709314374):58.413513342,Lagopus_lagopus:80.483819398):17.43475298,((((((Aptenodytes_patagonicus:22.115644547000002,(Megadyptes_antipodes:7.266579754,Eudyptes_robustus:…
	TREE tree_2014 = (((Cygnus_atratus:13.815507879999998,((Chloephaga_picta:5.7176275685,Somateria_mollissima:5.717627569299999):1.27440994115,(Anas_crecca:2.2952826563,Anas_platyrhynchos:2.295282655497):4.69675485402):6.8234703693):63.887858414,Lagopus_lagopus:77.70336629459999):27.48412845,((((((Aptenodytes_patagonicus:24.688704816999998,(Megadyptes_antipodes:7.603965811,Eudyptes_robustus:7.603965…
	TREE tree_0966 = (((Cygnus_atratus:23.57479822,((Anas_crecca:4.0140346095,Anas_platyrhynchos:4.0140346093199994):7.1931900068,(Somateria_mollissima:10.227340867,Chloephaga_picta:10.2273408662973):0.979883749):12.3675736042):62.777641637,Lagopus_lagopus:86.3524398608):12.1913101,((((((Aptenodytes_patagonicus:24.708095868,(Megadyptes_antipodes:10.22696616,Eudyptes_robustus:10.2269661569):14.4811297…
	TREE tree_1776 = (((Cygnus_atratus:9.934055396,((Anas_platyrhynchos:1.7192351358700002,Anas_crecca:1.7192351356):2.8996193262,(Somateria_mollissima:4.106967868,Chloephaga_picta:4.1069678684):0.51188659459):5.31520093467):71.36878193199999,Lagopus_lagopus:81.3028373326):15.46024693,((((Phaethon_rubricauda:76.4899206132,((((Actitis_macularius:26.894694242899998,(Limosa_lapponica:10.27740891,Limosa_…
	TREE tree_9066 = (((Cygnus_atratus:20.2771456005,((Chloephaga_picta:9.2526645279,Somateria_mollissima:9.25266452782):0.675874225,(Anas_crecca:3.1907993198000004,Anas_platyrhynchos:3.1907993198600004):6.7377394332):10.348606846400001):56.394270992,Lagopus_lagopus:76.6714165864):18.29080996,(((((Sula_leucogaster:41.790400022,(Phalacrocorax_aristotelis:12.0626415756,Phalacrocorax_carbo:12.0626415769…
	TREE tree_0160 = (((Cygnus_atratus:24.5669626005,((Chloephaga_picta:10.90872974671,Somateria_mollissima:10.908729747199999):0.8371477442,(Anas_platyrhynchos:4.35275072783,Anas_crecca:4.3527507273):7.393126763):12.8210851043):53.606144369999996,Lagopus_lagopus:78.1731069696):30.36412953,((((Phaethon_rubricauda:78.4022919449,(((((Limosa_limosa:14.62634146,Limosa_lapponica:14.626341459):26.752399092…
	TREE tree_8908 = (((Cygnus_atratus:19.2199630206,((Chloephaga_picta:8.1750530187,Somateria_mollissima:8.175053019200002):0.5671907022,(Anas_crecca:3.1849934017,Anas_platyrhynchos:3.184993401506):5.5572503198100005):10.477719298099998):67.127961625,Lagopus_lagopus:86.34792464770001):25.61748557,(((((((Megadyptes_antipodes:7.752034394,Eudyptes_robustus:7.752034394600001):17.532309628,Aptenodytes_pa…
	TREE tree_8544 = (((Cygnus_atratus:14.9898928291,((Chloephaga_picta:7.3744256872,Somateria_mollissima:7.3744256871000005):0.311382439308,(Anas_platyrhynchos:2.79823528364,Anas_crecca:2.7982352835000004):4.8875728428):7.3040847034):65.09790555,Lagopus_lagopus:80.08779838999999):26.42156016,(((((((Megadyptes_antipodes:9.944549939,Eudyptes_robustus:9.944549939399998):13.281988927,Aptenodytes_patagon…
	TREE tree_9364 = (((Cygnus_atratus:33.32560654299999,((Anas_crecca:6.2941755777,Anas_platyrhynchos:6.29417557755):10.4174807774,(Somateria_mollissima:15.4956010557,Chloephaga_picta:15.4956010547):1.2160552989300002):16.613950185):45.808333695,Lagopus_lagopus:79.1339402431):31.34057864,(((((Sula_leucogaster:48.850819032000004,(Phalacrocorax_aristotelis:13.34061494,Phalacrocorax_carbo:13.3406149382…
	TREE tree_2870 = (((Cygnus_atratus:14.3014802802,((Chloephaga_picta:5.8303553694,Somateria_mollissima:5.8303553701):0.8850153705199999,(Anas_platyrhynchos:2.16574588802,Anas_crecca:2.16574588809):4.549624852199999):7.586109539500001):69.10104317,Lagopus_lagopus:83.40252343629999):15.62449411,((((Phaethon_rubricauda:76.85100241307,(((((Limosa_lapponica:10.64353216,Limosa_limosa:10.643532157):19.40…
	TREE tree_5820 = (((Cygnus_atratus:18.75143342,((Anas_crecca:3.5118712035999997,Anas_platyrhynchos:3.511871202951):6.094102813999999,(Somateria_mollissima:8.976821132849999,Chloephaga_picta:8.9768211327):0.6291528842899999):9.1454594019):51.408689338,Lagopus_lagopus:70.16012275290001):30.29845283,((((((Sula_leucogaster:46.66261959,(Phalacrocorax_aristotelis:10.547533369029999,Phalacrocorax_carbo:…
	TREE tree_0931 = (((Cygnus_atratus:14.3161542396,((Somateria_mollissima:6.0159398707000005,Chloephaga_picta:6.0159398705):1.1951084176700002,(Anas_platyrhynchos:2.098375748683,Anas_crecca:2.0983757488):5.1126725396):7.1051059508000005):61.943440776,Lagopus_lagopus:76.25959502056):21.76160029,((((Phaethon_rubricauda:76.269251152,(((((Limosa_limosa:9.313244125,Limosa_lapponica:9.313244126):24.52548…
	TREE tree_3567 = (((Cygnus_atratus:21.49256161,((Somateria_mollissima:9.7938443686,Chloephaga_picta:9.7938443693):0.7945041714,(Anas_crecca:3.6940976889000003,Anas_platyrhynchos:3.6940976875189997):6.894250852800001):10.90421307):54.031374690999996,Lagopus_lagopus:75.5239362966):36.60533052,((((((Aptenodytes_patagonicus:24.579418823,(Megadyptes_antipodes:8.250971643,Eudyptes_robustus:8.2509716429…
	TREE tree_7991 = (((Cygnus_atratus:17.0278734308,((Chloephaga_picta:8.3240543812,(Anas_crecca:2.69929447149,Anas_platyrhynchos:2.6992944716099996):5.6247599088):0.139920967,Somateria_mollissima:8.4639753475):8.563898082409999):59.64269706,Lagopus_lagopus:76.67057047489999):19.04705868,(((((Bubulcus_ibis:77.30342446451,((Megadyptes_antipodes:7.83429404,Eudyptes_robustus:7.8342940402):13.260290867,…
	TREE tree_0076 = (((Cygnus_atratus:20.397814219,((Anas_crecca:3.37084891445,Anas_platyrhynchos:3.3708489140599998):7.18837165101,(Chloephaga_picta:9.1256414179,Somateria_mollissima:9.125641416699999):1.43357914856):9.8385936536):58.641722142,Lagopus_lagopus:79.03953636319):22.8209425,(((((((Megadyptes_antipodes:7.821343867,Eudyptes_robustus:7.8213438673):15.178209789,Aptenodytes_patagonicus:22.99…
	TREE tree_6934 = (((Cygnus_atratus:18.3888943412,((Anas_crecca:2.8161603936999997,Anas_platyrhynchos:2.8161603935460002):5.459310006599999,(Somateria_mollissima:7.8721070764,Chloephaga_picta:7.8721070747679995):0.40336332446):10.1134239386):59.160755515000005,Lagopus_lagopus:77.54964985960001):26.3452198,((((((Aptenodytes_patagonicus:18.130650121000002,(Megadyptes_antipodes:7.601747627,Eudyptes_r…
	TREE tree_2687 = (((Cygnus_atratus:11.3710441808,((Somateria_mollissima:5.9183378344,Chloephaga_picta:5.91833783469):0.4323557756,(Anas_crecca:2.2291428392,Anas_platyrhynchos:2.2291428389499996):4.121550772200001):5.020350570600001):62.220798888000004,Lagopus_lagopus:73.59184306770001):31.73194403,((((((Sula_leucogaster:53.215902502999995,(Phalacrocorax_aristotelis:14.344187325,Phalacrocorax_carb…
	TREE tree_9258 = (((Cygnus_atratus:28.7520940793,((Chloephaga_picta:13.607572978530001,Somateria_mollissima:13.6075729782):0.3573359957,(Anas_platyrhynchos:5.080895326327,Anas_crecca:5.0808953257):8.884013648699998):14.787185105):51.963110859000004,Lagopus_lagopus:80.7152049386):26.04554415,((((Phaethon_rubricauda:77.96392576470001,((((Actitis_macularius:32.3313350525,(Limosa_lapponica:12.0041493…
	TREE tree_6988 = (((Cygnus_atratus:14.65119507,((Somateria_mollissima:6.64762300853,Chloephaga_picta:6.6476230084):1.11928353775,(Anas_platyrhynchos:2.9197293575896,Anas_crecca:2.9197293576899996):4.8471771894):6.8842885231):57.951551208999994,Lagopus_lagopus:72.6027462893):23.77124027,((((((Sula_leucogaster:37.799513246000004,(Phalacrocorax_aristotelis:12.19247749,Phalacrocorax_carbo:12.19247749…
	TREE tree_6273 = (((Cygnus_atratus:8.452394134599999,((Chloephaga_picta:3.9765805670399996,Somateria_mollissima:3.9765805674399997):0.38877143777,(Anas_platyrhynchos:1.45446485737,Anas_crecca:1.4544648573):2.9108871481):4.0870421292):62.858238990000004,Lagopus_lagopus:71.31063311470001):27.65544553,((((((Aptenodytes_patagonicus:24.249396780999998,(Megadyptes_antipodes:6.344318675,Eudyptes_robustu…
	TREE tree_9694 = (((Cygnus_atratus:22.787037038899996,((Anas_platyrhynchos:4.16299457866,Anas_crecca:4.1629945788):7.527278588250001,(Chloephaga_picta:9.5370160017,Somateria_mollissima:9.537016000900001):2.15325716573):11.0967638728):53.660940104,Lagopus_lagopus:76.4479771329):27.74591179,((((Phaethon_rubricauda:80.496339984,((((Actitis_macularius:40.961754198,(Limosa_lapponica:17.05061419,Limosa…
	TREE tree_4330 = (((Cygnus_atratus:16.390830048999998,((Chloephaga_picta:8.044458589903,Somateria_mollissima:8.0444585893):0.896209868876,(Anas_crecca:3.020945458857,Anas_platyrhynchos:3.0209454595283702):5.9197229997):7.450161593100001):65.634297537,Lagopus_lagopus:82.0251275821):17.15998557,((((((Sula_leucogaster:44.003729908,(Phalacrocorax_aristotelis:10.7339987493,Phalacrocorax_carbo:10.73399…
	TREE tree_2284 = (((Cygnus_atratus:19.867324809899998,((Chloephaga_picta:7.8306341676,Somateria_mollissima:7.8306341684000005):1.2079393813750001,(Anas_platyrhynchos:2.768730843421,Anas_crecca:2.7687308437):6.2698427061):10.8287512611):51.300587834,Lagopus_lagopus:71.1679126546):17.51744674,(((((Bubulcus_ibis:69.1454317039,(Sula_leucogaster:52.40525999900001,(Phalacrocorax_carbo:17.2909090554,Pha…
	TREE tree_5600 = (((Cygnus_atratus:22.047318109599995,((Somateria_mollissima:9.8068035515,Chloephaga_picta:9.806803551):1.3534066990999998,(Anas_platyrhynchos:4.1344965472199995,Anas_crecca:4.1344965467999995):7.0257137043):10.8871078599):52.077300666999996,Lagopus_lagopus:74.1246187687):24.46560134,((((((Aptenodytes_patagonicus:18.220840923,(Megadyptes_antipodes:6.944026465,Eudyptes_robustus:6.9…
	TREE tree_5934 = (((Cygnus_atratus:22.1399824703,((Somateria_mollissima:10.2489749255,Chloephaga_picta:10.24897492529):1.2484406243000001,(Anas_crecca:3.9059711597,Anas_platyrhynchos:3.90597115925):7.5914443916):10.6425669207):53.000812569000004,Lagopus_lagopus:75.140795033):23.4611936,((((((Aptenodytes_patagonicus:23.656180191,(Megadyptes_antipodes:8.684169109,Eudyptes_robustus:8.684169109399999…
	TREE tree_8511 = (((Cygnus_atratus:15.791316710399999,((Somateria_mollissima:7.3657736298500005,Chloephaga_picta:7.3657736297000005):0.91282331702,(Anas_platyrhynchos:2.87558723432,Anas_crecca:2.87558723416):5.403009712672999):7.5127197638):62.381825289,Lagopus_lagopus:78.17314200217):32.30414061,(((((Bubulcus_ibis:73.64661966,((Megadyptes_antipodes:5.15800799,Eudyptes_robustus:5.1580079895):15.6…
	TREE tree_4424 = (((Cygnus_atratus:22.674623358,((Anas_platyrhynchos:3.8439255093,Anas_crecca:3.8439255094):7.615627809,(Chloephaga_picta:10.193151638,Somateria_mollissima:10.1931516395):1.2664016790400001):11.215070040899999):53.507231435,Lagopus_lagopus:76.18185478909999):31.17828519,((((Phaethon_rubricauda:73.5184637185,(((((Limosa_lapponica:11.70258946,Limosa_limosa:11.702589461):19.943432267…
	TREE tree_4042 = (((Cygnus_atratus:24.573355161000002,((Chloephaga_picta:10.6230998642,Somateria_mollissima:10.623099864499999):1.50860399562,(Anas_platyrhynchos:4.09618469387,Anas_crecca:4.096184694):8.0355191654):12.4416512989):54.264667506,Lagopus_lagopus:78.83802266672001):39.66220088,(((((((Megadyptes_antipodes:9.461114009,Eudyptes_robustus:9.461114009):22.362953840000003,Aptenodytes_patagon…
	TREE tree_6866 = (((Cygnus_atratus:11.89881721,((Chloephaga_picta:5.8328799547,Somateria_mollissima:5.832879953900001):0.870843212102,(Anas_platyrhynchos:2.2975979975500005,Anas_crecca:2.2975979971599996):4.4061251684):5.195094044):63.63690582899999,Lagopus_lagopus:75.5357230411):17.86464065,((((((Sula_leucogaster:33.685885404000004,(Phalacrocorax_carbo:9.255714192300001,Phalacrocorax_aristotelis…
	TREE tree_0881 = (((Cygnus_atratus:20.883767419999998,((Anas_crecca:3.629721563,Anas_platyrhynchos:3.629721563796):7.22294030261,(Chloephaga_picta:9.822119858,Somateria_mollissima:9.8221198583):1.0305420085199999):10.0311055537):58.265898874,Lagopus_lagopus:79.1496662938):22.29507831,(((((Bubulcus_ibis:71.1240015053,((Megadyptes_antipodes:9.388896444,Eudyptes_robustus:9.3888964439):17.211875762,A…
	TREE tree_7717 = (((Cygnus_atratus:15.6500616808,((Chloephaga_picta:7.1934425484,Somateria_mollissima:7.193442549039999):0.62583283173,(Anas_crecca:2.4030957029,Anas_platyrhynchos:2.40309570372):5.41617967643):7.830786299300001):64.911860759,Lagopus_lagopus:80.56192243699999):23.41319576,((((((Sula_leucogaster:47.972050182,(Phalacrocorax_aristotelis:14.653074724,Phalacrocorax_carbo:14.65307472100…
	TREE tree_5810 = (((Cygnus_atratus:15.6042686,((Anas_platyrhynchos:3.1865881180999995,Anas_crecca:3.1865881174):5.081050818,(Chloephaga_picta:7.516865119199999,Somateria_mollissima:7.5168651184):0.75077381695):7.3366296635):70.193697616,Lagopus_lagopus:85.79796621061999):24.30655465,((((((Sula_leucogaster:49.372352577,(Phalacrocorax_carbo:16.331446535999998,Phalacrocorax_aristotelis:16.3314465357…
	TREE tree_5417 = (((Cygnus_atratus:30.641615291,((Chloephaga_picta:13.507846004,Somateria_mollissima:13.5078460047):1.9657958635,(Anas_crecca:5.13323137169,Anas_platyrhynchos:5.13323137179):10.340410497):15.167973420000001):48.132569135000004,Lagopus_lagopus:78.7741844199):22.58702328,((((((Sula_leucogaster:49.164382278000005,(Phalacrocorax_aristotelis:16.199859434,Phalacrocorax_carbo:16.19985943…
	TREE tree_3256 = (((Cygnus_atratus:30.7143232699,((Somateria_mollissima:15.7581399912,Chloephaga_picta:15.7581399899):1.4865594628,(Anas_platyrhynchos:5.93119586069,Anas_crecca:5.9311958602):11.313503594):13.4696238168):48.489179955000004,Lagopus_lagopus:79.20350322210001):18.04576539,(((((((Megadyptes_antipodes:9.160410811,Eudyptes_robustus:9.1604108104):16.795460370999997,Aptenodytes_patagonicu…
	TREE tree_6359 = (((Cygnus_atratus:28.801148499000004,((Chloephaga_picta:13.022266038714,Somateria_mollissima:13.0222660377):1.183009847633,(Anas_platyrhynchos:5.14255261054,Anas_crecca:5.1425526107):9.0627232745):14.595872615000001):58.194536326000005,Lagopus_lagopus:86.9956848334):11.25173614,(((((((Megadyptes_antipodes:6.870877796,Eudyptes_robustus:6.870877795300001):20.307410783,Aptenodytes_p…
	TREE tree_6097 = (((Cygnus_atratus:15.7395824604,((Anas_crecca:2.6761950857,Anas_platyrhynchos:2.6761950859669996):5.5428227822,(Somateria_mollissima:6.965411185400001,Chloephaga_picta:6.965411185300001):1.25360668151):7.5205645919999995):67.340275103,Lagopus_lagopus:83.07985755744):13.34042015,((((Phaethon_rubricauda:75.09773597710002,((((Actitis_macularius:37.050493788000004,(Limosa_limosa:12.5…
	TREE tree_1223 = (((Cygnus_atratus:13.950635180099999,((Chloephaga_picta:6.2198509771,Somateria_mollissima:6.219850976599999):0.68989460925,(Anas_crecca:2.2992400808,Anas_platyrhynchos:2.299240081446):4.610505504800001):7.0408895947):73.83496678,Lagopus_lagopus:87.78560197620001):16.44949118,((((((Sula_leucogaster:42.682158328,(Phalacrocorax_aristotelis:15.305970503000001,Phalacrocorax_carbo:15.3…
	TREE tree_6429 = (((Cygnus_atratus:19.707469370600002,((Anas_platyrhynchos:3.28259812521,Anas_crecca:3.28259812483):6.228511625,(Chloephaga_picta:8.452767628619998,Somateria_mollissima:8.452767628099998):1.0583421214):10.196359618999999):70.411477104,Lagopus_lagopus:90.11894647894):31.19521837,((((((Aptenodytes_patagonicus:20.754905776,(Megadyptes_antipodes:9.016734077,Eudyptes_robustus:9.0167340…
	TREE tree_0918 = (((Cygnus_atratus:21.1547590706,((Chloephaga_picta:8.8836377348,Somateria_mollissima:8.8836377337):1.4273120876099998,(Anas_crecca:3.5168130962,Anas_platyrhynchos:3.5168130964109):6.7941367258):10.8438092489):57.7097659,Lagopus_lagopus:78.8645249855):28.12542519,((((Phaethon_rubricauda:74.30867717762,(((((Limosa_lapponica:12.76000846,Limosa_limosa:12.760008461999998):21.102016356…
	TREE tree_2843 = (((Cygnus_atratus:24.46366085,((Chloephaga_picta:9.9867637146,Somateria_mollissima:9.986763715299999):1.3863473935,(Anas_crecca:3.8431030813,Anas_platyrhynchos:3.8431030806599997):7.530008027999999):13.090549741):51.510919717,Lagopus_lagopus:75.9745805606):14.37337825,((((((Aptenodytes_patagonicus:24.462542558000003,(Megadyptes_antipodes:10.82611103,Eudyptes_robustus:10.826111032…
	TREE tree_6070 = (((Cygnus_atratus:11.7398327006,((Somateria_mollissima:5.3281895376,Chloephaga_picta:5.328189538):1.03786137388,(Anas_platyrhynchos:2.3011381740899997,Anas_crecca:2.30113817493):4.0649127365):5.3737817877100005):61.51720139,Lagopus_lagopus:73.2570340913):13.66136436,((((((Aptenodytes_patagonicus:23.769204991000002,(Megadyptes_antipodes:9.75813288,Eudyptes_robustus:9.7581328800000…
	TREE tree_1924 = (((Cygnus_atratus:24.31200271,((Somateria_mollissima:11.4822672331,Chloephaga_picta:11.482267233530001):1.770576275363,(Anas_platyrhynchos:3.94859003909,Anas_crecca:3.9485900388000004):9.304253469799999):11.0591592016):51.587453495,Lagopus_lagopus:75.89945619669999):35.79034258,((((((Aptenodytes_patagonicus:20.302233037,(Megadyptes_antipodes:6.776556066,Eudyptes_robustus:6.776556…
	TREE tree_0944 = (((Cygnus_atratus:10.851323329800001,((Somateria_mollissima:5.07396653283,Chloephaga_picta:5.0739665325):0.73259271592,(Anas_crecca:1.97633421001,Anas_platyrhynchos:1.976334209893):3.8302250385):5.0447640812):71.06343857099999,Lagopus_lagopus:81.91476189950001):24.69874829,(((((Bubulcus_ibis:70.6581545617,((Megadyptes_antipodes:7.99289055,Eudyptes_robustus:7.9928905505):12.641114…
	TREE tree_8146 = (((Cygnus_atratus:23.919924561,((Anas_platyrhynchos:3.6715600572389997,Anas_crecca:3.6715600576000003):7.6267656729999995,(Somateria_mollissima:10.47555386223,Chloephaga_picta:10.475553863190001):0.82277186771):12.621598830299998):59.182865952,Lagopus_lagopus:83.10279050260002):18.0466093,(((((((Megadyptes_antipodes:11.17124472,Eudyptes_robustus:11.17124472427):16.903589597,Apten…
	TREE tree_8786 = (((Cygnus_atratus:8.1650248312,((Somateria_mollissima:4.01644331334,Chloephaga_picta:4.01644331246):0.5317886871,(Anas_platyrhynchos:1.607712063462,Anas_crecca:1.6077120633000002):2.9405199363):3.616792833):70.928757491,Lagopus_lagopus:79.0937823303):31.2337997,(((((Bubulcus_ibis:68.6082744975,((Megadyptes_antipodes:7.772109346,Eudyptes_robustus:7.772109347200001):17.502232559,Ap…
	TREE tree_7462 = (((Cygnus_atratus:23.990064709000002,((Somateria_mollissima:10.5255401026,Chloephaga_picta:10.525540101299999):0.799586705549,(Anas_platyrhynchos:4.0027158838600005,Anas_crecca:4.002715884):7.32241092396):12.664937903200002):53.623909426,Lagopus_lagopus:77.61397414620001):23.62124439,(((((Bubulcus_ibis:73.81553232,((Megadyptes_antipodes:7.673230027,Eudyptes_robustus:7.67323002660…
	TREE tree_8911 = (((Cygnus_atratus:24.3240025107,((Chloephaga_picta:11.61628552606,Somateria_mollissima:11.6162855257):0.6401336401,(Anas_platyrhynchos:4.0575905393645195,Anas_crecca:4.05759054075):8.198828626600001):12.0675833435):49.946227302000004,Lagopus_lagopus:74.2702298309):27.23864272,((((((Sula_leucogaster:41.726393408,(Phalacrocorax_aristotelis:9.156432168499999,Phalacrocorax_carbo:9.15…
	TREE tree_2897 = (((Cygnus_atratus:20.206856928999997,((Somateria_mollissima:8.981329745699998,Chloephaga_picta:8.981329747699998):0.5254621615999999,(Anas_crecca:2.950641344,Anas_platyrhynchos:2.95064134395):6.5561505647):10.70006502252):72.69311149,Lagopus_lagopus:92.8999684299):16.81246614,((((Phaethon_rubricauda:80.7268638514,((((Actitis_macularius:40.998141933,(Limosa_lapponica:15.23068561,L…
	TREE tree_6723 = (((Cygnus_atratus:20.3751302413,((Somateria_mollissima:9.5114103566,Chloephaga_picta:9.5114103575):1.234057794,(Anas_platyrhynchos:3.34750853,Anas_crecca:3.34750853):7.39795962064):9.6296620898):67.442063407,Lagopus_lagopus:87.81719365500001):16.26798782,(((((((Megadyptes_antipodes:8.683126444,Eudyptes_robustus:8.683126443899999):12.903075365,Aptenodytes_patagonicus:21.5862018110…
	TREE tree_5887 = (((Cygnus_atratus:18.472620139,((Anas_platyrhynchos:3.23299162021,Anas_crecca:3.2329916194100004):5.65079402518,(Chloephaga_picta:7.8650686202,Somateria_mollissima:7.8650686201):1.018717025245):9.5888344942):58.708848210999996,Lagopus_lagopus:77.1814683638):19.82578981,((((((Aptenodytes_patagonicus:24.062844563000002,(Megadyptes_antipodes:8.227005808,Eudyptes_robustus:8.227005807…
	TREE tree_6192 = (((Cygnus_atratus:32.282037380000006,((Anas_platyrhynchos:5.2995112003100004,Anas_crecca:5.2995112):10.092884213,(Chloephaga_picta:13.298107562,Somateria_mollissima:13.2981075624):2.09428785163):16.8896419649):44.767978287,Lagopus_lagopus:77.0500156608):33.57922072,((((((Sula_leucogaster:61.806703757,(Phalacrocorax_carbo:18.0257419974,Phalacrocorax_aristotelis:18.025741998):43.78…
	TREE tree_9549 = (((Cygnus_atratus:37.735618116,((Chloephaga_picta:17.24217059,Somateria_mollissima:17.2421705903):2.309926473245,(Anas_platyrhynchos:7.07331772718,Anas_crecca:7.0733177269):12.4787793353):18.183521057):35.407410063,Lagopus_lagopus:73.143028188):21.95622581,((((Phaethon_rubricauda:72.5700656585,((((Actitis_macularius:33.149383354200005,(Limosa_limosa:11.57110042,Limosa_lapponica:1…
	TREE tree_9202 = (((Cygnus_atratus:30.04478812,((Somateria_mollissima:12.931675887499999,Chloephaga_picta:12.931675886529998):0.9957706231,(Anas_crecca:4.9169068794,Anas_platyrhynchos:4.91690687925):9.010539631499999):16.117341609):44.944732183000006,Lagopus_lagopus:74.9895202924):26.30870437,((((((Sula_leucogaster:36.4383943433,(Phalacrocorax_aristotelis:12.434885537,Phalacrocorax_carbo:12.43488…
	TREE tree_6408 = (((Cygnus_atratus:11.975824300100001,((Anas_crecca:2.00303309187,Anas_platyrhynchos:2.003033091679):3.9791849560999997,(Chloephaga_picta:5.6222812970638,Somateria_mollissima:5.6222812963):0.35993675069799996):5.993606252999999):62.307250463,Lagopus_lagopus:74.2830747601):27.10989329,((((((Sula_leucogaster:44.874612315,(Phalacrocorax_carbo:10.798436507599998,Phalacrocorax_aristote…
	TREE tree_9656 = (((Cygnus_atratus:30.2378779604,((Chloephaga_picta:13.534625061409999,Somateria_mollissima:13.5346250616):0.64913218453,(Anas_crecca:5.3396932094,Anas_platyrhynchos:5.33969320965):8.844064036399999):16.054120713899998):50.13140395400001,Lagopus_lagopus:80.3692819163):35.0702979,((((((Aptenodytes_patagonicus:29.29255929,(Megadyptes_antipodes:12.92152707,Eudyptes_robustus:12.921527…
	TREE tree_0733 = (((Cygnus_atratus:17.75761902,((Anas_crecca:3.734149235,Anas_platyrhynchos:3.7341492350500003):5.5685244347,(Chloephaga_picta:8.4419703753,Somateria_mollissima:8.4419703744):0.86070329382):8.4549453512):64.124452893,Lagopus_lagopus:81.882071922777):28.6883146,((((((Aptenodytes_patagonicus:25.816819191,(Megadyptes_antipodes:13.06871257,Eudyptes_robustus:13.068712575300001):12.7481…
	TREE tree_0301 = (((Cygnus_atratus:22.811168330000005,((Somateria_mollissima:10.8286272023,Chloephaga_picta:10.828627202):1.85186709323,(Anas_platyrhynchos:4.13108250646,Anas_crecca:4.1310825072999995):8.54941178901):10.1306740347):58.099763379,Lagopus_lagopus:80.9109317099):18.42068106,((((((Sula_leucogaster:46.811454637,(Phalacrocorax_carbo:11.948762392299999,Phalacrocorax_aristotelis:11.948762…
	TREE tree_8816 = (((Cygnus_atratus:19.614073979999997,((Anas_platyrhynchos:3.3960491044861003,Anas_crecca:3.3960491043000003):6.5709271650400005,(Somateria_mollissima:9.220888093700001,Chloephaga_picta:9.2208880955):0.746088174):9.647097711):64.75582597500001,Lagopus_lagopus:84.3698999527):32.32357833,((((((Sula_leucogaster:38.122396922,(Phalacrocorax_aristotelis:11.1477440649,Phalacrocorax_carbo…
	TREE tree_6297 = (((Cygnus_atratus:25.2776347805,((Anas_platyrhynchos:4.098704925648,Anas_crecca:4.098704926):8.013739556600001,(Somateria_mollissima:10.3591521208,Chloephaga_picta:10.3591521203):1.7532923608700002):13.165190298199999):54.864786515,Lagopus_lagopus:80.14242129659999):32.57779263,((((((Aptenodytes_patagonicus:23.668424107,(Megadyptes_antipodes:9.353218705,Eudyptes_robustus:9.353218…
	TREE tree_2097 = (((Cygnus_atratus:25.4912275302,((Somateria_mollissima:11.77272662691,Chloephaga_picta:11.7727266263):0.4203451888,(Anas_platyrhynchos:4.42344752803,Anas_crecca:4.4234475279200005):7.7696242867):13.2981557146):48.27373913699999,Lagopus_lagopus:73.7649666567):24.01788803,((((((Aptenodytes_patagonicus:25.577391547999998,(Megadyptes_antipodes:8.792719274,Eudyptes_robustus:8.79271927…
	TREE tree_7614 = (((Cygnus_atratus:22.899025219,((Somateria_mollissima:11.063067345400002,Chloephaga_picta:11.06306734488):1.301849493,(Anas_crecca:4.0607840245,Anas_platyrhynchos:4.06078402445):8.30413281235):10.534108383):56.236954514999994,Lagopus_lagopus:79.1359797309):26.55766406,(((((((Megadyptes_antipodes:10.97593885,Eudyptes_robustus:10.975938847199998):12.065782956,Aptenodytes_patagonicu…
	TREE tree_9619 = (((Cygnus_atratus:26.53897455,((Anas_crecca:4.82979940195,Anas_platyrhynchos:4.82979940163):8.519274834600001,(Somateria_mollissima:11.81016193215,Chloephaga_picta:11.81016193139):1.5389123060099998):13.18990031301):47.145852067,Lagopus_lagopus:73.6848266109):27.45030869,((((((Sula_leucogaster:39.15502731,(Phalacrocorax_carbo:8.180233491,Phalacrocorax_aristotelis:8.180233492):30.…
	TREE tree_4156 = (((Cygnus_atratus:24.9249610888,((Anas_crecca:4.335043559,Anas_platyrhynchos:4.33504355933):8.620014853299999,(Chloephaga_picta:12.242389905100001,Somateria_mollissima:12.2423899081):0.71266850592):11.969902677):52.814773234,Lagopus_lagopus:77.7397343187):24.86243916,(((((((Megadyptes_antipodes:9.446730033,Eudyptes_robustus:9.446730035):14.450108225000001,Aptenodytes_patagonicus:…
	TREE tree_4706 = (((Cygnus_atratus:29.98243741,((Anas_crecca:5.763817205,Anas_platyrhynchos:5.7638172046700005):9.9753941508,(Somateria_mollissima:13.8668486356,Chloephaga_picta:13.866848636210001):1.8723627189):14.243226056):51.916568345,Lagopus_lagopus:81.8990057632):21.17051075,((((((Aptenodytes_patagonicus:26.322451164,(Megadyptes_antipodes:9.249694586,Eudyptes_robustus:9.2496945858):17.07275…
	TREE tree_1683 = (((Cygnus_atratus:32.856865339,((Anas_crecca:6.075155485199999,Anas_platyrhynchos:6.07515548598):9.952370419,(Chloephaga_picta:14.243078552,Somateria_mollissima:14.243078552699998):1.78444735262):16.829339435):41.542344216000004,Lagopus_lagopus:74.399209563):24.45702317,(((((((Megadyptes_antipodes:7.545621189,Eudyptes_robustus:7.5456211883):14.206144206000001,Aptenodytes_patagoni…
	TREE tree_7287 = (((Cygnus_atratus:19.6167133501,((Chloephaga_picta:10.349035173599999,(Anas_crecca:3.4183357565,Anas_platyrhynchos:3.4183357561249994):6.9306994161999995):0.08190758091,Somateria_mollissima:10.4309427533):9.1857705963):62.774149154,Lagopus_lagopus:82.3908625046):22.06651872,((((((Sula_leucogaster:42.728407927000006,(Phalacrocorax_aristotelis:16.201014403600002,Phalacrocorax_carbo…
	TREE tree_3517 = (((Cygnus_atratus:11.9932783402,((Anas_crecca:1.91305662709,Anas_platyrhynchos:1.91305662713):3.9932450987,(Chloephaga_picta:5.2830795974,Somateria_mollissima:5.283079597):0.6232221288709):6.0869766139):63.15514302,Lagopus_lagopus:75.1484213478):12.9458297,(((((Bubulcus_ibis:76.03226718580001,((Megadyptes_antipodes:11.17990758,Eudyptes_robustus:11.1799075793):20.328947101,Aptenod…
	TREE tree_7301 = (((Cygnus_atratus:26.070166112000003,((Somateria_mollissima:10.4443080819,Chloephaga_picta:10.444308081900001):1.1958113726000001,(Anas_crecca:4.2980048030999995,Anas_platyrhynchos:4.298004804031001):7.342114650200001):14.430046657):61.788809505,Lagopus_lagopus:87.8589756074):14.16537372,((((((Aptenodytes_patagonicus:20.386235591000002,(Megadyptes_antipodes:8.152553138,Eudyptes_r…
	TREE tree_0118 = (((Cygnus_atratus:10.4660864408,((Anas_crecca:1.72957728522,Anas_platyrhynchos:1.72957728529):3.68834220757,(Chloephaga_picta:4.6823522823,Somateria_mollissima:4.6823522817):0.7355672102299999):5.0481669471999995):68.33772428500001,Lagopus_lagopus:78.8038107298):29.83339208,(((((Bubulcus_ibis:66.9899455936,(Aptenodytes_patagonicus:27.241388516999997,(Megadyptes_antipodes:9.581868…
	TREE tree_0236 = (((Cygnus_atratus:27.757892750000003,((Anas_platyrhynchos:4.7813130062399996,Anas_crecca:4.7813130056999995):8.9303885508,(Somateria_mollissima:12.485894304899999,Chloephaga_picta:12.4858943039):1.22580725174):14.0461911942):50.530018784999996,Lagopus_lagopus:78.2879115415):33.10498035,((((Phaethon_rubricauda:76.57563345905001,(((((Limosa_limosa:9.609375622,Limosa_lapponica:9.609…
	TREE tree_7735 = (((Cygnus_atratus:20.534610451,((Chloephaga_picta:9.565665887869999,Somateria_mollissima:9.565665888600002):0.618025743,(Anas_crecca:3.7847220937999997,Anas_platyrhynchos:3.78472209451):6.3989695371):10.3509188183):51.727367289,Lagopus_lagopus:72.2619777374):25.53007876,((((Phaethon_rubricauda:80.9072467762,(((((Limosa_lapponica:14.82397171,Limosa_limosa:14.823971704):20.81995030…
	TREE tree_9677 = (((Cygnus_atratus:14.512176370199999,((Anas_platyrhynchos:2.85288880431,Anas_crecca:2.8528888038):5.414397516299999,(Chloephaga_picta:7.1579485387,Somateria_mollissima:7.157948538):1.10933778175):6.2448900501):65.995366426,Lagopus_lagopus:80.50754280320001):31.76631609,(((((((Megadyptes_antipodes:8.688002389,Eudyptes_robustus:8.688002389):12.10354908,Aptenodytes_patagonicus:20.79…
	TREE tree_6627 = (((Cygnus_atratus:18.1867665599,((Somateria_mollissima:9.5816670278,Chloephaga_picta:9.58166702811):0.6342700207,(Anas_platyrhynchos:3.24107495442,Anas_crecca:3.24107495465):6.9748620935):7.970829511920001):56.431559244999995,Lagopus_lagopus:74.6183257948):23.3516305,((((((Sula_leucogaster:36.882743491999996,(Phalacrocorax_aristotelis:6.524490941,Phalacrocorax_carbo:6.5244909409)…
	TREE tree_3102 = (((Cygnus_atratus:27.806064641,((Anas_crecca:4.486998766339999,Anas_platyrhynchos:4.48699876671):9.0189173443,(Chloephaga_picta:12.705394896,Somateria_mollissima:12.705394895):0.8005212153):14.300148529000001):49.829369232999994,Lagopus_lagopus:77.635433868):36.74411708,((((((Sula_leucogaster:49.325465329,(Phalacrocorax_aristotelis:16.62539844,Phalacrocorax_carbo:16.6253984431):3…
	TREE tree_3679 = (((Cygnus_atratus:29.494593621,((Anas_crecca:5.862240365,Anas_platyrhynchos:5.862240365740001):10.57749638,(Chloephaga_picta:14.615175923899999,Somateria_mollissima:14.6151759232):1.8245608223):13.0548568744):44.968356697000004,Lagopus_lagopus:74.4629503148):25.80461133,((((((Sula_leucogaster:53.665942208999994,(Phalacrocorax_aristotelis:18.23140092,Phalacrocorax_carbo:18.2314009…
	TREE tree_4927 = (((Cygnus_atratus:24.55473758,((Chloephaga_picta:10.489953854,Somateria_mollissima:10.489953853400001):1.4081453115,(Anas_platyrhynchos:4.16903737374,Anas_crecca:4.169037374):7.7290617912999995):12.656638414700002):51.644709294,Lagopus_lagopus:76.1994468641):18.38111541,((((((Sula_leucogaster:58.20125057999999,(Phalacrocorax_aristotelis:16.13059590535,Phalacrocorax_carbo:16.13059…
	TREE tree_0684 = (((Cygnus_atratus:26.120509340199998,((Chloephaga_picta:12.17088201667,Somateria_mollissima:12.170882017499999):0.9610352679749999,(Anas_crecca:5.0640731402,Anas_platyrhynchos:5.0640731397):8.067844145999999):12.9885920548):51.000335725,Lagopus_lagopus:77.12084506330001):30.98493716,((((((Aptenodytes_patagonicus:26.50550654,(Megadyptes_antipodes:8.085509452,Eudyptes_robustus:8.08…
	TREE tree_0477 = (((Cygnus_atratus:26.84735734,((Somateria_mollissima:12.5099870849,Chloephaga_picta:12.509987085):1.83448019273,(Anas_platyrhynchos:4.57798576428,Anas_crecca:4.5779857649):9.766481514399999):12.502890063):55.497314327,Lagopus_lagopus:82.3446716624):27.12962826,(((((Bubulcus_ibis:72.054021807,(Sula_leucogaster:44.222894014,(Phalacrocorax_aristotelis:12.934586846,Phalacrocorax_carb…
	TREE tree_8751 = (((Cygnus_atratus:24.101727620000002,((Anas_platyrhynchos:3.9784855734130002,Anas_crecca:3.9784855740000005):8.660737820800001,(Chloephaga_picta:11.96037008857,Somateria_mollissima:11.9603700899):0.6788533053):11.4625042254):49.861078481,Lagopus_lagopus:73.962806108834):21.66803577,((((((Sula_leucogaster:41.346110339,(Phalacrocorax_aristotelis:18.06738521,Phalacrocorax_carbo:18.0…
	TREE tree_4778 = (((Cygnus_atratus:24.07471462,((Anas_platyrhynchos:4.17722189419,Anas_crecca:4.177221894150001):7.8488503901,(Somateria_mollissima:10.5112991738,Chloephaga_picta:10.51129917369):1.51477311208):12.048642335599999):60.897412375,Lagopus_lagopus:84.9721270068):23.46578427,(((((Bubulcus_ibis:73.02749587999999,((Megadyptes_antipodes:7.252595288,Eudyptes_robustus:7.25259528753):16.84369…
	TREE tree_0524 = (((Cygnus_atratus:22.321342049999995,((Anas_crecca:3.5414089533779998,Anas_platyrhynchos:3.54140895271):6.2431836402,(Somateria_mollissima:9.473717665439999,Chloephaga_picta:9.473717665299999):0.31087492748999995):12.536749457):57.437126455,Lagopus_lagopus:79.7584685149):18.52391623,(((((((Megadyptes_antipodes:6.126124964,Eudyptes_robustus:6.126124964):19.917840434,Aptenodytes_pa…
	TREE tree_2197 = (((Cygnus_atratus:13.3793857294,((Somateria_mollissima:6.1455783693,Chloephaga_picta:6.1455783694):0.9066705670699999,(Anas_platyrhynchos:2.410569066207,Anas_crecca:2.4105690663):4.6416798701):6.327136794239999):67.168076977,Lagopus_lagopus:80.5474627055):12.86663789,(((((((Megadyptes_antipodes:8.929726883,Eudyptes_robustus:8.929726883899999):16.936152295,Aptenodytes_patagonicus:…
	TREE tree_7617 = (((Cygnus_atratus:24.8632301403,((Somateria_mollissima:11.467470917899998,Chloephaga_picta:11.4674709195):0.6990774901300001,(Anas_platyrhynchos:4.3360709152400005,Anas_crecca:4.3360709155):7.8304774934):12.696681730200002):61.064681915,Lagopus_lagopus:85.92791207537):32.26930987,((((((Aptenodytes_patagonicus:21.346470659,(Megadyptes_antipodes:10.54939102,Eudyptes_robustus:10.549…
	TREE tree_0864 = (((Cygnus_atratus:22.732628149999996,((Chloephaga_picta:10.9420696523,Somateria_mollissima:10.942069652199999):0.9283902674,(Anas_crecca:4.4683801692,Anas_platyrhynchos:4.4683801688500004):7.4020797510000005):10.8621682313):56.537423391,Lagopus_lagopus:79.27005153710002):21.8703322,((((Phaethon_rubricauda:70.8900089443,(((((Limosa_lapponica:12.97658853,Limosa_limosa:12.976588533)…
	TREE tree_9905 = (((Cygnus_atratus:15.80834068,((Somateria_mollissima:7.7640680887,Chloephaga_picta:7.7640680891):1.10476403934,(Anas_platyrhynchos:2.833006793079,Anas_crecca:2.833006793):6.0358253356):6.9395085512):54.822270638999996,Lagopus_lagopus:70.6306113183):31.72211165,(((((Bubulcus_ibis:66.32753247000001,(Sula_leucogaster:43.41959956,(Phalacrocorax_carbo:14.395032095,Phalacrocorax_aristo…
	TREE tree_6151 = (((Cygnus_atratus:23.18485713,((Chloephaga_picta:11.2145238516,Somateria_mollissima:11.214523850800001):1.507690618,(Anas_platyrhynchos:3.8058950935699993,Anas_crecca:3.805895093):8.916319377099999):10.4626426589):46.942609007,Lagopus_lagopus:70.1274661333):27.7380268,(((((Aptenodytes_patagonicus:33.13877067,(Megadyptes_antipodes:8.140307117,Eudyptes_robustus:8.140307117799999):2…
	TREE tree_5883 = (((Cygnus_atratus:18.687282979000003,((Anas_platyrhynchos:3.7233324321490002,Anas_crecca:3.7233324321):6.684368870599999,(Chloephaga_picta:9.25363141875,Somateria_mollissima:9.253631419000001):1.1540698838):8.279581677):61.494678316999995,Lagopus_lagopus:80.1819613038):19.31105634,((((((Aptenodytes_patagonicus:26.066837047,(Megadyptes_antipodes:12.25648002,Eudyptes_robustus:12.25…
	TREE tree_2067 = (((Cygnus_atratus:17.609653249,((Chloephaga_picta:7.946876077859999,Somateria_mollissima:7.946876077899999):0.9173566185,(Anas_platyrhynchos:3.05241239177,Anas_crecca:3.0524123918):5.8118203053999995):8.745420554):64.03092040199999,Lagopus_lagopus:81.6405736515):20.20222722,(((((((Megadyptes_antipodes:6.798642632,Eudyptes_robustus:6.7986426315):7.707779562,Aptenodytes_patagonicus…
	TREE tree_1059 = (((Cygnus_atratus:27.7042198356,((Chloephaga_picta:10.8394028059,(Anas_crecca:3.9186471905099998,Anas_platyrhynchos:3.9186471903589997):6.9207556151):0.1058867021,Somateria_mollissima:10.945289508089997):16.7589303212):45.395387818,Lagopus_lagopus:73.09960764920001):18.6408645,((((((Sula_leucogaster:45.833959187000005,(Phalacrocorax_carbo:9.9152745555,Phalacrocorax_aristotelis:9.…
	TREE tree_4989 = (((Cygnus_atratus:11.464929651399999,((Anas_platyrhynchos:1.904181945541,Anas_crecca:1.904181946):3.3925446116,(Chloephaga_picta:4.9185539774,Somateria_mollissima:4.918553976200001):0.378172580759):6.1682030929):70.932564404,Lagopus_lagopus:82.39749405910001):18.2724188,((((((Sula_leucogaster:46.96729887000001,(Phalacrocorax_carbo:11.2455201248,Phalacrocorax_aristotelis:11.245520…
	TREE tree_0776 = (((Cygnus_atratus:17.8729637697,((Anas_crecca:3.30242688967,Anas_platyrhynchos:3.3024268903200005):5.4953247447999996,(Somateria_mollissima:8.197237776,Chloephaga_picta:8.1972377752):0.60051385859):9.075212135700001):68.1059255,Lagopus_lagopus:85.9788892676):24.04132138,(((((Bubulcus_ibis:69.107557118,(Sula_leucogaster:39.691844399999994,(Phalacrocorax_carbo:8.2000236682,Phalacro…
	TREE tree_2839 = (((Cygnus_atratus:15.348465131,((Somateria_mollissima:7.0364384208,Chloephaga_picta:7.036438420600001):0.190207716,(Anas_crecca:2.795055303,Anas_platyrhynchos:2.7950553027190006):4.4315908341500005):8.12181899315):62.664943818,Lagopus_lagopus:78.01340894840001):24.72284375,((((((Sula_leucogaster:47.580076404,(Phalacrocorax_carbo:9.922229625200002,Phalacrocorax_aristotelis:9.92222…
	TREE tree_7605 = (((Cygnus_atratus:17.528970911000002,((Somateria_mollissima:7.72360869414,Chloephaga_picta:7.723608694899999):1.47056769532,(Anas_platyrhynchos:3.1746167654799997,Anas_crecca:3.17461676494):6.01955962437):8.334794520200001):53.414594647,Lagopus_lagopus:70.9435655565):20.66262441,(((((Bubulcus_ibis:66.567742581,((Megadyptes_antipodes:8.268191612,Eudyptes_robustus:8.26819161245):17…
	TREE tree_0122 = (((Cygnus_atratus:18.132924539,((Anas_crecca:3.6314555171,Anas_platyrhynchos:3.63145551692):6.299614159769999,(Chloephaga_picta:8.1744786955,Somateria_mollissima:8.1744786957):1.75659098107):8.201854863700001):70.20908187,Lagopus_lagopus:88.34200641290002):21.82322342,((((((Sula_leucogaster:43.699992205,(Phalacrocorax_carbo:15.606953801,Phalacrocorax_aristotelis:15.606953802):28.…
	TREE tree_4170 = (((Cygnus_atratus:21.93911845,((Somateria_mollissima:9.54402770058,Chloephaga_picta:9.544027700700001):1.8776074583,(Anas_crecca:3.909168972,Anas_platyrhynchos:3.9091689723600003):7.51246618724):10.5174832899):50.809290618999995,Lagopus_lagopus:72.7484090694):25.73796257,((((((Sula_leucogaster:38.842884221000006,(Phalacrocorax_aristotelis:10.1718781292,Phalacrocorax_carbo:10.1718…
	TREE tree_6189 = (((Cygnus_atratus:21.027610799999998,((Chloephaga_picta:10.453798860200001,Somateria_mollissima:10.453798859599999):1.0967505502000001,(Anas_platyrhynchos:3.6057707594599995,Anas_crecca:3.60577075895):7.9447786514):9.4770613893):56.249479552000004,Lagopus_lagopus:77.27709034060001):23.49179106,(((((Bubulcus_ibis:73.477276745,(Sula_leucogaster:46.864341659000004,(Phalacrocorax_car…
	TREE tree_4754 = (((Cygnus_atratus:29.248163999699997,((Somateria_mollissima:11.924904111999998,Chloephaga_picta:11.9249041118):1.4528501968,(Anas_crecca:4.395204373,Anas_platyrhynchos:4.395204373023):8.9825499356):15.870409691499999):45.89816878,Lagopus_lagopus:75.1463327789):25.97011751,(((((Bubulcus_ibis:76.09274329259999,(Sula_leucogaster:52.731561699,(Phalacrocorax_aristotelis:18.402871979,P…
	TREE tree_2780 = (((Cygnus_atratus:17.2203728002,((Chloephaga_picta:7.0298470586,Somateria_mollissima:7.0298470578):0.9758727075,(Anas_crecca:2.7052233992,Anas_platyrhynchos:2.7052233993500003):5.300496365999999):9.214653035):77.80630408000002,Lagopus_lagopus:95.0266768764):25.32282905,((((((Aptenodytes_patagonicus:23.740717818,(Megadyptes_antipodes:5.312784796,Eudyptes_robustus:5.31278479608):18…
	TREE tree_4665 = (((Cygnus_atratus:24.24750792,((Anas_crecca:4.8382574103,Anas_platyrhynchos:4.838257410660001):7.5366259868,(Somateria_mollissima:11.176451847700001,Chloephaga_picta:11.1764518463):1.1984315496):11.872624522999999):53.092794192,Lagopus_lagopus:77.340302106):23.16889919,(((((Bubulcus_ibis:76.4030138968,((Megadyptes_antipodes:8.642630188,Eudyptes_robustus:8.6426301883):18.709473715…
	TREE tree_6191 = (((Cygnus_atratus:30.063848309,((Chloephaga_picta:13.5993095753,Somateria_mollissima:13.59930957524):2.072055293,(Anas_platyrhynchos:5.76909044092,Anas_crecca:5.7690904413):9.9022744283):14.3924834408):61.092373538000004,Lagopus_lagopus:91.15622183894999):16.85249556,((((((Megadyptes_antipodes:11.32531349,Eudyptes_robustus:11.325313490500001):14.61977727,Aptenodytes_patagonicus:2…
	TREE tree_2062 = (((Cygnus_atratus:27.067572368999997,((Anas_crecca:4.4854800800109995,Anas_platyrhynchos:4.48548008036):7.9955079523000006,(Chloephaga_picta:11.284612657200002,Somateria_mollissima:11.284612657000002):1.19637537556):14.586584336000001):55.741634037000004,Lagopus_lagopus:82.80920639619):25.46038293,((((((Sula_leucogaster:39.128807384,(Phalacrocorax_aristotelis:10.432805365,Phalacr…
	TREE tree_7631 = (((Cygnus_atratus:17.0140476005,((Chloephaga_picta:8.1882219918,Somateria_mollissima:8.1882219929):1.0819196484,(Anas_crecca:3.17778898,Anas_platyrhynchos:3.177788979414):6.09235266228):7.7439059583):64.992983412,Lagopus_lagopus:82.00703102946):19.70027685,((((Bubulcus_ibis:72.51888783890001,(((Megadyptes_antipodes:7.79182593,Eudyptes_robustus:7.7918259299):13.391798078999999,Apt…
	TREE tree_6547 = (((Cygnus_atratus:17.188747679000002,((Chloephaga_picta:7.74559702101,Somateria_mollissima:7.745597020400001):0.327160917,(Anas_crecca:3.13057467463,Anas_platyrhynchos:3.13057467476):4.942183263):9.115989741999998):60.820141181000004,Lagopus_lagopus:78.0088888766):30.69910968,(((((Bubulcus_ibis:68.59476492600001,(Sula_leucogaster:45.563298034,(Phalacrocorax_carbo:12.1637745435999…
	TREE tree_1303 = (((Cygnus_atratus:12.8053919093,((Anas_platyrhynchos:2.2506541875900004,Anas_crecca:2.2506541873):4.0240966804,(Somateria_mollissima:5.3836681754999995,Chloephaga_picta:5.3836681761):0.8910826914600001):6.5306410422):68.427224697,Lagopus_lagopus:81.2326166043):20.53343753,(((((Bubulcus_ibis:65.984348651,((Megadyptes_antipodes:8.990494426,Eudyptes_robustus:8.9904944264):19.8747700…
	TREE tree_6115 = (((Cygnus_atratus:20.7056572,((Chloephaga_picta:9.753251395899998,Somateria_mollissima:9.7532513958):0.9083720745900001,(Anas_platyrhynchos:4.0582960902,Anas_crecca:4.0582960898):6.60332738068):10.044033730199999):60.646770065999995,Lagopus_lagopus:81.352427258):21.9143604,((((((Sula_leucogaster:55.096881538000005,(Phalacrocorax_carbo:8.226593275699999,Phalacrocorax_aristotelis:8…
	TREE tree_9615 = (((Cygnus_atratus:30.504055069699998,((Chloephaga_picta:14.617947361,Somateria_mollissima:14.617947361399999):1.9196281569,(Anas_platyrhynchos:6.03830470836,Anas_crecca:6.03830470819):10.4992708102):13.966479552000001):50.47964272,Lagopus_lagopus:80.9836977983):26.94870478,((((((Aptenodytes_patagonicus:25.536933586,(Megadyptes_antipodes:9.7328344,Eudyptes_robustus:9.7328343992):1…
	TREE tree_5044 = (((Cygnus_atratus:16.6747027097,((Anas_platyrhynchos:3.1136121999799995,Anas_crecca:3.1136122001600004):4.8110708337000005,(Chloephaga_picta:7.0865887163000005,Somateria_mollissima:7.0865887176):0.8380943153360001):8.750019676600001):70.47590382300001,Lagopus_lagopus:87.1506065259):18.91082404,(((((Bubulcus_ibis:63.3676667903,(Aptenodytes_patagonicus:25.238042482,(Megadyptes_anti…
	TREE tree_4582 = (((Cygnus_atratus:22.266021550999998,((Anas_platyrhynchos:4.48048544191,Anas_crecca:4.4804854417):7.960275697299999,(Somateria_mollissima:11.3123339246,Chloephaga_picta:11.3123339256):1.1284272137):9.8252604113):56.28595818,Lagopus_lagopus:78.55197973579999):27.46151788,((((((Sula_leucogaster:42.432601054,(Phalacrocorax_carbo:9.42346949273,Phalacrocorax_aristotelis:9.423469493):3…
	TREE tree_9372 = (((Cygnus_atratus:23.297530720700003,((Chloephaga_picta:10.09014022348,Somateria_mollissima:10.090140223199999):1.136838198,(Anas_crecca:3.7230133468,Anas_platyrhynchos:3.7230133473099998):7.5039650736):12.070552298700001):56.722136367,Lagopus_lagopus:80.01966707909999):28.38891861,((((Phaethon_rubricauda:88.93368688839999,(((((Limosa_lapponica:13.08728316,Limosa_limosa:13.087283…
	TREE tree_2240 = (((Cygnus_atratus:28.58694816,((Anas_crecca:4.684065909,Anas_platyrhynchos:4.68406590863):10.2503823924,(Chloephaga_picta:13.132152890899999,Somateria_mollissima:13.132152891199999):1.8022954098350001):13.652499858899999):55.546239207,Lagopus_lagopus:84.1331873765):16.25703237,((((((Sula_leucogaster:43.107724183,(Phalacrocorax_carbo:10.86467416,Phalacrocorax_aristotelis:10.864674…
	TREE tree_7370 = (((Cygnus_atratus:13.231362820500001,((Anas_platyrhynchos:2.2610341661800004,Anas_crecca:2.2610341661):4.5850532928,(Somateria_mollissima:5.932179702799999,Chloephaga_picta:5.9321797027):0.9139077553799999):6.3852753608):63.476291640999996,Lagopus_lagopus:76.70765445660001):21.72755319,((((((Megadyptes_antipodes:5.949630935,Eudyptes_robustus:5.9496309352):10.961750560999999,Apten…
	TREE tree_4350 = (((Cygnus_atratus:32.541504708,((Somateria_mollissima:14.051130174299999,Chloephaga_picta:14.0511301743):1.224807096,(Anas_crecca:5.2526061644999995,Anas_platyrhynchos:5.25260616463):10.023331104899999):17.265567439999998):56.142788194,Lagopus_lagopus:88.6842929018):26.0046079,((((((Sula_leucogaster:56.015990382,(Phalacrocorax_carbo:18.026662516800002,Phalacrocorax_aristotelis:18…
	TREE tree_4270 = (((Cygnus_atratus:22.19380123,((Chloephaga_picta:11.121627244199999,Somateria_mollissima:11.121627243799999):0.7015139445,(Anas_platyrhynchos:3.96493577856,Anas_crecca:3.9649357787570003):7.8582054099):10.37066004009):63.360818017,Lagopus_lagopus:85.55461925178):14.59421049,(((((Bubulcus_ibis:65.90700453019,(Aptenodytes_patagonicus:27.224834008000002,(Megadyptes_antipodes:10.8062…
	TREE tree_3905 = (((Cygnus_atratus:24.536726099400003,((Somateria_mollissima:10.1072757318,Chloephaga_picta:10.10727573227):1.0354299881,(Anas_crecca:3.7339242913,Anas_platyrhynchos:3.73392429036):7.4087814292):13.394020378999999):55.903000614999996,Lagopus_lagopus:80.43972670989999):22.93891486,((((Phaethon_rubricauda:79.78032707899999,((((Actitis_macularius:38.1395803606,(Limosa_limosa:10.53992…
	TREE tree_5498 = (((Cygnus_atratus:11.1703412801,((Anas_platyrhynchos:2.03375465477,Anas_crecca:2.03375465466):3.6696875145999996,(Somateria_mollissima:4.875677637800001,Chloephaga_picta:4.8756776375):0.8277645314900001):5.4668991106):66.122415467,Lagopus_lagopus:77.2927567484):26.02416086,((((Bubulcus_ibis:69.11634415134,((Sula_leucogaster:40.063672421999996,(Phalacrocorax_aristotelis:11.8602041…
	TREE tree_9289 = (((Cygnus_atratus:23.392142949999997,((Chloephaga_picta:10.67636402109,Somateria_mollissima:10.676364022000001):1.6541523276699999,(Anas_crecca:4.301949525,Anas_platyrhynchos:4.30194952569):8.0285668239):11.0616266008):57.100329055,Lagopus_lagopus:80.4924719933):12.4736622,((((((Aptenodytes_patagonicus:19.702613858,(Megadyptes_antipodes:7.308354452,Eudyptes_robustus:7.3083544521)…
	TREE tree_4657 = (((Cygnus_atratus:26.732147259999998,((Somateria_mollissima:13.8431259743,Chloephaga_picta:13.8431259747):0.3013113222,(Anas_crecca:5.0936191647,Anas_platyrhynchos:5.09361916509):9.0508181319):12.587709961500002):54.744669003,Lagopus_lagopus:81.47681627040001):23.55927178,((((((Sula_leucogaster:48.136460224000004,(Phalacrocorax_carbo:11.836739232600001,Phalacrocorax_aristotelis:1…
	TREE tree_3312 = (((Cygnus_atratus:15.668600090599998,((Somateria_mollissima:7.0718972747,Chloephaga_picta:7.0718972745999995):0.92785516018,(Anas_platyrhynchos:3.1077113177599998,Anas_crecca:3.1077113176389):4.8920411173):7.6688476557000005):71.128804075,Lagopus_lagopus:86.7974041631):11.52605425,(((((((Megadyptes_antipodes:10.18102082,Eudyptes_robustus:10.1810208177):16.047729414,Aptenodytes_pa…
	TREE tree_4797 = (((Cygnus_atratus:23.1128039497,((Somateria_mollissima:11.619905049099998,Chloephaga_picta:11.619905049049999):1.4237139721299998,(Anas_platyrhynchos:4.7223999897899995,Anas_crecca:4.7223999905):8.3212190314):10.0691849288):58.12683778499999,Lagopus_lagopus:81.23964173527):24.2406656,((((Phaethon_rubricauda:81.2138801813,(((((Limosa_limosa:10.43126478,Limosa_lapponica:10.43126477…
	TREE tree_1035 = (((Cygnus_atratus:11.9712676099,((Chloephaga_picta:5.2376057875,Somateria_mollissima:5.2376057885):0.5827928455,(Anas_crecca:2.1553936163,Anas_platyrhynchos:2.155393616157):3.6650050165000003):6.1508689772):62.795985308,Lagopus_lagopus:74.7672529235):23.28393208,((((((Sula_leucogaster:46.359765063999994,(Phalacrocorax_carbo:13.110883953,Phalacrocorax_aristotelis:13.11088395627):3…
	TREE tree_6199 = (((Cygnus_atratus:12.4161305613,((Chloephaga_picta:5.722532511400001,Somateria_mollissima:5.7225325122):0.640107587854,(Anas_platyrhynchos:2.52786257142,Anas_crecca:2.5278625714):3.8347775288999997):6.053490459800001):72.161054316,Lagopus_lagopus:84.57718487602):16.9769922,(((((Bubulcus_ibis:73.1289133664,((Megadyptes_antipodes:8.324514324,Eudyptes_robustus:8.324514323):19.833795…
	TREE tree_9779 = (((Cygnus_atratus:16.5039800499,((Anas_crecca:2.52948200983,Anas_platyrhynchos:2.52948201033):5.209023090500001,(Chloephaga_picta:6.9823243473,Somateria_mollissima:6.982324347289999):0.75618075293):8.7654749488):60.66886656,Lagopus_lagopus:77.1728466118):39.47306783,(((((((Megadyptes_antipodes:7.689935006,Eudyptes_robustus:7.689935006):16.276664589,Aptenodytes_patagonicus:23.9665…
	TREE tree_4472 = (((Cygnus_atratus:20.849113081,((Chloephaga_picta:9.322162494446,Somateria_mollissima:9.3221624943):0.3414556253,(Anas_crecca:3.2855294497,Anas_platyrhynchos:3.2855294503490002):6.3780886695):11.1854949591):55.34005349699999,Lagopus_lagopus:76.189166571):23.16786597,((((Phaethon_rubricauda:73.11603560936999,((((Actitis_macularius:28.9481970742,(Limosa_lapponica:12.70314015,Limosa…
	TREE tree_7157 = (((Cygnus_atratus:27.847525040999997,((Somateria_mollissima:13.023222025,Chloephaga_picta:13.02322202523):1.7302227021,(Anas_platyrhynchos:5.226756397168,Anas_crecca:5.226756397100001):9.526688329999999):13.094080313100001):47.986280112,Lagopus_lagopus:75.83380514547):25.78617242,(((((((Megadyptes_antipodes:6.637854389,Eudyptes_robustus:6.637854388799999):12.355983807,Aptenodytes…
	TREE tree_5115 = (((Cygnus_atratus:14.1019478811,((Anas_crecca:2.2217379665,Anas_platyrhynchos:2.22173796594):5.0881824636049995,(Chloephaga_picta:6.8143239159,Somateria_mollissima:6.814323916):0.49559651358):6.792027449599999):72.11141929,Lagopus_lagopus:86.21336717060001):25.29820617,((((((Aptenodytes_patagonicus:31.682980280000002,(Megadyptes_antipodes:12.22232113,Eudyptes_robustus:12.22232113…
	TREE tree_6657 = (((Cygnus_atratus:13.318985268999999,((Anas_platyrhynchos:2.1668572307293,Anas_crecca:2.166857231):4.08261074132,(Chloephaga_picta:5.2615808601000005,Somateria_mollissima:5.261580859400001):0.98788711242):7.069517298):67.393978459,Lagopus_lagopus:80.71296373839999):24.05422351,(((((((Megadyptes_antipodes:7.481362537,Eudyptes_robustus:7.481362537100001):10.216475038,Aptenodytes_pa…
	TREE tree_4976 = (((Cygnus_atratus:25.0864869,((Somateria_mollissima:12.245724572200002,Chloephaga_picta:12.2457245722):0.8359910124,(Anas_crecca:4.2865700592,Anas_platyrhynchos:4.28657005958):8.7951455247):12.004771316000001):49.581898120000005,Lagopus_lagopus:74.66838501922):23.52268535,((((Phaethon_rubricauda:76.9343620653,((((Actitis_macularius:29.859508236499998,(Limosa_lapponica:13.88907495…
	TREE tree_3365 = (((Cygnus_atratus:15.9879937193,((Somateria_mollissima:7.307818020399999,Chloephaga_picta:7.3078180214):0.57460172504,(Anas_crecca:2.81086740745,Anas_platyrhynchos:2.81086740771):5.07155233835):8.1055739737):64.552612161,Lagopus_lagopus:80.54060588029999):29.80647364,((((((Aptenodytes_patagonicus:25.572494358,(Megadyptes_antipodes:9.122287164,Eudyptes_robustus:9.122287164):16.450…
	TREE tree_1128 = (((Cygnus_atratus:14.0123993583,((Somateria_mollissima:6.114494366970001,Chloephaga_picta:6.114494366108):0.2841837876,(Anas_crecca:2.5064353972399998,Anas_platyrhynchos:2.50643539762):3.8922427568):7.6137212055):57.637251537000004,Lagopus_lagopus:71.6496508912):31.2663144,((((((Aptenodytes_patagonicus:33.693048698,(Megadyptes_antipodes:14.90957478,Eudyptes_robustus:14.909574778)…
	TREE tree_9520 = (((Cygnus_atratus:23.432849539000003,((Chloephaga_picta:10.714529847400001,Somateria_mollissima:10.7145298467):1.7556863779,(Anas_platyrhynchos:3.82922251465,Anas_crecca:3.829222515):8.64099370914):10.962633314):58.211105803,Lagopus_lagopus:81.64395532840001):38.28244231,((((((Sula_leucogaster:30.973523768,(Phalacrocorax_carbo:12.4606778809,Phalacrocorax_aristotelis:12.4606778804…
	TREE tree_4556 = (((Cygnus_atratus:18.871479299900003,((Somateria_mollissima:8.6292224039,Chloephaga_picta:8.629222403140002):0.6338517298,(Anas_crecca:3.1821232435,Anas_platyrhynchos:3.182123243449):6.08095089011):9.608405166):55.384301412,Lagopus_lagopus:74.2557807259):22.91179083,((((((Sula_leucogaster:49.468757392,(Phalacrocorax_aristotelis:8.8908190183,Phalacrocorax_carbo:8.8908190177):40.57…
	TREE tree_7465 = (((Cygnus_atratus:18.709790250999998,((Anas_crecca:3.0911117071,Anas_platyrhynchos:3.0911117074499996):6.1899815521,(Chloephaga_picta:8.18944708975,Somateria_mollissima:8.18944708909):1.09164616981):9.428696991299999):58.046829079999995,Lagopus_lagopus:76.75661932560001):21.45874995,(((((((Megadyptes_antipodes:12.32999655,Eudyptes_robustus:12.329996548):16.042364953,Aptenodytes_p…
	TREE tree_2447 = (((Cygnus_atratus:32.737323494,((Somateria_mollissima:14.3480095759,Chloephaga_picta:14.3480095753):1.64289282134,(Anas_platyrhynchos:4.70172569892,Anas_crecca:4.701725699):11.2891766977):16.7464210939):44.54733236,Lagopus_lagopus:77.2846558445):25.78203421,((((((Sula_leucogaster:39.534606839,(Phalacrocorax_aristotelis:11.91574745,Phalacrocorax_carbo:11.9157474483):27.6188593996)…
	TREE tree_3396 = (((Cygnus_atratus:21.68521434,((Chloephaga_picta:10.111134902860002,Somateria_mollissima:10.11113490271):1.358491363,(Anas_crecca:3.4757148329,Anas_platyrhynchos:3.4757148332399996):7.9939114336):10.2155880735):68.445108693,Lagopus_lagopus:90.13032304319998):16.62948044,((((Phaethon_rubricauda:73.17984406133999,(((((Limosa_lapponica:12.61437649,Limosa_limosa:12.614376485000001):2…
	TREE tree_8471 = (((Cygnus_atratus:20.074537090999996,((Anas_crecca:3.2460628420129995,Anas_platyrhynchos:3.2460628418399997):6.3212152779,(Somateria_mollissima:8.4820918667,Chloephaga_picta:8.482091865760001):1.0851862537):10.50725896929):54.335017746999995,Lagopus_lagopus:74.4095548572):32.72671833,(((((Bubulcus_ibis:71.9662885644,(Sula_leucogaster:47.894754011,(Phalacrocorax_carbo:10.144511611…
	TREE tree_2243 = (((Cygnus_atratus:25.0987063692,((Somateria_mollissima:11.8833494768,Chloephaga_picta:11.8833494785):0.5335864623,(Anas_crecca:4.2539773052,Anas_platyrhynchos:4.253977305107):8.162958634799999):12.68177043):58.386207953,Lagopus_lagopus:83.4849143168):21.19542199,(((((((Megadyptes_antipodes:7.81286347,Eudyptes_robustus:7.8128634694):17.058080947,Aptenodytes_patagonicus:24.87094441…
	TREE tree_4534 = (((Cygnus_atratus:19.57149045,((Chloephaga_picta:10.1157675489,Somateria_mollissima:10.115767549200001):0.3884445163,(Anas_platyrhynchos:3.952826554917,Anas_crecca:3.9528265545999997):6.551385510999999):9.067278385):61.842194121,Lagopus_lagopus:81.41368457600001):22.42505871,(((((((Megadyptes_antipodes:8.782012635,Eudyptes_robustus:8.782012635300001):14.620294739,Aptenodytes_pata…
	TREE tree_7494 = (((Cygnus_atratus:19.0735554294,((Somateria_mollissima:8.756928606899999,Chloephaga_picta:8.756928605999999):0.440376454,(Anas_crecca:3.38566683871,Anas_platyrhynchos:3.38566683885):5.811638221599999):9.876250369999998):55.423562853,Lagopus_lagopus:74.4971182852):34.62387679,(((((Sula_leucogaster:47.155976749,(Phalacrocorax_aristotelis:17.4592722522,Phalacrocorax_carbo:17.4592722…
	TREE tree_8631 = (((Cygnus_atratus:31.144603929000002,((Somateria_mollissima:14.4832741264,Chloephaga_picta:14.4832741269):1.508710918,(Anas_platyrhynchos:5.49536657706,Anas_crecca:5.4953665771):10.4966184679):15.1526188851):54.625305926,Lagopus_lagopus:85.7699098462):20.29617024,(((((((Megadyptes_antipodes:8.367472863,Eudyptes_robustus:8.3674728633):14.377519519,Aptenodytes_patagonicus:22.744992…
	TREE tree_0223 = (((Cygnus_atratus:20.2109575598,((Anas_platyrhynchos:3.4813490742099997,Anas_crecca:3.4813490739):6.5023561269,(Somateria_mollissima:9.091175692399998,Chloephaga_picta:9.0911756936):0.8925295074100001):10.2272523591):57.414379598000004,Lagopus_lagopus:77.6253371522):32.24152695,(((((Bubulcus_ibis:67.077842545,(Aptenodytes_patagonicus:17.316723273,(Megadyptes_antipodes:5.344995941…
	TREE tree_8914 = (((Cygnus_atratus:21.056095261,((Chloephaga_picta:8.84355994761,Somateria_mollissima:8.8435599474):0.8217901221,(Anas_crecca:3.32574791998,Anas_platyrhynchos:3.32574792041):6.3396021497):11.39074519013):54.035550749,Lagopus_lagopus:75.0916460019):30.69928223,(((((Bubulcus_ibis:72.4566334994,(Sula_leucogaster:50.637466733000004,(Phalacrocorax_aristotelis:19.6684845226,Phalacrocora…
	TREE tree_2927 = (((Cygnus_atratus:23.10636062,((Somateria_mollissima:10.7265234357,Chloephaga_picta:10.726523435699999):0.40733160797,(Anas_crecca:4.5385665813,Anas_platyrhynchos:4.538566580844):6.5952884622):11.9725055763):53.883617631,Lagopus_lagopus:76.9899782565):15.53521596,((((Phaethon_rubricauda:71.5326434184,(((((Limosa_limosa:13.23373896,Limosa_lapponica:13.233738962099999):21.393597100…
	TREE tree_3321 = (((Cygnus_atratus:15.9793214697,((Somateria_mollissima:6.875261697699999,Chloephaga_picta:6.87526169831):0.86195865506,(Anas_crecca:2.8303825295,Anas_platyrhynchos:2.83038253008):4.9068378228):8.242101118):72.44551962999999,Lagopus_lagopus:88.4248411021):17.38554442,((((Phaethon_rubricauda:86.685419453,((((Actitis_macularius:40.476657171700005,(Limosa_lapponica:14.98221531,Limosa…
	TREE tree_7377 = (((Cygnus_atratus:29.22791586,((Chloephaga_picta:12.085585568700001,Somateria_mollissima:12.08558557):1.51712170626,(Anas_platyrhynchos:5.21672241604,Anas_crecca:5.2167224161000005):8.3859848606):15.6252085838):56.727652709000004,Lagopus_lagopus:85.95556856740001):20.94010677,((((Phaethon_rubricauda:82.27381920500001,((((Actitis_macularius:35.925888735,(Limosa_lapponica:14.095354…
	TREE tree_8665 = (((Cygnus_atratus:16.0739503997,((Somateria_mollissima:6.976846774099999,Chloephaga_picta:6.9768467741):0.73592818657,(Anas_platyrhynchos:2.79417313199,Anas_crecca:2.794173132):4.918601828651):8.3611754392):67.976215967,Lagopus_lagopus:84.0501663672):18.69371772,((((((Sula_leucogaster:37.916993211999994,(Phalacrocorax_aristotelis:10.450547666,Phalacrocorax_carbo:10.4505476665):27…
	TREE tree_6426 = (((Cygnus_atratus:18.828303720700003,((Anas_platyrhynchos:3.21021588099,Anas_crecca:3.2102158809):6.0294920947,(Somateria_mollissima:8.236843840199999,Chloephaga_picta:8.236843840935):1.0028641348):9.588595745100001):61.271559529,Lagopus_lagopus:80.0998632525):27.62836022,((((Phaethon_rubricauda:77.6106783281,(((((Limosa_lapponica:13.08277548,Limosa_limosa:13.08277548):19.6528791…
	TREE tree_4396 = (((Cygnus_atratus:26.6968498492,((Somateria_mollissima:12.47487468,Chloephaga_picta:12.474874680600001):2.01302871424,(Anas_crecca:5.5227774507,Anas_platyrhynchos:5.522777451473001):8.9651259446):12.208946455000001):54.415724522000005,Lagopus_lagopus:81.1125743732):27.03020212,(((((Bubulcus_ibis:73.76970459200001,(Aptenodytes_patagonicus:23.305151692000003,(Megadyptes_antipodes:8…
	TREE tree_9124 = (((Cygnus_atratus:20.595635950500004,((Chloephaga_picta:8.878036243039999,Somateria_mollissima:8.878036242370001):1.180596235,(Anas_crecca:3.8402069600999997,Anas_platyrhynchos:3.84020696073):6.2184255176):10.537003473):54.253566567,Lagopus_lagopus:74.84920251930001):28.49439288,(((((Bubulcus_ibis:67.8726684642846,(Sula_leucogaster:33.297192712800005,(Phalacrocorax_aristotelis:6.…
	TREE tree_5456 = (((Cygnus_atratus:22.632948400000004,((Anas_crecca:4.296168557290001,Anas_platyrhynchos:4.29616855838):9.3971529359,(Somateria_mollissima:11.264905906800001,Chloephaga_picta:11.264905907200001):2.42841558684):8.9396269056):53.87527858199999,Lagopus_lagopus:76.5082269902):25.17172901,((((((Sula_leucogaster:40.297702822000005,(Phalacrocorax_aristotelis:10.484206953,Phalacrocorax_ca…
	TREE tree_9919 = (((Cygnus_atratus:26.339626830999997,((Anas_platyrhynchos:4.734112734837,Anas_crecca:4.73411273565):8.3912933479,(Somateria_mollissima:10.919184356499999,Chloephaga_picta:10.919184357699999):2.20622172563):13.2142207477):62.407571885,Lagopus_lagopus:88.7471987107):11.93204476,(((((Bubulcus_ibis:72.984141929,(Sula_leucogaster:33.552791167,(Phalacrocorax_aristotelis:9.241424713,Pha…
	TREE tree_1598 = (((Cygnus_atratus:17.366345839700003,((Chloephaga_picta:7.1510251163,Somateria_mollissima:7.1510251160000005):0.39551652225,(Anas_platyrhynchos:2.73723263965,Anas_crecca:2.7372326402739997):4.80930899784):9.819804202):55.577131955,Lagopus_lagopus:72.94347781159999):35.57398585,(((((Bubulcus_ibis:68.44650957682,(Sula_leucogaster:41.687546216,(Phalacrocorax_carbo:12.3088006088,Phal…
	TREE tree_3325 = (((Cygnus_atratus:17.480013249,((Anas_platyrhynchos:2.9484050468499996,Anas_crecca:2.9484050468770002):6.061154456160001,(Chloephaga_picta:7.578555381599999,Somateria_mollissima:7.5785553828):1.43100412063):8.4704537472):76.715850903,Lagopus_lagopus:94.1958641483):9.703296572,(((((Bubulcus_ibis:76.64073514389999,((Megadyptes_antipodes:6.735929232,Eudyptes_robustus:6.7359292312):1…
	TREE tree_1628 = (((Cygnus_atratus:18.101140811,((Somateria_mollissima:8.0841307202,Chloephaga_picta:8.0841307201):0.9045675487,(Anas_platyrhynchos:2.83309142351,Anas_crecca:2.833091424):6.15560684605):9.112442541):61.093149032999996,Lagopus_lagopus:79.1942898529):27.94748305,(((((((Megadyptes_antipodes:9.901035048,Eudyptes_robustus:9.901035047):12.752932612999999,Aptenodytes_patagonicus:22.65396…
	TREE tree_8295 = (((Cygnus_atratus:20.6892947107,((Anas_platyrhynchos:3.59293526871,Anas_crecca:3.592935269):6.930000125099999,(Somateria_mollissima:9.8949233838,Chloephaga_picta:9.8949233835):0.6280120103):10.1663593165):56.50511263200001,Lagopus_lagopus:77.1944073505):29.30702217,(((((Bubulcus_ibis:69.383692071,((Megadyptes_antipodes:7.554396292,Eudyptes_robustus:7.5543962919):14.660212909,Apte…
	TREE tree_1349 = (((Cygnus_atratus:20.8187566595,((Somateria_mollissima:8.793299804050001,Chloephaga_picta:8.7932998041):1.1311044463,(Anas_platyrhynchos:3.62967909818,Anas_crecca:3.629679098):6.2947251501):10.89435241):51.77924320299999,Lagopus_lagopus:72.5979998682):39.16771097,((((((Aptenodytes_patagonicus:28.882757904,(Megadyptes_antipodes:9.489978709,Eudyptes_robustus:9.489978709):19.3927791…
	TREE tree_9592 = (((Cygnus_atratus:15.928246009400002,((Somateria_mollissima:7.086156658639999,Chloephaga_picta:7.08615665911):0.5377898083,(Anas_platyrhynchos:2.7009009493000002,Anas_crecca:2.700900948997):4.9230455181):8.3042995431):65.17624617999999,Lagopus_lagopus:81.1044921726):25.90195019,(((((((Megadyptes_antipodes:10.60792321,Eudyptes_robustus:10.607923205399999):13.283606739,Aptenodytes_…
	TREE tree_5869 = (((Cygnus_atratus:13.8805278395,((Anas_platyrhynchos:1.89924137045,Anas_crecca:1.8992413699000001):5.34658012324,(Chloephaga_picta:6.645980782979999,Somateria_mollissima:6.645980784000001):0.59984071023):6.634706347):63.318249975,Lagopus_lagopus:77.19877782350001):21.73950512,((((((Sula_leucogaster:47.928900733,(Phalacrocorax_aristotelis:12.5983719697,Phalacrocorax_carbo:12.59837…
	TREE tree_8951 = (((Cygnus_atratus:21.400280669399997,((Somateria_mollissima:9.0239118903,Chloephaga_picta:9.0239118902):1.59786541412,(Anas_platyrhynchos:3.641491417386,Anas_crecca:3.6414914168749997):6.980285887200001):10.778503366999999):56.73835366,Lagopus_lagopus:78.1386343319):29.18944765,((((Bubulcus_ibis:73.94251474677,(((Megadyptes_antipodes:10.71460055,Eudyptes_robustus:10.714600549):21…
	TREE tree_3422 = (((Cygnus_atratus:25.936000661,((Somateria_mollissima:10.679114526900001,Chloephaga_picta:10.6791145275):1.3712233956,(Anas_platyrhynchos:4.31243085701,Anas_crecca:4.312430856299999):7.7379070653):13.885662738):59.143950665999995,Lagopus_lagopus:85.079951329):11.81395539,(((((Bubulcus_ibis:69.18681577299999,((Megadyptes_antipodes:7.035791283,Eudyptes_robustus:7.035791283):15.5895…
	TREE tree_9498 = (((Cygnus_atratus:25.787719599000006,((Chloephaga_picta:11.349321951930001,Somateria_mollissima:11.3493219516):1.386990715,(Anas_platyrhynchos:4.06081435876,Anas_crecca:4.0608143589):8.6754983083):13.0514069331):51.093689847,Lagopus_lagopus:76.88140943799999):20.4728994,(((((Sula_leucogaster:40.997953452000004,(Phalacrocorax_aristotelis:15.973245555000002,Phalacrocorax_carbo:15.9…
	TREE tree_5160 = (((Cygnus_atratus:31.707534669999998,((Chloephaga_picta:14.9488074628,Somateria_mollissima:14.948807461800001):0.910515242,(Anas_platyrhynchos:5.56022134183,Anas_crecca:5.560221341):10.2991013638):15.848211964999999):57.066105866,Lagopus_lagopus:88.7736405412):17.88216065,(((((Bubulcus_ibis:72.56121898129999,(Sula_leucogaster:41.74382016999999,(Phalacrocorax_aristotelis:14.165429…
	TREE tree_7544 = (((Cygnus_atratus:29.409121500999998,((Anas_platyrhynchos:4.7836692780389996,Anas_crecca:4.78366927871):8.6283994294,(Somateria_mollissima:12.0033764781,Chloephaga_picta:12.0033764781):1.4086922282):15.997052792800002):52.356422841,Lagopus_lagopus:81.76554433650101):29.95876679,(((((Bubulcus_ibis:68.25740094227,((Megadyptes_antipodes:7.51851965,Eudyptes_robustus:7.5185196504):16.…
	TREE tree_1173 = (((Cygnus_atratus:17.234813080000002,((Somateria_mollissima:7.387380523699999,Chloephaga_picta:7.38738052312):1.60424350144,(Anas_crecca:3.546050075,Anas_platyrhynchos:3.54605007559):5.445573949):8.24318905563):62.124422159000005,Lagopus_lagopus:79.35923524344):26.43369663,((((((Sula_leucogaster:53.037504755,(Phalacrocorax_carbo:8.122200776,Phalacrocorax_aristotelis:8.12220077569…
	TREE tree_5472 = (((Cygnus_atratus:22.51903904,((Anas_crecca:3.505365081,Anas_platyrhynchos:3.5053650811000003):9.58996070037,(Somateria_mollissima:11.180843182300002,Chloephaga_picta:11.1808431823):1.91448260032):9.42371325825):57.863759488999996,Lagopus_lagopus:80.38279853040001):25.54083528,((((((Aptenodytes_patagonicus:23.465258125,(Megadyptes_antipodes:7.697094079,Eudyptes_robustus:7.6970940…
	TREE tree_7555 = (((Cygnus_atratus:26.140893611000003,((Anas_crecca:4.872970504,Anas_platyrhynchos:4.8729705039599995):10.0325963977,(Somateria_mollissima:12.642414544099998,Chloephaga_picta:12.642414544000001):2.26315235815):11.23532670904):54.422050963000004,Lagopus_lagopus:80.5629445697):22.87571812,((((((Sula_leucogaster:45.288609067,(Phalacrocorax_carbo:10.637500016,Phalacrocorax_aristotelis…
	TREE tree_8179 = (((Cygnus_atratus:32.0838391,((Somateria_mollissima:15.134558995499999,Chloephaga_picta:15.134558996441001):1.3645331093,(Anas_platyrhynchos:6.370236716508999,Anas_crecca:6.370236716999999):10.1288553892):15.584746994):58.70329596,Lagopus_lagopus:90.78713505069999):17.71973874,((((((Sula_leucogaster:42.609558339,(Phalacrocorax_aristotelis:14.77892544,Phalacrocorax_carbo:14.778925…
	TREE tree_7630 = (((Cygnus_atratus:38.289031990999995,((Chloephaga_picta:18.0135368505,(Anas_crecca:6.629073344,Anas_platyrhynchos:6.62907334399):11.384463508300001):0.08341173876,Somateria_mollissima:18.0969485902):20.192083403999998):43.004115625000004,Lagopus_lagopus:81.29314762519999):18.83520065,((((Phaethon_rubricauda:84.0269229431,(((((Limosa_lapponica:9.610617193,Limosa_limosa:9.610617193…
	TREE tree_9978 = (((Cygnus_atratus:22.121909489,((Chloephaga_picta:9.711265505900002,Somateria_mollissima:9.711265505400002):0.3057675426,(Anas_platyrhynchos:4.1650664863,Anas_crecca:4.165066486000001):5.8519665621):12.1048764426):50.136478794999995,Lagopus_lagopus:72.2583882804):25.46731239,((((Phaethon_rubricauda:74.3895663531,((((Actitis_macularius:32.2717321463,(Limosa_lapponica:11.11212178,L…
	TREE tree_4364 = (((Cygnus_atratus:29.820371791,((Chloephaga_picta:13.778399190830001,Somateria_mollissima:13.778399189799998):1.349138905,(Anas_platyrhynchos:4.9962735256499995,Anas_crecca:4.996273525019999):10.1312645693):14.692833695800003):47.924286812000005,Lagopus_lagopus:77.7446586049):18.91522707,(((((Bubulcus_ibis:66.2690032980329,(Aptenodytes_patagonicus:23.22380405,(Megadyptes_antipode…
	TREE tree_8249 = (((Cygnus_atratus:33.44344637,((Chloephaga_picta:16.3667369596,Somateria_mollissima:16.36673695955):1.2453449962,(Anas_platyrhynchos:6.982056743799999,Anas_crecca:6.9820567449999995):10.630025212):15.831364413):52.080341925,Lagopus_lagopus:85.5237882955):15.03848741,(((((Bubulcus_ibis:72.17434690699999,(Aptenodytes_patagonicus:23.168778232999998,(Megadyptes_antipodes:6.982721534,…
	TREE tree_6873 = (((Cygnus_atratus:26.616890171000005,((Anas_platyrhynchos:4.44860850745,Anas_crecca:4.448608508080001):8.7572813609,(Somateria_mollissima:11.7879585825,Chloephaga_picta:11.7879585813):1.41793128624):13.4110003005):61.045058010000005,Lagopus_lagopus:87.661948184698):27.84932325,(((((Bubulcus_ibis:66.9183264812,(Sula_leucogaster:39.41385532299999,(Phalacrocorax_aristotelis:9.526393…
	TREE tree_6739 = (((Cygnus_atratus:18.026517468999998,((Chloephaga_picta:8.04595038028,Somateria_mollissima:8.045950381099999):1.24705515094,(Anas_crecca:3.457250962,Anas_platyrhynchos:3.457250961842):5.835754570800001):8.7335119376):68.38535742,Lagopus_lagopus:86.41187490429999):22.7770185,((((((Aptenodytes_patagonicus:21.921016702,(Megadyptes_antipodes:8.610998838,Eudyptes_robustus:8.6109988386…
	TREE tree_4709 = (((Cygnus_atratus:17.1368161086,((Somateria_mollissima:7.55299714019,Chloephaga_picta:7.5529971399999996):1.0152274471,(Anas_platyrhynchos:2.93941760685,Anas_crecca:2.9394176067999997):5.6288069801):8.5685915227):58.918967146,Lagopus_lagopus:76.0557832591):33.00392637,(((((Bubulcus_ibis:68.48841318730001,(Sula_leucogaster:46.8011281388,(Phalacrocorax_aristotelis:13.19131284900000…
	TREE tree_4867 = (((Cygnus_atratus:23.91740695,((Somateria_mollissima:10.840158432000003,Chloephaga_picta:10.840158430799999):0.4640791043,(Anas_crecca:3.5278624246000003,Anas_platyrhynchos:3.5278624247067003):7.7763751113):12.6131694143):58.936966418,Lagopus_lagopus:82.85437338009999):25.60736122,(((((Bubulcus_ibis:66.4118122348287,(Sula_leucogaster:45.9251869204,(Phalacrocorax_carbo:17.09212501…
	TREE tree_3335 = (((Cygnus_atratus:20.11602766,((Anas_platyrhynchos:3.47407438217,Anas_crecca:3.4740743820000004):6.574012045449001,(Chloephaga_picta:9.115243241529999,Somateria_mollissima:9.11524324176):0.9328431864):10.0679412318):57.899148803,Lagopus_lagopus:78.0151764589):19.79559918,((((Phaethon_rubricauda:80.57611722899999,(((((Limosa_lapponica:12.58148607,Limosa_limosa:12.581486066):22.622…
	TREE tree_3222 = (((Cygnus_atratus:21.965406780000002,((Anas_crecca:3.6459593128,Anas_platyrhynchos:3.6459593133):7.26664948,(Chloephaga_picta:9.470410282269999,Somateria_mollissima:9.470410280973):1.4421985121):11.052797987):57.798765352000004,Lagopus_lagopus:79.7641721348):45.27741176,((((Phaethon_rubricauda:84.6003888807,(((((Limosa_limosa:11.3150051,Limosa_lapponica:11.315005097899999):22.823…
	TREE tree_2064 = (((Cygnus_atratus:22.042670929899998,((Somateria_mollissima:9.6607914173,Chloephaga_picta:9.6607914173):1.10619140476,(Anas_platyrhynchos:3.16576254278,Anas_crecca:3.1657625431999996):7.6012202783000005):11.275688108):50.249912486999996,Lagopus_lagopus:72.29258341079999):30.28434587,((((((Sula_leucogaster:37.555703165,(Phalacrocorax_aristotelis:10.4413630998,Phalacrocorax_carbo:1…
	TREE tree_3105 = (((Cygnus_atratus:12.662034690399999,((Somateria_mollissima:6.004006551989999,Chloephaga_picta:6.00400655174):0.4520687984,(Anas_platyrhynchos:2.3962508904210003,Anas_crecca:2.3962508895999997):4.0598244604):6.2059593395):59.866527428000005,Lagopus_lagopus:72.5285621111):17.10554432,((((((Sula_leucogaster:46.578931069,(Phalacrocorax_aristotelis:17.38174272,Phalacrocorax_carbo:17.…
	TREE tree_0618 = (((Cygnus_atratus:24.761384291000002,((Somateria_mollissima:10.9923841567,Chloephaga_picta:10.99238415563):1.3713014579,(Anas_crecca:4.5874198428,Anas_platyrhynchos:4.58741984257):7.7762657702):12.3976986769):64.702148421,Lagopus_lagopus:89.4635327247):21.06753954,((((((Aptenodytes_patagonicus:18.566690923,(Megadyptes_antipodes:4.452713838,Eudyptes_robustus:4.45271383797):14.1139…
	TREE tree_5507 = (((Cygnus_atratus:16.632999728999998,((Somateria_mollissima:7.260445488579999,Chloephaga_picta:7.26044548883):0.865054901,(Anas_crecca:2.7937569407,Anas_platyrhynchos:2.79375694088):5.3317434494):8.507499340599999):61.291536555,Lagopus_lagopus:77.92453627980001):32.21617821,(((((Bubulcus_ibis:70.94612965099999,(Sula_leucogaster:40.86514803199999,(Phalacrocorax_aristotelis:10.5826…
	TREE tree_0795 = (((Cygnus_atratus:18.320121239,((Anas_crecca:3.7059638660000003,Anas_platyrhynchos:3.705963866278):6.5694783459999995,(Somateria_mollissima:9.33567307361,Chloephaga_picta:9.33567307282):0.9397691383000001):8.0446790283):56.834060473,Lagopus_lagopus:75.15418172398999):25.39425468,((((((Sula_leucogaster:52.171745563,(Phalacrocorax_carbo:18.68404908701,Phalacrocorax_aristotelis:18.6…
	TREE tree_8655 = (((Cygnus_atratus:32.33811149,((Somateria_mollissima:14.560904799400001,Chloephaga_picta:14.5609047993):2.0408697933099997,(Anas_crecca:6.2852947375,Anas_platyrhynchos:6.28529473771):10.316479855999999):15.736336898):38.466943117,Lagopus_lagopus:70.8050545947):23.10616693,(((((Bubulcus_ibis:69.12635001999999,(Sula_leucogaster:38.088002559,(Phalacrocorax_carbo:14.703159876,Phalacr…
	TREE tree_3756 = (((Cygnus_atratus:23.021605769,((Somateria_mollissima:10.3802217053,Chloephaga_picta:10.380221704):1.5410455201200002,(Anas_platyrhynchos:3.7917233739699996,Anas_crecca:3.79172337365):8.129543851):11.100338545):51.82317672799999,Lagopus_lagopus:74.8447824992):29.56830383,((((((Sula_leucogaster:47.8102736808,(Phalacrocorax_aristotelis:15.33240137,Phalacrocorax_carbo:15.332401375):…
	TREE tree_8619 = (((Cygnus_atratus:25.831523392,((Chloephaga_picta:11.708101865700002,Somateria_mollissima:11.708101866299998):1.2437897644,(Anas_crecca:4.8088154341000005,Anas_platyrhynchos:4.8088154348):8.143076196340001):12.879631759119999):54.132129672000005,Lagopus_lagopus:79.9636530599):26.56466577,((((((Sula_leucogaster:43.396949041300005,(Phalacrocorax_aristotelis:13.298976577,Phalacrocor…
	TREE tree_5174 = (((Cygnus_atratus:19.504665319300003,((Somateria_mollissima:8.7643959576,Chloephaga_picta:8.764395958020001):0.4187138016,(Anas_crecca:3.7239231018999996,Anas_platyrhynchos:3.7239231018599996):5.45918665626):10.3215555622):60.236216051,Lagopus_lagopus:79.74088137550001):23.80568568,(((((Sula_leucogaster:39.185304974000005,(Phalacrocorax_carbo:12.587654916499998,Phalacrocorax_aris…
	TREE tree_0465 = (((Cygnus_atratus:27.779768530000002,((Chloephaga_picta:13.04057281154,Somateria_mollissima:13.040572810599999):0.6978330228099999,(Anas_crecca:5.3109954120000005,Anas_platyrhynchos:5.3109954115599995):8.427410421502):14.0413626966):48.05839746400001,Lagopus_lagopus:75.83816599404):29.7078425,((((((Sula_leucogaster:44.543226176000005,(Phalacrocorax_aristotelis:14.696977911100001,…
	TREE tree_6148 = (((Cygnus_atratus:15.2116288293,((Anas_crecca:2.78379598698,Anas_platyrhynchos:2.78379598759):4.69058528767,(Somateria_mollissima:6.7644929322500005,Chloephaga_picta:6.764492933700001):0.70988834213):7.7372475555):61.301610342,Lagopus_lagopus:76.51323916166):28.58793056,(((((((Megadyptes_antipodes:8.53275136,Eudyptes_robustus:8.532751359799999):16.010096598,Aptenodytes_patagonicu…
	TREE tree_6749 = (((Cygnus_atratus:20.16135006,((Somateria_mollissima:9.218219555300001,Chloephaga_picta:9.218219554820001):0.6433621766,(Anas_platyrhynchos:3.27511699938,Anas_crecca:3.2751169985999997):6.5864647322):10.299768328110002):55.878310750000004,Lagopus_lagopus:76.0396608019):20.63763351,(((((((Megadyptes_antipodes:10.73755713,Eudyptes_robustus:10.737557129):16.956259676,Aptenodytes_pat…
	TREE tree_8142 = (((Cygnus_atratus:13.375410030299998,((Anas_platyrhynchos:2.10425384985,Anas_crecca:2.1042538504279995):4.90433095907,(Chloephaga_picta:6.362111176550001,Somateria_mollissima:6.3621111763):0.6464736332000001):6.36682522146):70.713021083,Lagopus_lagopus:84.0884311166):24.53660127,((((((Sula_leucogaster:45.428530313,(Phalacrocorax_aristotelis:12.173097287000003,Phalacrocorax_carbo:…
	TREE tree_0004 = (((Cygnus_atratus:9.9894183596,((Anas_platyrhynchos:1.947106620864,Anas_crecca:1.9471066213000001):2.7548194964,(Somateria_mollissima:4.3343471003000005,Chloephaga_picta:4.3343471000000005):0.36757901644):5.2874922424):78.157413012,Lagopus_lagopus:88.14683138289999):14.78109779,((((Bubulcus_ibis:71.45402587320001,((Sula_leucogaster:43.826145802,(Phalacrocorax_carbo:11.6247769971,…
	TREE tree_5245 = (((Cygnus_atratus:14.45763036,((Anas_crecca:2.34242578141,Anas_platyrhynchos:2.3424257811799998):4.44306855,(Somateria_mollissima:5.9766263903,Chloephaga_picta:5.976626391358):0.8088679414):7.672136027900001):61.673887391,Lagopus_lagopus:76.1315177467):28.98999236,(((((((Megadyptes_antipodes:8.036546761,Eudyptes_robustus:8.0365467606):16.310276504,Aptenodytes_patagonicus:24.34682…
	TREE tree_6205 = (((Cygnus_atratus:20.4717556501,((Somateria_mollissima:10.02159044779,Chloephaga_picta:10.02159044768):0.7208686496,(Anas_platyrhynchos:3.56546076113,Anas_crecca:3.5654607607299997):7.1769983361000005):9.7292965523):65.9969911,Lagopus_lagopus:86.46874675289999):25.27024653,(((((Sula_leucogaster:47.393850223,(Phalacrocorax_aristotelis:10.493046779,Phalacrocorax_carbo:10.4930467797…
	TREE tree_7300 = (((Cygnus_atratus:19.76461554,((Anas_crecca:3.6741917531071002,Anas_platyrhynchos:3.67419175262):6.8109487766,(Somateria_mollissima:8.9428321476,Chloephaga_picta:8.942832148150002):1.542308381782):9.2794750099):58.581832631,Lagopus_lagopus:78.3464481683):20.6863019,((((((Sula_leucogaster:39.220358045999994,(Phalacrocorax_aristotelis:11.532596194,Phalacrocorax_carbo:11.532596194):…
	TREE tree_7513 = (((Cygnus_atratus:18.932432659,((Anas_platyrhynchos:3.4015375128899996,Anas_crecca:3.401537512):5.8572590961,(Chloephaga_picta:8.38926349512,Somateria_mollissima:8.3892634945):0.8695331136800001):9.673636051):62.12888388900001,Lagopus_lagopus:81.0613165522):25.12400576,(((((Bubulcus_ibis:81.84349050079999,(Sula_leucogaster:55.926186641,(Phalacrocorax_aristotelis:12.66652209150000…
	TREE tree_6500 = (((Cygnus_atratus:19.63901289,((Anas_crecca:3.7616967379999995,Anas_platyrhynchos:3.7616967383999995):6.0576167761,(Somateria_mollissima:9.1530054671,Chloephaga_picta:9.15300546711):0.66630804693):9.819699375879999):63.901004864,Lagopus_lagopus:83.5400177658):9.113861055,(((((Bubulcus_ibis:64.19088954930001,((Megadyptes_antipodes:6.671669487,Eudyptes_robustus:6.671669486900001):1…
	TREE tree_7293 = (((Cygnus_atratus:19.720435100299998,((Somateria_mollissima:8.660587379699999,Chloephaga_picta:8.66058737901):0.9034836825,(Anas_crecca:2.9871147540000003,Anas_platyrhynchos:2.98711475327):6.5769563079):10.15636403777):55.893648415,Lagopus_lagopus:75.6140835128):24.25564289,(((((Bubulcus_ibis:73.4130672743,(Sula_leucogaster:40.291619655,(Phalacrocorax_carbo:15.536639117,Phalacroc…
	TREE tree_8227 = (((Cygnus_atratus:21.095297059399996,((Anas_platyrhynchos:3.844579163704,Anas_crecca:3.844579163):6.3352429013,(Chloephaga_picta:8.942136731829999,Somateria_mollissima:8.94213673169):1.2376853322399999):10.915474996):60.286444572,Lagopus_lagopus:81.381741632741):12.64449305,(((((Bubulcus_ibis:65.683540739,(Sula_leucogaster:37.349648967,(Phalacrocorax_aristotelis:11.04679971,Phala…
	TREE tree_5637 = (((Cygnus_atratus:15.0909017009,((Anas_crecca:2.8879390464199997,Anas_platyrhynchos:2.887939046828):4.6835507638,(Somateria_mollissima:6.78090956685,Chloephaga_picta:6.780909567):0.7905802442700001):7.519411889200001):59.978443551,Lagopus_lagopus:75.06934524930001):38.11876183,((((Phaethon_rubricauda:78.417924945,(((((Limosa_lapponica:11.2675734,Limosa_limosa:11.267573402):25.591…
	TREE tree_1125 = (((Cygnus_atratus:17.184190909,((Chloephaga_picta:8.0582632522,Somateria_mollissima:8.0582632519):0.5980739867,(Anas_platyrhynchos:3.059653387584,Anas_crecca:3.0596533873999996):5.5966838517):8.527853671599999):64.77758451,Lagopus_lagopus:81.9617754189):24.06998624,((((((Sula_leucogaster:50.377092439,(Phalacrocorax_carbo:22.055026098899997,Phalacrocorax_aristotelis:22.055026102):…
	TREE tree_3716 = (((Cygnus_atratus:10.3233149095,((Anas_platyrhynchos:1.8504847937100002,Anas_crecca:1.8504847940900002):3.15551796103,(Somateria_mollissima:4.524406655678,Chloephaga_picta:4.52440665662):0.48159609855999996):5.3173121546):66.119579146,Lagopus_lagopus:76.4428940748):18.10430986,((((Phaethon_rubricauda:70.68776891079399,((((Actitis_macularius:30.528822325,(Limosa_lapponica:10.92601…
	TREE tree_7724 = (((Cygnus_atratus:16.9703522598,((Chloephaga_picta:8.0845119045,Somateria_mollissima:8.08451190584):0.76010585723,(Anas_platyrhynchos:2.6454010018650003,Anas_crecca:2.64540100202):6.199216760100001):8.125734497500002):62.89838829600001,Lagopus_lagopus:79.8687405549):29.32995008,(((((Bubulcus_ibis:67.9285547187,(Sula_leucogaster:28.973588992,(Phalacrocorax_aristotelis:12.512818048…
	TREE tree_2154 = (((Cygnus_atratus:32.524241889,((Chloephaga_picta:13.05384575874,Somateria_mollissima:13.0538457592):2.353680827,(Anas_crecca:5.0216468913,Anas_platyrhynchos:5.02164689182):10.3858796943):17.116715304699998):51.049644979,Lagopus_lagopus:83.57388686617):17.15271189,(((((Sula_leucogaster:38.001641283,(Phalacrocorax_aristotelis:11.706282124,Phalacrocorax_carbo:11.706282123):26.29535…
	TREE tree_7430 = (((Cygnus_atratus:19.3704033602,((Somateria_mollissima:9.157046012799999,Chloephaga_picta:9.1570460132):0.5076993487,(Anas_crecca:3.6188547030000002,Anas_platyrhynchos:3.6188547035450007):6.045890658699999):9.7056579983):64.06142291,Lagopus_lagopus:83.4318262684):17.59277834,((((((Sula_leucogaster:40.592408516,(Phalacrocorax_carbo:10.8680486626,Phalacrocorax_aristotelis:10.868048…
	TREE tree_1374 = (((Cygnus_atratus:29.000627563500004,((Anas_crecca:4.879331746,Anas_platyrhynchos:4.87933174696):8.6462572542,(Somateria_mollissima:12.802618859619999,Chloephaga_picta:12.8026188582):0.7229701414099999):15.475038558999998):45.371415779,Lagopus_lagopus:74.3720433412305):31.27928276,(((((Bubulcus_ibis:73.322583621,(Sula_leucogaster:47.74286808200001,(Phalacrocorax_carbo:15.39460580…
	TREE tree_7422 = (((Cygnus_atratus:12.921178991899998,((Anas_crecca:2.3169600904000003,Anas_platyrhynchos:2.31696009048):4.3685044512,(Chloephaga_picta:6.1251776549,Somateria_mollissima:6.125177654141):0.56028688655):6.235714448):68.318044394,Lagopus_lagopus:81.23922337799999):20.23932871,(((((Bubulcus_ibis:67.810444214,(Aptenodytes_patagonicus:24.8154752346,(Megadyptes_antipodes:8.819567294,Eudy…
	TREE tree_8414 = (((Cygnus_atratus:20.753778089999997,((Chloephaga_picta:9.4883436701,Somateria_mollissima:9.488343670799999):1.4363262691840002,(Anas_crecca:3.7464672237,Anas_platyrhynchos:3.74646722395):7.1782027162):9.8291081506):52.213236272,Lagopus_lagopus:72.9670143613):20.18445875,(((((Bubulcus_ibis:63.934001762,(Aptenodytes_patagonicus:28.204463384,(Megadyptes_antipodes:9.509835368,Eudypt…
	TREE tree_1388 = (((Cygnus_atratus:25.5214787794,((Somateria_mollissima:12.1396152048,Chloephaga_picta:12.1396152046):0.9335575200999999,(Anas_platyrhynchos:4.76512499042,Anas_crecca:4.7651249905):8.3080477352):12.448306054):48.044444655999996,Lagopus_lagopus:73.5659234477):28.39541971,((((((Sula_leucogaster:50.05307358,(Phalacrocorax_carbo:12.8268982721,Phalacrocorax_aristotelis:12.82689827):37.…
	TREE tree_1384 = (((Cygnus_atratus:22.453342299699997,((Somateria_mollissima:9.8037891614,Chloephaga_picta:9.8037891614):1.14399591271,(Anas_crecca:3.5185853745499998,Anas_platyrhynchos:3.5185853743099997):7.4291996991):11.505557225299999):61.343400882,Lagopus_lagopus:83.79674318702901):18.66919074,(((((Bubulcus_ibis:70.5391849801,(Sula_leucogaster:46.106514647,(Phalacrocorax_aristotelis:10.77629…
	TREE tree_3037 = (((Cygnus_atratus:34.930462919700005,((Anas_platyrhynchos:5.9227102915900005,Anas_crecca:5.9227102911):10.5241376094,(Chloephaga_picta:14.3753152858,Somateria_mollissima:14.375315285700001):2.0715326145999997):18.4836150201):38.389561562000004,Lagopus_lagopus:73.32002449542):35.61751597,((((Phaethon_rubricauda:71.633506513,(((((Limosa_lapponica:12.4005724,Limosa_limosa:12.4005724…
	TREE tree_0033 = (((Cygnus_atratus:15.523234449799999,((Somateria_mollissima:7.5414160648,Chloephaga_picta:7.541416065299999):1.462431808347,(Anas_crecca:3.270082037,Anas_platyrhynchos:3.2700820367400003):5.7337658371):6.519386576890001):65.525756803,Lagopus_lagopus:81.0489912577):16.79801243,((((((Sula_leucogaster:51.539136579,(Phalacrocorax_carbo:10.557778832490001,Phalacrocorax_aristotelis:10.…
	TREE tree_1261 = (((Cygnus_atratus:26.340637400000002,((Chloephaga_picta:10.984701315,Somateria_mollissima:10.9847013155):0.5440322609,(Anas_crecca:4.5363907867,Anas_platyrhynchos:4.53639078773):6.9923427875):14.811903825):60.925606439,Lagopus_lagopus:87.26624382349999):24.17293685,((((Phaethon_rubricauda:75.2534232078,((((Actitis_macularius:36.637694233199994,(Limosa_lapponica:15.8435057,Limosa_…
	TREE tree_7709 = (((Cygnus_atratus:16.548865510800002,((Chloephaga_picta:7.3572732864,Somateria_mollissima:7.35727328638):1.884159704,(Anas_platyrhynchos:3.15566387102,Anas_crecca:3.1556638699999997):6.0857691188):7.307432520000001):61.327771835,Lagopus_lagopus:77.87663734969999):21.6342678,(((((((Megadyptes_antipodes:6.750782403,Eudyptes_robustus:6.750782403):14.765320259,Aptenodytes_patagonicus…
	TREE tree_0604 = (((Cygnus_atratus:25.354651769000004,((Anas_platyrhynchos:4.7474549475600005,Anas_crecca:4.747454948):7.880384361700001,(Somateria_mollissima:11.656387035,Chloephaga_picta:11.656387035899998):0.97145227438):12.7268124567):51.686446107,Lagopus_lagopus:77.0410978784):19.89536257,((((((Aptenodytes_patagonicus:25.359070619,(Megadyptes_antipodes:7.811952958,Eudyptes_robustus:7.8119529…
	TREE tree_2501 = (((Cygnus_atratus:34.076877190999994,((Chloephaga_picta:15.23536524,Somateria_mollissima:15.235365239499998):2.3924231746,(Anas_platyrhynchos:5.94780954571,Anas_crecca:5.9478095466):11.679978868500001):16.4490887759):40.05057074,Lagopus_lagopus:74.1274479216):24.92866278,((((((Aptenodytes_patagonicus:28.713615606999998,(Megadyptes_antipodes:9.647108925,Eudyptes_robustus:9.6471089…
	TREE tree_5021 = (((Cygnus_atratus:22.632948399,((Somateria_mollissima:10.55752177246,Chloephaga_picta:10.557521772269999):0.2473924416,(Anas_crecca:3.8301235612999998,Anas_platyrhynchos:3.83012356179):6.974790652799999):11.828034187):53.87527858199999,Lagopus_lagopus:76.5082269898):25.17172901,((((((Sula_leucogaster:40.297702817,(Phalacrocorax_aristotelis:12.129737647999999,Phalacrocorax_carbo:1…
	TREE tree_6290 = (((Cygnus_atratus:26.899218749299997,((Chloephaga_picta:12.3453356258,Somateria_mollissima:12.345335626799999):1.7313616652450001,(Anas_platyrhynchos:4.71136762418,Anas_crecca:4.7113676242):9.365329667600001):12.8225214596):51.062247636,Lagopus_lagopus:77.96146638670001):16.76605534,(((((Bubulcus_ibis:67.085730851,((Megadyptes_antipodes:11.45085223,Eudyptes_robustus:11.4508522291…
	TREE tree_9907 = (((Cygnus_atratus:20.7788300493,((Anas_crecca:3.56563742724,Anas_platyrhynchos:3.56563742737):7.51758837985,(Somateria_mollissima:10.270736301900001,Chloephaga_picta:10.270736302449999):0.8124895057999999):9.695604241500002):57.894568169,Lagopus_lagopus:78.6733982292):27.69701846,((((Phaethon_rubricauda:79.3877832181,((((Actitis_macularius:38.397294808199995,(Limosa_limosa:13.278…
	TREE tree_5541 = (((Cygnus_atratus:12.631908290200002,((Anas_platyrhynchos:2.3217905928339997,Anas_crecca:2.3217905928):4.3025549766,(Chloephaga_picta:5.7462487279,Somateria_mollissima:5.7462487283999995):0.8780968409499998):6.0075627208):65.66464564,Lagopus_lagopus:78.2965539364):31.02893346,(((((Bubulcus_ibis:62.51695732369999,(Sula_leucogaster:40.494346726,(Phalacrocorax_aristotelis:13.6821916…
	TREE tree_1634 = (((Cygnus_atratus:14.111110108199998,((Anas_crecca:2.526328072365,Anas_platyrhynchos:2.5263280722220003):4.6086866682,(Somateria_mollissima:6.1435220027,Chloephaga_picta:6.14352200311):0.9914927372):6.9760953714):75.15829109500001,Lagopus_lagopus:89.26940122376999):11.34772145,((((Phaethon_rubricauda:70.318125673,((((Actitis_macularius:29.4370422694,(Limosa_limosa:8.681176269,Lim…
	TREE tree_8282 = (((Cygnus_atratus:18.5670726605,((Chloephaga_picta:8.44394296896,Somateria_mollissima:8.4439429695):0.5733641646,(Anas_crecca:3.2589116755700003,Anas_platyrhynchos:3.25891167618):5.75839545776):9.549765527):64.295581973,Lagopus_lagopus:82.8626546438):12.5680847,((((((Sula_leucogaster:44.09965409109999,(Phalacrocorax_carbo:9.440826121099999,Phalacrocorax_aristotelis:9.440826122):3…
	TREE tree_8699 = (((Cygnus_atratus:28.660739520999996,((Chloephaga_picta:12.80726003594,Somateria_mollissima:12.8072600361):1.1036521986,(Anas_crecca:5.3211092689,Anas_platyrhynchos:5.32110926912):8.5898029648):14.749827285399999):48.739955005,Lagopus_lagopus:77.40069453359999):24.55658108,((((((Aptenodytes_patagonicus:21.444664971,(Megadyptes_antipodes:7.430044728,Eudyptes_robustus:7.43004472849…
	TREE tree_7144 = (((Cygnus_atratus:22.51301547,((Chloephaga_picta:10.059744996,Somateria_mollissima:10.059744994799999):0.99536009744,(Anas_platyrhynchos:4.0622856157600005,Anas_crecca:4.0622856166400005):6.992819476799999):11.457910376000001):55.531298752,Lagopus_lagopus:78.04431422130001):31.93728061,((((Phaethon_rubricauda:79.9719817116,(((((Limosa_lapponica:10.81794705,Limosa_limosa:10.817947…
	TREE tree_4040 = (((Cygnus_atratus:31.008568339,((Anas_platyrhynchos:5.53417524102,Anas_crecca:5.534175241071999):10.189166516,(Chloephaga_picta:13.2654379709,Somateria_mollissima:13.265437970899999):2.4579037869):15.285226577):48.219027305,Lagopus_lagopus:79.2275956476):24.5878183,((((((Sula_leucogaster:58.965965449,(Phalacrocorax_aristotelis:16.5320419476,Phalacrocorax_carbo:16.53204195144):42.…
	TREE tree_9132 = (((Cygnus_atratus:19.574028911,((Anas_crecca:3.6008999546,Anas_platyrhynchos:3.60089995458):6.443486737200001,(Chloephaga_picta:9.0553496523,Somateria_mollissima:9.0553496518):0.9890370389):9.5296422191):53.809974284,Lagopus_lagopus:73.3840032054):26.8325122,((((Phaethon_rubricauda:72.377354103,(((((Limosa_lapponica:12.69001987,Limosa_limosa:12.690019865):24.139581108999998,Actit…
	TREE tree_0289 = (((Cygnus_atratus:13.979661849000001,((Somateria_mollissima:6.915253377017001,Chloephaga_picta:6.915253376794):1.255768437,(Anas_platyrhynchos:2.44848133491,Anas_crecca:2.4484813341800002):5.72254048001):5.8086400355):64.875103492,Lagopus_lagopus:78.8547653359):16.91815819,(((((((Megadyptes_antipodes:9.465485689,Eudyptes_robustus:9.4654856878):13.438860682000001,Aptenodytes_patag…
	TREE tree_8574 = (((Cygnus_atratus:21.5099161104,((Chloephaga_picta:9.69908912015,Somateria_mollissima:9.69908912063):1.6550010459,(Anas_crecca:4.05708702886,Anas_platyrhynchos:4.05708703001):7.2970031379):10.1558259438):67.230927963,Lagopus_lagopus:88.7408440881):25.00366899,(((((((Megadyptes_antipodes:7.418416342,Eudyptes_robustus:7.4184163430000005):14.043815590000001,Aptenodytes_patagonicus:2…
	TREE tree_9997 = (((Cygnus_atratus:13.344807589400002,((Somateria_mollissima:6.4283518729999996,Chloephaga_picta:6.42835187295):0.4922552056,(Anas_crecca:2.4065602055,Anas_platyrhynchos:2.4065602053200004):4.5140468728):6.4242005114000005):68.538988996,Lagopus_lagopus:81.8837965758):18.58030406,(((((Aptenodytes_patagonicus:28.145415475,(Megadyptes_antipodes:11.00241356,Eudyptes_robustus:11.002413…
	TREE tree_0167 = (((Cygnus_atratus:17.864006709999998,((Anas_crecca:3.2106611718000004,Anas_platyrhynchos:3.21066117206):5.4424469564999995,(Chloephaga_picta:6.957664733,Somateria_mollissima:6.9576647311999995):1.69544339605):9.21089858108):65.7457915,Lagopus_lagopus:83.60979821869999):23.77325707,((((((Aptenodytes_patagonicus:23.731617346,(Megadyptes_antipodes:11.39319612,Eudyptes_robustus:11.39…
	TREE tree_7736 = (((Cygnus_atratus:21.8937814587,((Chloephaga_picta:10.088472189430002,Somateria_mollissima:10.0884721884):1.5237999594,(Anas_crecca:4.4069118179,Anas_platyrhynchos:4.40691181682):7.205360331800001):10.281509310199999):63.902358585,Lagopus_lagopus:85.79614004989999):31.68612226,((((Phaethon_rubricauda:77.2979890888,(((((Limosa_lapponica:11.769227,Limosa_limosa:11.769226996):21.493…
	TREE tree_1727 = (((Cygnus_atratus:18.808860269999997,((Chloephaga_picta:9.25338491026,Somateria_mollissima:9.253384909350002):1.2601788266,(Anas_crecca:3.453818435,Anas_platyrhynchos:3.45381843409):7.0597453019):8.295296533):64.698756524,Lagopus_lagopus:83.50761679764099):13.65811552,((((((Aptenodytes_patagonicus:21.943028988000002,(Megadyptes_antipodes:9.221340897,Eudyptes_robustus:9.2213408970…
	TREE tree_2227 = (((Cygnus_atratus:19.155507359500003,((Somateria_mollissima:8.212719246199999,Chloephaga_picta:8.21271924534):0.7574763399,(Anas_platyrhynchos:2.70928952879,Anas_crecca:2.7092895291):6.2609060575):10.1853117749):65.03978040999999,Lagopus_lagopus:84.1952877679):28.40293417,(((((Bubulcus_ibis:65.7754606957,(Sula_leucogaster:48.84679607000001,(Phalacrocorax_aristotelis:16.278121776,…
	TREE tree_6854 = (((Cygnus_atratus:26.300979759,((Anas_crecca:3.9330708397,Anas_platyrhynchos:3.933070839009999):8.15899679447,(Chloephaga_picta:11.191518766999998,Somateria_mollissima:11.1915187669):0.90054886661):14.208912128):56.339495846000005,Lagopus_lagopus:82.64047560719999):22.41497142,((((((Sula_leucogaster:38.928837941,(Phalacrocorax_carbo:9.613349101099999,Phalacrocorax_aristotelis:9.6…
	TREE tree_0227 = (((Cygnus_atratus:13.7392158605,((Anas_crecca:2.6043640865,Anas_platyrhynchos:2.60436408632):5.1677231487,(Somateria_mollissima:6.179665121099999,Chloephaga_picta:6.1796651213):1.5924221130699998):5.967128625840001):67.807084231,Lagopus_lagopus:81.5463000909):15.44594935,((((((Sula_leucogaster:36.4438943109,(Phalacrocorax_aristotelis:7.202907612,Phalacrocorax_carbo:7.202907612500…
	TREE tree_8538 = (((Cygnus_atratus:15.3834752291,((Somateria_mollissima:6.918897386189999,Chloephaga_picta:6.918897384739999):0.6706311731,(Anas_crecca:2.54654756395,Anas_platyrhynchos:2.546547564027):5.042980994500001):7.7939466713):55.497868084,Lagopus_lagopus:70.881343322):28.54881712,(((((Bubulcus_ibis:72.6840748195,((Megadyptes_antipodes:7.769800375,Eudyptes_robustus:7.7698003756):14.3124505…
	TREE tree_2198 = (((Cygnus_atratus:33.187885471,((Chloephaga_picta:14.1840429846,Somateria_mollissima:14.184042983800001):0.9195361764,(Anas_platyrhynchos:5.59737252226,Anas_crecca:5.5973725215):9.50620663833):18.084306310000002):48.266415924,Lagopus_lagopus:81.4543013917):17.47694827,((((((Sula_leucogaster:47.03857544,(Phalacrocorax_aristotelis:12.934761146,Phalacrocorax_carbo:12.9347611455):34.…
	TREE tree_1925 = (((Cygnus_atratus:23.794837020000003,((Somateria_mollissima:9.8865278682,Chloephaga_picta:9.8865278683):0.3399913052,(Anas_crecca:4.1987368719410005,Anas_platyrhynchos:4.198736871743):6.027782302):13.568317845):54.205550613,Lagopus_lagopus:78.00038763334):20.2962014,((((((Sula_leucogaster:48.351226168000004,(Phalacrocorax_aristotelis:13.7409967938,Phalacrocorax_carbo:13.740996793…
	TREE tree_1449 = (((Cygnus_atratus:20.537293359800003,((Anas_platyrhynchos:3.31414654175,Anas_crecca:3.31414654142):6.38787794,(Somateria_mollissima:8.6409500254,Chloephaga_picta:8.640950024199999):1.0610744568600001):10.8352688789):65.451529083,Lagopus_lagopus:85.98882244720001):21.38963829,((((Bubulcus_ibis:77.466374548,((Sula_leucogaster:41.121131918,(Phalacrocorax_aristotelis:9.912771196,Phal…
	TREE tree_3744 = (((Cygnus_atratus:28.909170740999997,((Anas_platyrhynchos:4.800237106827,Anas_crecca:4.80023710782):9.68551583,(Somateria_mollissima:12.9883562229,Chloephaga_picta:12.988356221099998):1.49739671458):14.423417803):50.899610734,Lagopus_lagopus:79.80878147729999):15.13518902,(((((Bubulcus_ibis:74.19824229700001,(Aptenodytes_patagonicus:26.016746329,(Megadyptes_antipodes:7.742378612,…
	TREE tree_8314 = (((Cygnus_atratus:18.77686481,((Chloephaga_picta:9.21809880959,Somateria_mollissima:9.21809880896):0.6514200454,(Anas_crecca:3.3205008632000004,Anas_platyrhynchos:3.3205008640599996):6.5490179915199995):8.9073459553):58.517556189,Lagopus_lagopus:77.2944210063):27.65793739,((((((Sula_leucogaster:44.488220458,(Phalacrocorax_carbo:16.199095788500003,Phalacrocorax_aristotelis:16.1990…
	TREE tree_0667 = (((Cygnus_atratus:14.6940876583,((Anas_platyrhynchos:2.6006717004599995,Anas_crecca:2.6006716997000003):5.0655855793999995,(Somateria_mollissima:6.7938413763,Chloephaga_picta:6.7938413761):0.872415902669):7.0278303809):61.629133912,Lagopus_lagopus:76.3232215851):34.79814072,(((((((Megadyptes_antipodes:6.976718859,Eudyptes_robustus:6.9767188586):15.057991732999998,Aptenodytes_pata…
	TREE tree_0343 = (((Cygnus_atratus:25.655212290999998,((Chloephaga_picta:12.04324879371,Somateria_mollissima:12.043248794499998):0.64446376947,(Anas_crecca:4.904818218,Anas_platyrhynchos:4.90481821792):7.7828943465750005):12.967499726000002):53.532247547,Lagopus_lagopus:79.18745982710001):22.43528394,((((((Aptenodytes_patagonicus:24.792575609,(Megadyptes_antipodes:8.925660279,Eudyptes_robustus:8.…
	TREE tree_1097 = (((Cygnus_atratus:26.5287003297,((Somateria_mollissima:12.0747542753,Chloephaga_picta:12.07475427564):2.1044585199,(Anas_platyrhynchos:4.443299455123,Anas_crecca:4.443299455):9.735913341):12.3494875349):62.425946853,Lagopus_lagopus:88.9546471768):18.55446043,(((((((Megadyptes_antipodes:10.53528059,Eudyptes_robustus:10.5352805877):16.016762960999998,Aptenodytes_patagonicus:26.5520…
	TREE tree_0984 = (((Cygnus_atratus:22.6770678886,((Somateria_mollissima:10.7090541896,Chloephaga_picta:10.709054188900001):1.3330749245,(Anas_platyrhynchos:4.13562239045,Anas_crecca:4.1356223904):7.906506725):10.6349387762):55.481318901,Lagopus_lagopus:78.1583867959):28.53302926,((((Phaethon_rubricauda:76.4135094811,(((((Limosa_lapponica:14.36134033,Limosa_limosa:14.361340337000001):20.0205535910…
	TREE tree_2087 = (((Cygnus_atratus:32.68845016,((Anas_platyrhynchos:5.376973535149999,Anas_crecca:5.376973536):10.6768792489,(Chloephaga_picta:14.382363136199999,Somateria_mollissima:14.382363135899999):1.6714896487):16.634597374):39.627897268,Lagopus_lagopus:72.3163474335):22.37840454,(((((Bubulcus_ibis:66.925981909,(Aptenodytes_patagonicus:20.537817165,(Megadyptes_antipodes:7.655000357,Eudyptes…
	TREE tree_4610 = (((Cygnus_atratus:18.4305449514,((Somateria_mollissima:9.084119053999999,Chloephaga_picta:9.0841190541):0.65717675798,(Anas_crecca:3.6152432343000003,Anas_platyrhynchos:3.61524323489):6.126052576200001):8.6892491385):64.438052045,Lagopus_lagopus:82.86859699502):15.75006495,(((((((Megadyptes_antipodes:7.889643249,Eudyptes_robustus:7.889643249100001):15.869609019,Aptenodytes_patago…
	TREE tree_5206 = (((Cygnus_atratus:27.866546491,((Chloephaga_picta:12.510319636799998,Somateria_mollissima:12.5103196375):1.6936462708839999,(Anas_platyrhynchos:4.90500038571,Anas_crecca:4.905000386):9.2989655213):13.6625805822):52.182457262999996,Lagopus_lagopus:80.049003755):24.16834676,((((((Sula_leucogaster:39.348078188,(Phalacrocorax_aristotelis:11.255476921,Phalacrocorax_carbo:11.2554769220…
	TREE tree_4835 = (((Cygnus_atratus:16.914049430000002,((Anas_platyrhynchos:3.19981536138,Anas_crecca:3.1998153609999997):5.884108404679999,(Somateria_mollissima:7.9532476019,Chloephaga_picta:7.9532476030999995):1.13067616362):7.8301256639):62.17151492,Lagopus_lagopus:79.08556434580001):19.2739901,(((((Bubulcus_ibis:64.3477460071,((Megadyptes_antipodes:11.17052278,Eudyptes_robustus:11.1705227787):…
	TREE tree_8961 = (((Cygnus_atratus:33.443446372000004,((Somateria_mollissima:15.64605622535,Chloephaga_picta:15.6460562245):1.07454034518,(Anas_crecca:5.9396939902,Anas_platyrhynchos:5.93969398937):10.7809025793):16.7228498):52.080341925,Lagopus_lagopus:85.5237882966):15.03848741,(((((Bubulcus_ibis:72.17434689599999,(Aptenodytes_patagonicus:26.546875159000002,(Megadyptes_antipodes:10.43521049,Eud…
	TREE tree_9187 = (((Cygnus_atratus:19.11737609,((Somateria_mollissima:8.51596203201,Chloephaga_picta:8.5159620315):0.4404070399,(Anas_platyrhynchos:3.3718903272899996,Anas_crecca:3.3718903269000005):5.58447874518):10.16100701892):58.700361771999994,Lagopus_lagopus:77.8177378571):19.33385356,(((((Bubulcus_ibis:68.52235808699999,(Sula_leucogaster:48.082098885,(Phalacrocorax_aristotelis:15.456093342…
	TREE tree_3832 = (((Cygnus_atratus:20.1887872605,((Chloephaga_picta:9.1335447119,Somateria_mollissima:9.1335447115):1.28870547088,(Anas_crecca:3.1195425103000005,Anas_platyrhynchos:3.1195425104699996):7.3027076709):9.766537077299999):62.28529799500001,Lagopus_lagopus:82.4740852482):26.26298292,(((((((Megadyptes_antipodes:8.676591106,Eudyptes_robustus:8.6765911065):9.372985125,Aptenodytes_patagoni…
	TREE tree_5131 = (((Cygnus_atratus:17.91508562,((Anas_platyrhynchos:2.37577985684,Anas_crecca:2.3757798570000004):5.6893119396,(Chloephaga_picta:6.9268124201,Somateria_mollissima:6.9268124204):1.1382793766800001):9.8499938225):57.727501314,Lagopus_lagopus:75.6425869304):11.36696491,(((((Bubulcus_ibis:62.86875434700001,(Sula_leucogaster:43.1459819794,(Phalacrocorax_carbo:12.134129879,Phalacrocorax…
	TREE tree_5320 = (((Cygnus_atratus:18.654515762,((Anas_crecca:3.3179726769670004,Anas_platyrhynchos:3.3179726778600003):5.9407748993,(Chloephaga_picta:7.628465185,Somateria_mollissima:7.6284651848):1.6302823913):9.395768181999998):58.134356386,Lagopus_lagopus:76.7888721413):19.65326589,((((Phaethon_rubricauda:78.99353674790001,(((((Limosa_lapponica:11.96327143,Limosa_limosa:11.963271426999999):22…
	TREE tree_9866 = (((Cygnus_atratus:27.50812047,((Anas_platyrhynchos:4.71753155845,Anas_crecca:4.71753155848):8.5337290206,(Chloephaga_picta:11.9610631653,Somateria_mollissima:11.9610631651):1.2901974131):14.256859892):60.252075185,Lagopus_lagopus:87.76019565259999):31.89096892,((((((Sula_leucogaster:38.131041044,(Phalacrocorax_aristotelis:14.43997585,Phalacrocorax_carbo:14.439975848300001):23.691…
	TREE tree_9727 = (((Cygnus_atratus:25.448184771399998,((Chloephaga_picta:10.571758728999999,Somateria_mollissima:10.5717587295):1.2593556784,(Anas_crecca:4.5326364941,Anas_platyrhynchos:4.53263649412):7.2984779127):13.617070364):60.848316774000004,Lagopus_lagopus:86.29650154436):24.02829704,(((((((Megadyptes_antipodes:8.523266658,Eudyptes_robustus:8.523266657059999):13.110035385,Aptenodytes_patag…
	TREE tree_2432 = (((Cygnus_atratus:9.0443302228,((Anas_crecca:1.68346196005,Anas_platyrhynchos:1.6834619598499998):2.895086423,(Somateria_mollissima:4.20578988114,Chloephaga_picta:4.20578988191):0.37275850124):4.4657818393):74.09332383399999,Lagopus_lagopus:83.13765406249999):13.68833782,((((((Sula_leucogaster:40.059305038999995,(Phalacrocorax_aristotelis:10.373333746,Phalacrocorax_carbo:10.37333…
	TREE tree_9833 = (((Cygnus_atratus:15.194584499899998,((Anas_crecca:2.7821848994,Anas_platyrhynchos:2.78218489928):4.8770536231,(Chloephaga_picta:6.8828560644,Somateria_mollissima:6.882856064100001):0.77638245863):7.535345977099999):57.549853735,Lagopus_lagopus:72.7444382263):33.30615645,((((((Sula_leucogaster:37.655210816,(Phalacrocorax_aristotelis:14.288913182,Phalacrocorax_carbo:14.2889131811)…
	TREE tree_8357 = (((Cygnus_atratus:12.6049043792,((Somateria_mollissima:5.5707453347,Chloephaga_picta:5.570745335):0.50566914034,(Anas_crecca:2.1888620847,Anas_platyrhynchos:2.1888620850400002):3.8875523896):6.528489904600001):67.995753058,Lagopus_lagopus:80.6006574315):36.79617826,((((Phaethon_rubricauda:81.2883917593,(((((Limosa_limosa:15.29936937,Limosa_lapponica:15.299369364):27.844301297,Act…
	TREE tree_1456 = (((Cygnus_atratus:17.2072702614,((Chloephaga_picta:7.782289267705999,Somateria_mollissima:7.7822892677999995):1.281505192,(Anas_platyrhynchos:3.2744583933899998,Anas_crecca:3.2744583936700002):5.789336066500001):8.143475800500001):58.970535684,Lagopus_lagopus:76.1778059536):25.65179201,(((((((Megadyptes_antipodes:7.589273617,Eudyptes_robustus:7.5892736176):10.846536333,Aptenodyte…
	TREE tree_2443 = (((Cygnus_atratus:13.8108008603,((Somateria_mollissima:5.8557893695,Chloephaga_picta:5.8557893703):1.41351878655,(Anas_platyrhynchos:2.2943559462449996,Anas_crecca:2.29435594671):4.97495220934):6.5414927048):67.05786784,Lagopus_lagopus:80.868668709428):51.58399184,((((Phaethon_rubricauda:78.36781746349999,(((((Limosa_lapponica:10.60315695,Limosa_limosa:10.6031569448):20.935169191…
	TREE tree_4996 = (((Cygnus_atratus:34.2533798,((Anas_platyrhynchos:6.42475522408,Anas_crecca:6.42475522384):10.9277692198,(Chloephaga_picta:16.3523143909,Somateria_mollissima:16.352314390700002):1.0002100524):16.9008553553):42.959251765,Lagopus_lagopus:77.21263155233001):21.6337009,(((((Bubulcus_ibis:70.83114103009999,((Megadyptes_antipodes:6.870616523,Eudyptes_robustus:6.870616522):14.266865637,…
	TREE tree_2347 = (((Cygnus_atratus:20.6168907899,((Somateria_mollissima:8.876430960099999,Chloephaga_picta:8.8764309604):1.40571937103,(Anas_platyrhynchos:3.38334404791,Anas_crecca:3.38334404792):6.8988062821):10.334740458999999):62.062761601000005,Lagopus_lagopus:82.6796523794):13.05392586,(((((Bubulcus_ibis:72.79694474984,(Sula_leucogaster:40.163089231,(Phalacrocorax_aristotelis:10.503003154,Ph…
	TREE tree_1295 = (((Cygnus_atratus:20.2521053412,((Somateria_mollissima:9.689103633120002,Chloephaga_picta:9.689103633500002):1.482289046,(Anas_platyrhynchos:3.1390004673200003,Anas_crecca:3.139000468):8.03239221132):9.08071266068):55.323112217,Lagopus_lagopus:75.5752175532):20.65981857,((((((Aptenodytes_patagonicus:21.920096629,(Megadyptes_antipodes:6.242213291,Eudyptes_robustus:6.24221329100000…
	TREE tree_5718 = (((Cygnus_atratus:32.4860378105,((Somateria_mollissima:14.571771724000001,Chloephaga_picta:14.57177172344):1.192016036,(Anas_platyrhynchos:5.70029854906,Anas_crecca:5.700298549099999):10.063489210390001):16.722250049000003):43.132909848,Lagopus_lagopus:75.6189476566):45.72682686,(((((Bubulcus_ibis:73.282764225,((Megadyptes_antipodes:7.394897896,Eudyptes_robustus:7.3948978955):21.…
	TREE tree_7047 = (((Cygnus_atratus:23.915127459000004,((Chloephaga_picta:10.998160436700001,Somateria_mollissima:10.998160437100001):1.56811233967,(Anas_platyrhynchos:4.132560940451,Anas_crecca:4.13256094075):8.4337118363):11.348854682999999):50.309106085,Lagopus_lagopus:74.2242335381):37.34960376,((((((Sula_leucogaster:52.787605615,(Phalacrocorax_carbo:15.178735303899998,Phalacrocorax_aristoteli…
	TREE tree_6662 = (((Cygnus_atratus:19.851636861,((Somateria_mollissima:9.603386999500001,Chloephaga_picta:9.6033869993):0.7121186929000001,(Anas_platyrhynchos:3.80085606899,Anas_crecca:3.8008560692):6.514649623):9.5361311676):61.101641879999995,Lagopus_lagopus:80.95327873298):23.72116088,((((((Aptenodytes_patagonicus:21.544102545,(Megadyptes_antipodes:7.500201926,Eudyptes_robustus:7.5002019263):1…
	TREE tree_1651 = (((Cygnus_atratus:28.68881414,((Somateria_mollissima:13.5328541834,Chloephaga_picta:13.532854182309999):0.6410395835,(Anas_platyrhynchos:5.3755707758029985,Anas_crecca:5.375570776099999):8.7983229909):14.514920373899999):61.20468296999999,Lagopus_lagopus:89.89349711130001):22.99567082,((((((Sula_leucogaster:47.646572021,(Phalacrocorax_aristotelis:18.413894516,Phalacrocorax_carbo:…
	TREE tree_2218 = (((Cygnus_atratus:16.6915151497,((Chloephaga_picta:7.422628274400001,Somateria_mollissima:7.422628273799999):1.04409532122,(Anas_crecca:2.7342674547,Anas_platyrhynchos:2.7342674549500003):5.7324561417):8.224791554800001):63.540142094,Lagopus_lagopus:80.2316572452):19.99637078,(((((Bubulcus_ibis:65.6749579483,(Aptenodytes_patagonicus:21.9202148,(Megadyptes_antipodes:8.402518747,Eu…
	TREE tree_0421 = (((Cygnus_atratus:14.797835770899999,((Somateria_mollissima:7.12607720764,Chloephaga_picta:7.12607720775):0.2792072622,(Anas_crecca:2.7799988639600004,Anas_platyrhynchos:2.77999886369):4.6252856055):7.3925512999):62.490482601,Lagopus_lagopus:77.28831837514001):17.65578837,((((Phaethon_rubricauda:70.70917032,((((Actitis_macularius:29.971338076399995,(Limosa_lapponica:11.82632427,L…
	TREE tree_0515 = (((Cygnus_atratus:27.080672529000005,((Chloephaga_picta:12.544902214239999,Somateria_mollissima:12.5449022139):1.55255994982,(Anas_crecca:4.4406430420000005,Anas_platyrhynchos:4.4406430418300005):9.6568191224):12.9832103662):48.344923516,Lagopus_lagopus:75.42559605379999):19.48685174,(((((Bubulcus_ibis:70.5389215056,(Aptenodytes_patagonicus:19.299009507,(Megadyptes_antipodes:7.53…
	TREE tree_2416 = (((Cygnus_atratus:27.3838759913,((Anas_platyrhynchos:4.58046429681,Anas_crecca:4.58046429649):9.4443029814,(Chloephaga_picta:12.0879554,Somateria_mollissima:12.0879554):1.9368118775):13.359108712):51.676475491,Lagopus_lagopus:79.06035147533001):22.84198589,(((((Sula_leucogaster:33.304966786,(Phalacrocorax_aristotelis:16.13201385,Phalacrocorax_carbo:16.1320138501):17.1729529432999…
	TREE tree_4083 = (((Cygnus_atratus:13.185632729199998,((Chloephaga_picta:5.79353754468,Somateria_mollissima:5.7935375449999995):0.3329618751,(Anas_crecca:2.195480102881,Anas_platyrhynchos:2.195480103614):3.93101931772):7.0591333096):67.032828126,Lagopus_lagopus:80.2184608618):24.49785838,(((((Bubulcus_ibis:68.78850540530001,(Sula_leucogaster:44.30956596600001,(Phalacrocorax_carbo:9.58082772970000…
	TREE tree_4010 = (((Cygnus_atratus:22.749976611000005,((Somateria_mollissima:11.6221905185,Chloephaga_picta:11.62219051904):1.049555461,(Anas_platyrhynchos:4.86566488163,Anas_crecca:4.8656648816):7.8060810984):10.078230629899998):54.040764385,Lagopus_lagopus:76.7907410033):24.61341268,((((((Sula_leucogaster:43.66714279999999,(Phalacrocorax_carbo:8.6831874904,Phalacrocorax_aristotelis:8.6831874904…
	TREE tree_6923 = (((Cygnus_atratus:20.798342349000002,((Anas_crecca:3.9271880109,Anas_platyrhynchos:3.9271880112199997):6.571945275,(Chloephaga_picta:9.047389075599998,Somateria_mollissima:9.047389075469999):1.45174420996):10.2992090651):61.489015373,Lagopus_lagopus:82.28735771565):23.14367614,(((((Sula_leucogaster:56.706372217,(Phalacrocorax_carbo:17.011965986,Phalacrocorax_aristotelis:17.011965…
	TREE tree_4798 = (((Cygnus_atratus:16.306923020499998,((Somateria_mollissima:7.86695131175,Chloephaga_picta:7.86695131257):1.000598403,(Anas_platyrhynchos:2.96108016302,Anas_crecca:2.96108016271):5.906469552120001):7.439373304):63.61063549800001,Lagopus_lagopus:79.91755852179999):19.79261728,(((((Bubulcus_ibis:74.71040828100001,((Megadyptes_antipodes:9.688209105,Eudyptes_robustus:9.688209105):15.…
	TREE tree_4046 = (((Cygnus_atratus:30.648460862,((Chloephaga_picta:13.880497246,Somateria_mollissima:13.880497246000001):2.0307219849,(Anas_crecca:6.1161607299,Anas_platyrhynchos:6.116160730688):9.795058500981):14.7372416293):64.46702142,Lagopus_lagopus:95.1154822809):27.4782742,((((((Sula_leucogaster:48.3051012131,(Phalacrocorax_carbo:12.8745508923,Phalacrocorax_aristotelis:12.874550892999999):3…
	TREE tree_0606 = (((Cygnus_atratus:17.46963344,((Anas_crecca:3.1397812752,Anas_platyrhynchos:3.13978127538):5.3222972247,(Chloephaga_picta:6.8040644199,Somateria_mollissima:6.80406442):1.65801407994):9.007554940019999):64.82041942000001,Lagopus_lagopus:82.2900528534):23.47782763,(((((Bubulcus_ibis:67.640547033,(Aptenodytes_patagonicus:26.16026498,(Megadyptes_antipodes:10.29161282,Eudyptes_robustu…
	TREE tree_0574 = (((Cygnus_atratus:18.9572265705,((Somateria_mollissima:8.519431111900001,Chloephaga_picta:8.519431112700001):1.3135740822,(Anas_platyrhynchos:3.089010690894,Anas_crecca:3.0890106909):6.7439945038):9.124221375):68.212998567,Lagopus_lagopus:87.170225124):15.83866982,((((((Megadyptes_antipodes:8.184678715,Eudyptes_robustus:8.184678716):16.322057342,Aptenodytes_patagonicus:24.5067360…
	TREE tree_4901 = (((Cygnus_atratus:27.209683101000003,((Somateria_mollissima:12.865197503500001,Chloephaga_picta:12.86519750485):0.4799420523,(Anas_crecca:5.298796402200001,Anas_platyrhynchos:5.298796401625999):8.0463431543):13.864543544):53.02220099,Lagopus_lagopus:80.2318840989):24.23828854,((((Bubulcus_ibis:77.882053516,(((Megadyptes_antipodes:8.897154367,Eudyptes_robustus:8.897154367199999):1…
	TREE tree_2931 = (((Cygnus_atratus:37.47004682,((Somateria_mollissima:16.4095445633,Chloephaga_picta:16.40954456338):1.1921995976,(Anas_crecca:5.94629026362,Anas_platyrhynchos:5.94629026458):11.655453898000001):19.868302657999998):44.496910012,Lagopus_lagopus:81.9669568385):27.65814608,((((((Sula_leucogaster:55.937078546,(Phalacrocorax_aristotelis:13.6072344418,Phalacrocorax_carbo:13.6072344485):…
	TREE tree_2451 = (((Cygnus_atratus:22.701597571,((Chloephaga_picta:10.172328603699999,Somateria_mollissima:10.17232860312):1.1693757803,(Anas_crecca:4.183558461,Anas_platyrhynchos:4.183558461753):7.15814592183):11.3598931859):50.84191808599999,Lagopus_lagopus:73.5435156433498):33.53909693,(((((Bubulcus_ibis:70.6707552853,(Sula_leucogaster:46.582970207,(Phalacrocorax_carbo:10.209089890799998,Phala…
	TREE tree_1926 = (((Cygnus_atratus:13.768614719499999,((Anas_crecca:2.4300169625,Anas_platyrhynchos:2.430016962376):4.8517613365,(Chloephaga_picta:6.459604466089999,Somateria_mollissima:6.45960446591):0.8221738326):6.4868364211000005):58.632238385,Lagopus_lagopus:72.4008531036):28.98471297,(((((Bubulcus_ibis:71.82057829372,(Sula_leucogaster:50.687711074999996,(Phalacrocorax_aristotelis:20.3329748…
	TREE tree_1450 = (((Cygnus_atratus:24.3951510583,((Anas_crecca:3.757842424,Anas_platyrhynchos:3.7578424235499996):8.26596061888,(Chloephaga_picta:10.3256029812,Somateria_mollissima:10.3256029813):1.6982000615000001):12.3713480183):58.915953759999994,Lagopus_lagopus:83.31110481590001):23.87500498,((((Phaethon_rubricauda:79.00501623036,(((((Limosa_lapponica:12.43292104,Limosa_limosa:12.432921038):1…
	TREE tree_3604 = (((Cygnus_atratus:27.942217311,((Anas_crecca:4.525436152,Anas_platyrhynchos:4.52543615249):9.546923484899999,(Somateria_mollissima:11.8351538352,Chloephaga_picta:11.8351538352):2.2372058019):13.869857673000002):46.591834767,Lagopus_lagopus:74.5340520844):23.9027396,((((Phaethon_rubricauda:73.2565059997,((((Actitis_macularius:34.2338637,(Limosa_lapponica:12.98837548,Limosa_limosa:…
	TREE tree_0366 = (((Cygnus_atratus:34.473848665,((Anas_crecca:5.9506958185,Anas_platyrhynchos:5.9506958188):9.4052068134,(Chloephaga_picta:12.5914547354,Somateria_mollissima:12.591454735999998):2.7644478964999997):19.1179460298):49.655483603,Lagopus_lagopus:84.1293322563):25.14139843,(((((((Megadyptes_antipodes:8.384183193,Eudyptes_robustus:8.384183194):9.866017591,Aptenodytes_patagonicus:18.2502…
	TREE tree_7859 = (((Cygnus_atratus:23.7840733894,((Anas_crecca:4.0615273913,Anas_platyrhynchos:4.06152739117):7.88824846,(Chloephaga_picta:10.649113917200001,Somateria_mollissima:10.649113917000001):1.3006619342599999):11.834297538300001):57.529438858999995,Lagopus_lagopus:81.3135122569):23.3094743,(((((Bubulcus_ibis:68.3106794221,((Megadyptes_antipodes:5.897992594,Eudyptes_robustus:5.8979925927)…
	TREE tree_6669 = (((Cygnus_atratus:24.003122059,((Anas_crecca:4.0379280217,Anas_platyrhynchos:4.0379280217139994):7.4845775482,(Somateria_mollissima:10.17031907838,Chloephaga_picta:10.170319077800002):1.3521864914):12.4806164902):51.536510258,Lagopus_lagopus:75.5396323075):18.47296335,((((((Sula_leucogaster:36.910029623,(Phalacrocorax_aristotelis:8.5171486942,Phalacrocorax_carbo:8.517148694):28.3…
	TREE tree_3870 = (((Cygnus_atratus:22.472254648800003,((Chloephaga_picta:10.405717021000001,Somateria_mollissima:10.405717020500001):1.112305934358,(Anas_platyrhynchos:4.134389926033,Anas_crecca:4.134389926):7.38363302946):10.954231695):62.69867506,Lagopus_lagopus:85.17092971129999):15.46133623,(((((((Megadyptes_antipodes:7.613314873,Eudyptes_robustus:7.6133148731):15.757196841999999,Aptenodytes_…
	TREE tree_6540 = (((Cygnus_atratus:20.7522106405,((Somateria_mollissima:9.30533129781,Chloephaga_picta:9.305331298589998):0.614560891,(Anas_platyrhynchos:3.56512154711,Anas_crecca:3.565121547):6.3547706423):10.832318451):57.599071556,Lagopus_lagopus:78.35128220249999):28.28247762,(((((((Megadyptes_antipodes:8.539327191,Eudyptes_robustus:8.53932719126):19.391914637,Aptenodytes_patagonicus:27.93124…
	TREE tree_7163 = (((Cygnus_atratus:18.8789411611,((Anas_crecca:3.36103958647,Anas_platyrhynchos:3.36103958717):5.9185835949,(Chloephaga_picta:8.112989068280001,Somateria_mollissima:8.112989069400001):1.1666341124800002):9.5993179786):54.491547666,Lagopus_lagopus:73.3704888175):18.4582351,(((((((Megadyptes_antipodes:8.1044004,Eudyptes_robustus:8.1044003995):15.704584474,Aptenodytes_patagonicus:23.…
	TREE tree_9814 = (((Cygnus_atratus:18.0929665502,((Somateria_mollissima:7.9519975267800005,Chloephaga_picta:7.9519975263700005):0.694643354,(Anas_crecca:2.892560606,Anas_platyrhynchos:2.8925606060019997):5.7540802751):9.446325668879998):60.648982428,Lagopus_lagopus:78.7419489745):24.28067291,(((((((Megadyptes_antipodes:10.30861174,Eudyptes_robustus:10.3086117431):16.572324852,Aptenodytes_patagoni…
	TREE tree_0860 = (((Cygnus_atratus:30.6128039212,((Chloephaga_picta:13.2379130546,Somateria_mollissima:13.2379130541):0.8735205129,(Anas_crecca:4.810266991000001,Anas_platyrhynchos:4.81026699149):9.301166577650001):16.501370352000002):50.204747477,Lagopus_lagopus:80.8175514002):25.71578893,((((Phaethon_rubricauda:74.50088419240001,((((Actitis_macularius:36.68389475039999,(Limosa_lapponica:16.4948…
	TREE tree_9756 = (((Cygnus_atratus:16.6863466108,((Chloephaga_picta:6.82344255896,Somateria_mollissima:6.8234425586):1.04976218712,(Anas_crecca:2.65278259926,Anas_platyrhynchos:2.65278259961):5.220422147000001):8.813141864):60.332862102,Lagopus_lagopus:77.01920871440001):30.24029027,((((Phaethon_rubricauda:69.92242359,(((((Limosa_limosa:9.423585329,Limosa_lapponica:9.4235853288):22.739930045,Acti…
	TREE tree_5378 = (((Cygnus_atratus:13.231711289,((Somateria_mollissima:6.4262765771,Chloephaga_picta:6.42627657644):0.1617095509,(Anas_platyrhynchos:2.3084711287500004,Anas_crecca:2.30847112816):4.27951499946):6.6437251622):59.548132710000004,Lagopus_lagopus:72.7798439952):30.15264309,(((((((Megadyptes_antipodes:6.94473651,Eudyptes_robustus:6.9447365108):12.875357359999999,Aptenodytes_patagonicus…
	TREE tree_2440 = (((Cygnus_atratus:23.06344136,((Chloephaga_picta:10.96779158239,Somateria_mollissima:10.96779158262):1.0056247079,(Anas_crecca:3.8731129617,Anas_platyrhynchos:3.8731129618):8.1003033287):11.09002507):52.469674275,Lagopus_lagopus:75.5331156229):23.78479854,(((((((Megadyptes_antipodes:14.37248546,Eudyptes_robustus:14.372485458699998):13.7771492261,Aptenodytes_patagonicus:28.1496346…
	TREE tree_5656 = (((Cygnus_atratus:23.466516340999995,((Somateria_mollissima:10.870700254399999,Chloephaga_picta:10.87070025363):1.059243305,(Anas_platyrhynchos:3.94214083452,Anas_crecca:3.9421408348999996):7.9878027252):11.5365727814):54.967063200999995,Lagopus_lagopus:78.43357953820001):18.19884006,((((Phaethon_rubricauda:73.8055549381,((((Actitis_macularius:37.0643182554,(Limosa_lapponica:14.4…
	TREE tree_1535 = (((Cygnus_atratus:23.0212623195,((Somateria_mollissima:10.73851104188,Chloephaga_picta:10.7385110423):1.590582886,(Anas_platyrhynchos:4.11677262836,Anas_crecca:4.1167726284):8.2123212995):10.692168391900001):49.377243038,Lagopus_lagopus:72.39850535990001):31.0435321,((((Phaethon_rubricauda:77.7788658932,(((((Limosa_limosa:9.377622056,Limosa_lapponica:9.377622056):20.67465168,Acti…
	TREE tree_1672 = (((Cygnus_atratus:22.633681429000003,((Anas_platyrhynchos:4.65004966647,Anas_crecca:4.6500496659):7.4551625329,(Chloephaga_picta:10.7830399421,Somateria_mollissima:10.7830399414):1.32217225668):10.528469231999999):53.440378418,Lagopus_lagopus:76.0740598502):26.70435357,(((((((Megadyptes_antipodes:6.863715495,Eudyptes_robustus:6.8637154952):13.797734113,Aptenodytes_patagonicus:20.…
	TREE tree_3737 = (((Cygnus_atratus:39.577861213,((Somateria_mollissima:19.1494105625,Chloephaga_picta:19.1494105624):1.4454627664000002,(Anas_crecca:6.1465895682,Anas_platyrhynchos:6.14658956789):14.448283760699999):18.98298788):48.461640988,Lagopus_lagopus:88.039502195):21.17443996,((((Phaethon_rubricauda:74.5978383234,((((Actitis_macularius:33.930528641,(Limosa_lapponica:10.96003312,Limosa_limo…
	TREE tree_2887 = (((Cygnus_atratus:29.808154169,((Chloephaga_picta:14.678770872600001,Somateria_mollissima:14.678770872):1.109424464,(Anas_crecca:5.7506021359999995,Anas_platyrhynchos:5.75060213607):10.03759320119):14.019958834):57.00370678,Lagopus_lagopus:86.81186095410001):23.02911795,((((((Aptenodytes_patagonicus:23.527111214,(Megadyptes_antipodes:8.010593391,Eudyptes_robustus:8.0105933909):15…
	TREE tree_2578 = (((Cygnus_atratus:26.9783843006,((Anas_platyrhynchos:4.90380934925,Anas_crecca:4.9038093497):8.1266234349,(Chloephaga_picta:11.7001449752,Somateria_mollissima:11.700144975399999):1.3302878097799997):13.947951513500001):51.244874089999996,Lagopus_lagopus:78.2232583815):26.34086676,((((((Aptenodytes_patagonicus:20.64503995,(Megadyptes_antipodes:7.43097612,Eudyptes_robustus:7.430976…
	TREE tree_3351 = (((Cygnus_atratus:23.6062407487,((Somateria_mollissima:11.783692365999999,Chloephaga_picta:11.7836923654):0.9502131109,(Anas_crecca:4.6514134724,Anas_platyrhynchos:4.6514134725):8.082492005599999):10.872335273200001):54.901236442,Lagopus_lagopus:78.507477182):37.70911908,((((((Megadyptes_antipodes:7.403517702,Eudyptes_robustus:7.403517702):13.224933119000001,Aptenodytes_patagonic…
	TREE tree_4945 = (((Cygnus_atratus:26.3386553199,((Somateria_mollissima:12.8901100546,Chloephaga_picta:12.8901100538):1.4400190416,(Anas_crecca:4.902198879,Anas_platyrhynchos:4.90219887981):9.427930216899998):12.008526225):53.903394996,Lagopus_lagopus:80.2420503206):13.86660106,((((Phaethon_rubricauda:76.3202773122,((((Actitis_macularius:37.207262367,(Limosa_limosa:12.18652547,Limosa_lapponica:12…
	TREE tree_0105 = (((Cygnus_atratus:14.8934489202,((Anas_platyrhynchos:2.46202877129,Anas_crecca:2.4620287713):5.9537535864999995,(Somateria_mollissima:6.7341102808999995,Chloephaga_picta:6.7341102808):1.6816720776099998):6.4776665621):63.480493710000005,Lagopus_lagopus:78.373942639):21.35530244,((((((Sula_leucogaster:49.420679323,(Phalacrocorax_aristotelis:12.293414692,Phalacrocorax_carbo:12.2934…
	TREE tree_3920 = (((Cygnus_atratus:14.6435759692,((Anas_crecca:2.3921562925,Anas_platyrhynchos:2.39215629229):4.393705189,(Somateria_mollissima:6.0740413107,Chloephaga_picta:6.07404131128):0.7118201709549999):7.857714488099999):63.23719118099999,Lagopus_lagopus:77.8807671463):27.53481741,(((((((Megadyptes_antipodes:10.34522279,Eudyptes_robustus:10.34522279):13.129940552,Aptenodytes_patagonicus:23…
	TREE tree_0147 = (((Cygnus_atratus:18.5976798406,((Chloephaga_picta:8.3775592973,Somateria_mollissima:8.3775592977):1.174680196,(Anas_platyrhynchos:3.35992687662,Anas_crecca:3.3599268761):6.192312616600001):9.0454403477):63.15571936999999,Lagopus_lagopus:81.75339921150001):16.44843768,(((((Bubulcus_ibis:66.0336916829,(Sula_leucogaster:36.09168196,(Phalacrocorax_aristotelis:10.3686248717,Phalacroc…
	TREE tree_8606 = (((Cygnus_atratus:25.257290820999998,((Somateria_mollissima:12.0499683542,Chloephaga_picta:12.0499683556):0.6973942208,(Anas_crecca:4.27884146282,Anas_platyrhynchos:4.27884146352):8.4685211126):12.5099282441):52.433981498,Lagopus_lagopus:77.6912723153):31.37005046,((((((Aptenodytes_patagonicus:24.163355135,(Megadyptes_antipodes:9.626235963,Eudyptes_robustus:9.626235963200001):14.…
	TREE tree_1194 = (((Cygnus_atratus:21.20583594,((Somateria_mollissima:9.91675310978,Chloephaga_picta:9.916753109400002):0.34308513762000004,(Anas_platyrhynchos:4.0087586643379,Anas_crecca:4.0087586651):6.251079581800001):10.945997692699999):53.83957495599999,Lagopus_lagopus:75.04541089717999):15.01159485,((((((Sula_leucogaster:37.083314081,(Phalacrocorax_aristotelis:13.77694568,Phalacrocorax_carb…
	TREE tree_9416 = (((Cygnus_atratus:32.5085295,((Somateria_mollissima:14.8500218928,Chloephaga_picta:14.8500218924):2.2056017049,(Anas_crecca:5.6947527264,Anas_platyrhynchos:5.694752726420001):11.3608708721):15.452905900999998):51.260236602999996,Lagopus_lagopus:83.76876609360001):18.38104604,(((((((Megadyptes_antipodes:8.37076442,Eudyptes_robustus:8.3707644202):10.914137045,Aptenodytes_patagonicu…
	TREE tree_2455 = (((Cygnus_atratus:29.527782208999998,((Chloephaga_picta:13.6701965158,Somateria_mollissima:13.670196514099999):1.23176827652,(Anas_platyrhynchos:5.128694240470001,Anas_crecca:5.12869424127):9.7732705492):14.6258174191):52.698625667,Lagopus_lagopus:82.226407881):24.80059608,(((((((Megadyptes_antipodes:10.61117953,Eudyptes_robustus:10.611179524899999):14.796095205,Aptenodytes_patag…
	TREE tree_9722 = (((Cygnus_atratus:19.7955672401,((Somateria_mollissima:9.383364232799998,Chloephaga_picta:9.3833642316):1.64762742488,(Anas_crecca:3.8558734479,Anas_platyrhynchos:3.8558734475399996):7.1751182089):8.764575582900001):55.914843292,Lagopus_lagopus:75.710410542):25.62237348,(((((((Megadyptes_antipodes:7.310053743,Eudyptes_robustus:7.310053742999999):13.69518682,Aptenodytes_patagonicu…
	TREE tree_4943 = (((Cygnus_atratus:24.4103320398,((Chloephaga_picta:11.001344421299999,Somateria_mollissima:11.001344420099999):0.330990915323,(Anas_platyrhynchos:4.392951716262,Anas_crecca:4.392951716000001):6.9393836188):13.077996703999998):47.800531021,Lagopus_lagopus:72.210863064):24.15923911,(((((Bubulcus_ibis:71.67602122299999,(Sula_leucogaster:36.340721145299995,(Phalacrocorax_aristotelis:…
	TREE tree_1342 = (((Cygnus_atratus:18.5073808715,((Somateria_mollissima:7.9442427008,Chloephaga_picta:7.9442427):0.6735639842,(Anas_platyrhynchos:3.1698837398700004,Anas_crecca:3.1698837398):5.4479229447):9.8895741848):62.917212993,Lagopus_lagopus:81.42459386920001):18.88957418,(((((Bubulcus_ibis:71.0636425323,(Sula_leucogaster:43.74566201900001,(Phalacrocorax_aristotelis:16.57981332,Phalacrocora…
	TREE tree_8484 = (((Cygnus_atratus:16.2977147601,((Anas_platyrhynchos:2.69557890164,Anas_crecca:2.6955789015000002):5.8316585523799995,(Somateria_mollissima:7.2524310632,Chloephaga_picta:7.252431064970001):1.2748063896100001):7.770477306499999):63.374680948999995,Lagopus_lagopus:79.67239570490001):14.18869804,((((((Aptenodytes_patagonicus:25.598203329140002,(Megadyptes_antipodes:10.96399731,Eudyp…
	TREE tree_8656 = (((Cygnus_atratus:13.737334420499998,((Somateria_mollissima:7.1869208966,Chloephaga_picta:7.18692089569):0.5478529232,(Anas_crecca:2.53834220419,Anas_platyrhynchos:2.5383422045399997):5.1964316158):6.0025605997):58.752459328,Lagopus_lagopus:72.4897937468):25.76009191,((((((Aptenodytes_patagonicus:19.425988961,(Megadyptes_antipodes:8.55987423,Eudyptes_robustus:8.55987423):10.86611…
	TREE tree_8572 = (((Cygnus_atratus:14.674056780499999,((Chloephaga_picta:7.250173263200001,Somateria_mollissima:7.250173262900001):0.7356942613,(Anas_crecca:2.667192768404,Anas_platyrhynchos:2.6671927674300004):5.3186747565):6.68818925464):60.08987563,Lagopus_lagopus:74.7639324166):29.50506853,(((((Bubulcus_ibis:69.334874769,(Sula_leucogaster:40.749615350999996,(Phalacrocorax_aristotelis:15.73904…
	TREE tree_4481 = (((Cygnus_atratus:18.11277671,((Chloephaga_picta:8.13402416599,Somateria_mollissima:8.134024165699998):0.5334210335,(Anas_platyrhynchos:3.25820929209,Anas_crecca:3.2582092916):5.409235907099999):9.4453315113):55.903862579,Lagopus_lagopus:74.0166392892):31.5506078,((((((Aptenodytes_patagonicus:21.293200695,(Megadyptes_antipodes:8.210944353,Eudyptes_robustus:8.2109443524):13.082256…
	TREE tree_0858 = (((Cygnus_atratus:8.8665631328,((Anas_crecca:1.3309355767,Anas_platyrhynchos:1.33093557663):3.1215583284,(Chloephaga_picta:3.8236221283000003,Somateria_mollissima:3.82362212814):0.6288717763):4.4140692288):65.433906163,Lagopus_lagopus:74.30046929470001):24.41395433,((((Bubulcus_ibis:68.141918963,((Sula_leucogaster:34.195387372999996,(Phalacrocorax_carbo:9.8329208178,Phalacrocorax…
	TREE tree_7165 = (((Cygnus_atratus:23.290967889999997,((Anas_crecca:4.1356553135,Anas_platyrhynchos:4.135655312809):8.0136420947,(Somateria_mollissima:10.6141814267,Chloephaga_picta:10.614181426100002):1.53511598177):11.141670482):60.16000087,Lagopus_lagopus:83.4509687443):30.31558398,((((((Sula_leucogaster:63.827619479,(Phalacrocorax_carbo:13.316517990279998,Phalacrocorax_aristotelis:13.31651799…
	TREE tree_7041 = (((Cygnus_atratus:17.6517696299,((Chloephaga_picta:8.642585483900001,Somateria_mollissima:8.6425854846):1.4105168174200002,(Anas_platyrhynchos:3.39310441024,Anas_crecca:3.3931044096):6.6599978927):7.5986673283):60.029901699,Lagopus_lagopus:77.68167133955001):22.78849615,((((((Sula_leucogaster:41.584765789,(Phalacrocorax_aristotelis:17.09232078675,Phalacrocorax_carbo:17.0923207829…
	TREE tree_9026 = (((Cygnus_atratus:21.653919210000005,((Somateria_mollissima:9.69370554877,Chloephaga_picta:9.69370554777):0.7879835893,(Anas_platyrhynchos:3.7116497569469997,Anas_crecca:3.7116497565):6.770039381099999):11.1722300719):73.52129516200002,Lagopus_lagopus:95.17521438526):18.57572571,((((((Sula_leucogaster:39.959534692,(Phalacrocorax_aristotelis:12.524033318699999,Phalacrocorax_carbo:…
	TREE tree_6416 = (((Cygnus_atratus:12.958817460700002,((Anas_crecca:2.1477178934,Anas_platyrhynchos:2.14771789374):3.7250698579000003,(Chloephaga_picta:5.362314965919999,Somateria_mollissima:5.362314965438999):0.510472786):7.086029708):59.482203621,Lagopus_lagopus:72.44102108770001):25.01081222,(((((Aptenodytes_patagonicus:22.727780785,(Megadyptes_antipodes:8.23990865,Eudyptes_robustus:8.23990864…
	TREE tree_2794 = (((Cygnus_atratus:11.563460889200002,((Somateria_mollissima:5.8141118741,Chloephaga_picta:5.814111874040001):0.3312830003,(Anas_crecca:2.2957453256,Anas_platyrhynchos:2.29574532572):3.84964954811):5.418066015999999):77.26584306800001,Lagopus_lagopus:88.8293039545):39.22594661,(((((((Megadyptes_antipodes:8.79438096,Eudyptes_robustus:8.7943809591):19.766756272991,Aptenodytes_patago…
	TREE tree_1369 = (((Cygnus_atratus:14.619737880299999,((Somateria_mollissima:6.8142893318999995,Chloephaga_picta:6.81428933291):0.55474698257,(Anas_crecca:2.615558284,Anas_platyrhynchos:2.61555828455):4.753478030619999):7.2507015648):59.306926917,Lagopus_lagopus:73.92666478410001):21.78575496,(((((Bubulcus_ibis:69.0508658837,((Megadyptes_antipodes:6.798545302,Eudyptes_robustus:6.7985453018):15.08…
	TREE tree_3769 = (((Cygnus_atratus:15.30169208,((Somateria_mollissima:7.408318271800001,Chloephaga_picta:7.40831827204):0.5991441478,(Anas_platyrhynchos:2.507149486887,Anas_crecca:2.50714948651):5.5003129333):7.294229658999999):61.537726729000006,Lagopus_lagopus:76.8394188143):39.53754795,(((((Sula_leucogaster:59.547091757,(Phalacrocorax_carbo:17.808635002099997,Phalacrocorax_aristotelis:17.80863…
	TREE tree_5382 = (((Cygnus_atratus:22.7699605197,((Anas_crecca:4.13790853514,Anas_platyrhynchos:4.137908534785):6.604259496699999,(Somateria_mollissima:9.800432371,Chloephaga_picta:9.800432370290002):0.94173566109):12.027792488):59.908271891,Lagopus_lagopus:82.67823241970001):15.71039352,(((((Aptenodytes_patagonicus:19.334292284,(Megadyptes_antipodes:7.233606203,Eudyptes_robustus:7.233606203):12.…
	TREE tree_7219 = (((Cygnus_atratus:23.290967891199998,((Anas_platyrhynchos:3.906075394649,Anas_crecca:3.9060753949900002):8.1432417074,(Somateria_mollissima:10.92279009,Chloephaga_picta:10.9227900909):1.12652701136):11.2416507889):60.16000087,Lagopus_lagopus:83.4509687459):30.31558398,((((((Sula_leucogaster:63.82761947,(Phalacrocorax_aristotelis:17.899447276300002,Phalacrocorax_carbo:17.899447272…
	TREE tree_1188 = (((Cygnus_atratus:19.944995541,((Chloephaga_picta:8.4627024929,Somateria_mollissima:8.462702493):1.12252795045,(Anas_platyrhynchos:3.7929292502100003,Anas_crecca:3.7929292491399997):5.7923011928):10.359765097):56.989140357000004,Lagopus_lagopus:76.9341358899):20.55541411,(((((Bubulcus_ibis:66.6137193496,(Aptenodytes_patagonicus:20.958031516,(Megadyptes_antipodes:8.390775217,Eudyp…
	TREE tree_3471 = (((Cygnus_atratus:18.269421039,((Chloephaga_picta:8.4478694969,Somateria_mollissima:8.44786949559):0.8137668759,(Anas_platyrhynchos:3.3661091624,Anas_crecca:3.3661091623):5.8955272103):9.0077846681):53.720075182,Lagopus_lagopus:71.9894962239):20.03549883,(((((Bubulcus_ibis:63.72345567955679,(Sula_leucogaster:44.844289973,(Phalacrocorax_aristotelis:15.89952693,Phalacrocorax_carbo:…
	TREE tree_9974 = (((Cygnus_atratus:25.028495440999997,((Chloephaga_picta:11.6376935153,Somateria_mollissima:11.6376935155):0.93287765858,(Anas_crecca:4.7359155283,Anas_platyrhynchos:4.735915528453001):7.8346556458):12.45792426556):62.26455637299999,Lagopus_lagopus:87.29305180579999):17.99049408,((((((Sula_leucogaster:53.348125952000004,(Phalacrocorax_aristotelis:14.8896822584,Phalacrocorax_carbo:…
	TREE tree_4638 = (((Cygnus_atratus:24.56796353,((Chloephaga_picta:11.217116172899999,Somateria_mollissima:11.2171161729):2.27275499218,(Anas_platyrhynchos:4.8919209252049995,Anas_crecca:4.8919209254):8.5979502387):11.078092365000002):61.583060268,Lagopus_lagopus:86.1510238076):21.14659688,(((((((Megadyptes_antipodes:9.889869262,Eudyptes_robustus:9.8898692615):18.713571242,Aptenodytes_patagonicus:…
	TREE tree_5340 = (((Cygnus_atratus:25.450118618999998,((Anas_platyrhynchos:4.825399709299999,Anas_crecca:4.8253997093):10.72832836,(Somateria_mollissima:12.7620735654,Chloephaga_picta:12.762073565050002):2.7916545044000003):9.896390551):47.886919498,Lagopus_lagopus:73.3370381257):36.77228551,((((Phaethon_rubricauda:80.37542322939998,((((Actitis_macularius:41.585719675099995,(Limosa_lapponica:15.8…
	TREE tree_5768 = (((Cygnus_atratus:22.6596688,((Anas_crecca:4.27154324293,Anas_platyrhynchos:4.27154324278):7.2397155494,(Chloephaga_picta:10.753757434999999,Somateria_mollissima:10.753757434099999):0.7575013578199999):11.1484100081):54.743631369,Lagopus_lagopus:77.40330015990001):20.03492328,((((Phaethon_rubricauda:77.237684097,(((((Limosa_lapponica:13.75353238,Limosa_limosa:13.753532385):23.051…
	TREE tree_5846 = (((Cygnus_atratus:35.207691841,((Anas_crecca:5.9317524689,Anas_platyrhynchos:5.93175246948):11.243115212700001,(Chloephaga_picta:15.5531628614,Somateria_mollissima:15.5531628617):1.62170482):18.032824157599997):50.008541543999996,Lagopus_lagopus:85.21623337930001):23.84535748,((((((Sula_leucogaster:50.039336308,(Phalacrocorax_carbo:14.9969152817,Phalacrocorax_aristotelis:14.99691…
	TREE tree_0822 = (((Cygnus_atratus:23.734080311,((Anas_platyrhynchos:3.5773210664699997,Anas_crecca:3.577321066):7.7972865515,(Somateria_mollissima:10.4703659563,Chloephaga_picta:10.47036595668):0.9042416606699999):12.3594726927):54.555721967000004,Lagopus_lagopus:78.2898022949):17.78169146,(((((Sula_leucogaster:41.882931922,(Phalacrocorax_carbo:10.512808759,Phalacrocorax_aristotelis:10.512808759…
	TREE tree_5379 = (((Cygnus_atratus:10.0092958599,((Somateria_mollissima:4.491637256100001,Chloephaga_picta:4.491637255080999):0.1895598919,(Anas_platyrhynchos:1.82120646047,Anas_crecca:1.821206461):2.859990686463):5.3280987129):67.754893022,Lagopus_lagopus:77.7641888855):19.8518575,((((((Aptenodytes_patagonicus:22.837853618,(Megadyptes_antipodes:9.282160151,Eudyptes_robustus:9.282160151):13.55569…
	TREE tree_9927 = (((Cygnus_atratus:15.141631989,((Chloephaga_picta:7.3405462744,(Anas_platyrhynchos:2.493144822491,Anas_crecca:2.4931448231):4.847401452130001):0.04348602973,Somateria_mollissima:7.3840323047):7.757599686120001):57.914078305000004,Lagopus_lagopus:73.0557103106):38.74506658,(((((Bubulcus_ibis:65.8212358907,(Sula_leucogaster:42.243988767000005,(Phalacrocorax_carbo:8.9240210788,Phala…
	TREE tree_5483 = (((Cygnus_atratus:12.5646372707,((Anas_crecca:2.13069142825,Anas_platyrhynchos:2.130691428204):4.1693362439,(Chloephaga_picta:5.87559543125,Somateria_mollissima:5.87559543209):0.42443224087000003):6.264609597000001):67.74792505299999,Lagopus_lagopus:80.3125623331):32.23386718,(((((((Megadyptes_antipodes:7.921298011,Eudyptes_robustus:7.921298010300001):12.264380673000002,Aptenodyt…
	TREE tree_6521 = (((Cygnus_atratus:23.75250958,((Somateria_mollissima:10.236378288000001,Chloephaga_picta:10.2363782876):1.00409116247,(Anas_crecca:4.2031020994,Anas_platyrhynchos:4.203102099660001):7.0373673518):12.512040129399999):54.403568343,Lagopus_lagopus:78.15607793504999):17.58733019,((((Phaethon_rubricauda:68.5966053597,(((((Limosa_lapponica:13.23842085,Limosa_limosa:13.238420851):18.582…
	TREE tree_5913 = (((Cygnus_atratus:15.987229110599998,((Somateria_mollissima:7.994830183000001,Chloephaga_picta:7.994830183295001):0.9535981604,(Anas_crecca:3.0470964168,Anas_platyrhynchos:3.0470964169199997):5.9013319265):7.0388007667):55.55753162800001,Lagopus_lagopus:71.5447607324):28.23263164,(((((((Megadyptes_antipodes:9.717609037,Eudyptes_robustus:9.7176090367):10.178558115,Aptenodytes_pata…
	TREE tree_0740 = (((Cygnus_atratus:23.810654649,((Somateria_mollissima:10.593660435019999,Chloephaga_picta:10.593660435530001):0.8799841216,(Anas_crecca:3.909462349111,Anas_platyrhynchos:3.90946234976):7.5641822067):12.3370100944):70.127840517,Lagopus_lagopus:93.9384951602):17.80114359,((((Phaethon_rubricauda:70.281154357,((((Actitis_macularius:33.5393281327,(Limosa_limosa:11.75018009,Limosa_lapp…
	TREE tree_2036 = (((Cygnus_atratus:20.748562238999998,((Anas_crecca:3.16280274817,Anas_platyrhynchos:3.1628027474100002):7.6126631918,(Chloephaga_picta:8.989980309,Somateria_mollissima:8.9899803089):1.7854856306000002):9.9730963014):62.919198134999995,Lagopus_lagopus:83.66776036990001):29.38969663,((((((Sula_leucogaster:56.177872616,(Phalacrocorax_carbo:18.308759096,Phalacrocorax_aristotelis:18.3…
	TREE tree_0593 = (((Cygnus_atratus:25.3205399495,((Anas_crecca:4.017248899895,Anas_platyrhynchos:4.01724889922):7.0820464235,(Somateria_mollissima:10.74664981399,Chloephaga_picta:10.746649814):0.35264550831999997):14.221244629000001):48.696113527,Lagopus_lagopus:74.01665347689999):13.41223987,((((((Sula_leucogaster:36.847820432999995,(Phalacrocorax_carbo:9.990384898399999,Phalacrocorax_aristoteli…
	TREE tree_1763 = (((Cygnus_atratus:14.6537683092,((Anas_platyrhynchos:2.8405169158200003,Anas_crecca:2.8405169161):5.5574136105,(Chloephaga_picta:6.7349426249,Somateria_mollissima:6.7349426258000005):1.662987901334):6.2558377831000005):67.249701419,Lagopus_lagopus:81.9034697301):14.48023147,((((Phaethon_rubricauda:75.1238042095,(((((Limosa_limosa:16.18919512,Limosa_lapponica:16.189195126999998):2…
	TREE tree_9456 = (((Cygnus_atratus:22.72661051,((Anas_platyrhynchos:4.558113786184999,Anas_crecca:4.5581137865):7.5643969988999995,(Chloephaga_picta:10.163949171,Somateria_mollissima:10.163949170599999):1.9585616151):10.6040997239):58.424540202,Lagopus_lagopus:81.1511507043):27.02343489,(((((Bubulcus_ibis:67.49108346800001,(Aptenodytes_patagonicus:25.714937963,(Megadyptes_antipodes:9.264036671,Eu…
	TREE tree_1182 = (((Cygnus_atratus:14.0580623989,((Anas_crecca:2.2915696335,Anas_platyrhynchos:2.291569633642):4.977806746406,(Somateria_mollissima:6.216165889219999,Chloephaga_picta:6.216165889267001):1.053210491):6.788686020099999):65.814773008,Lagopus_lagopus:79.872835409):28.24203717,(((((Bubulcus_ibis:70.254900523,(Sula_leucogaster:48.78472611679999,(Phalacrocorax_aristotelis:17.89566082,Pha…
	TREE tree_3558 = (((Cygnus_atratus:32.953608326,((Somateria_mollissima:15.311364010160002,Chloephaga_picta:15.311364010599998):2.7244124912,(Anas_platyrhynchos:5.83933034192,Anas_crecca:5.839330342):12.196446160499999):14.9178318168):44.633713186,Lagopus_lagopus:77.58732150910001):24.3445917,(((((Sula_leucogaster:45.306312177900004,(Phalacrocorax_aristotelis:11.7598988808,Phalacrocorax_carbo:11.7…
	TREE tree_6939 = (((Cygnus_atratus:20.637044171,((Anas_crecca:3.58907788502,Anas_platyrhynchos:3.5890778845199995):7.4111457257,(Chloephaga_picta:10.3691587027,Somateria_mollissima:10.3691587022):0.6310649074):9.6368205597):57.602557182,Lagopus_lagopus:78.2396013711):26.93243151,(((((Bubulcus_ibis:72.2063783107,((Megadyptes_antipodes:7.423712413,Eudyptes_robustus:7.4237124123000005):11.850739583,…
	TREE tree_6186 = (((Cygnus_atratus:23.32459934,((Somateria_mollissima:10.223856526499999,Chloephaga_picta:10.22385652709):0.7483447387,(Anas_crecca:3.4515455372400003,Anas_platyrhynchos:3.45154553745):7.520655728):12.352398074999998):66.57817028299999,Lagopus_lagopus:89.90276963459999):24.69250993,((((((Sula_leucogaster:52.104409938,(Phalacrocorax_carbo:16.5377715914,Phalacrocorax_aristotelis:16.…
	TREE tree_5697 = (((Cygnus_atratus:15.0926917396,((Anas_platyrhynchos:2.734761971754,Anas_crecca:2.7347619716000002):4.6716491351,(Somateria_mollissima:6.500832143959999,Chloephaga_picta:6.5008321449):0.90557896155):7.6862806345):68.33694101,Lagopus_lagopus:83.4296327554):19.58287816,((((Bubulcus_ibis:71.70969404440001,((Sula_leucogaster:39.828225358,(Phalacrocorax_carbo:7.4033244624,Phalacrocora…
	TREE tree_3420 = (((Cygnus_atratus:15.385017131,((Chloephaga_picta:7.069238013749999,Somateria_mollissima:7.069238014990001):0.1552831624,(Anas_platyrhynchos:2.296630876048,Anas_crecca:2.29663087596):4.927890301290001):8.1604959519):71.320161282,Lagopus_lagopus:86.70517842073001):10.80430713,((((((Aptenodytes_patagonicus:30.476976923000002,(Megadyptes_antipodes:11.24885753,Eudyptes_robustus:11.24…
	TREE tree_8776 = (((Cygnus_atratus:17.679068930200003,((Anas_platyrhynchos:2.63814193008,Anas_crecca:2.6381419300999998):5.8525884314,(Chloephaga_picta:7.853454575999999,Somateria_mollissima:7.85345457655):0.63727578445):9.1883385693):72.13752208,Lagopus_lagopus:89.816591008103):17.55745537,(((((((Megadyptes_antipodes:7.823656744,Eudyptes_robustus:7.823656744799999):15.279263294,Aptenodytes_patag…
	TREE tree_5767 = (((Cygnus_atratus:15.523373989000001,((Chloephaga_picta:6.839072552099999,Somateria_mollissima:6.8390725525):0.5316202481,(Anas_crecca:2.3225998694000003,Anas_platyrhynchos:2.3225998686500002):5.048092931975999):8.152681189900001):60.858204556,Lagopus_lagopus:76.3815785441):22.22764193,(((((Bubulcus_ibis:69.3589030866,(Sula_leucogaster:42.944187731,(Phalacrocorax_carbo:14.0443641…
	TREE tree_4168 = (((Cygnus_atratus:25.102982579,((Somateria_mollissima:11.7640301649,Chloephaga_picta:11.7640301637):1.4973908845,(Anas_crecca:4.35554928402,Anas_platyrhynchos:4.3555492846899995):8.905871764299999):11.8415615306):55.160295215999994,Lagopus_lagopus:80.263277794726):20.61039309,(((((((Megadyptes_antipodes:7.177106798,Eudyptes_robustus:7.177106798600001):15.244412769,Aptenodytes_pat…
	TREE tree_6646 = (((Cygnus_atratus:17.869281869,((Somateria_mollissima:7.23452503373,Chloephaga_picta:7.234525034200001):0.88712923848,(Anas_crecca:2.60527880831,Anas_platyrhynchos:2.60527880822):5.5163754647):9.747627596800001):60.666305445000006,Lagopus_lagopus:78.5355873009):20.96934472,((((Phaethon_rubricauda:72.55138259590001,((((Actitis_macularius:37.6272789323,(Limosa_lapponica:14.27784344…
	TREE tree_4883 = (((Cygnus_atratus:32.918123291,((Chloephaga_picta:17.18605864057,Somateria_mollissima:17.1860586414):0.6185294858,(Anas_platyrhynchos:6.690568723638,Anas_crecca:6.690568724):11.114019403):15.113535163):50.791478411,Lagopus_lagopus:83.7096017021):25.74524027,(((((Bubulcus_ibis:74.570127251,(Sula_leucogaster:40.447753746,(Phalacrocorax_aristotelis:11.163915425,Phalacrocorax_carbo:1…
	TREE tree_2942 = (((Cygnus_atratus:13.4976325803,((Anas_platyrhynchos:2.389900703986,Anas_crecca:2.3899007042):4.0097295815,(Somateria_mollissima:5.847375048000001,Chloephaga_picta:5.8473750484):0.5522552372990001):7.0980022946):63.458041347999995,Lagopus_lagopus:76.95567393050001):25.08262471,((((Phaethon_rubricauda:83.677112048,(((((Limosa_lapponica:15.33215264,Limosa_limosa:15.332152638):22.87…
	TREE tree_1989 = (((Cygnus_atratus:18.6039951986,((Anas_platyrhynchos:3.50477463478,Anas_crecca:3.5047746350000004):6.5322558775,(Chloephaga_picta:8.652914475900001,Somateria_mollissima:8.652914475940001):1.3841160354):8.566964687799999):61.665026032,Lagopus_lagopus:80.2690212409):14.70901576,((((((Aptenodytes_patagonicus:23.918742667,(Megadyptes_antipodes:10.4584994,Eudyptes_robustus:10.45849940…
	TREE tree_6400 = (((Cygnus_atratus:27.854478661,((Chloephaga_picta:12.71059661636,Somateria_mollissima:12.71059661634):1.040484955,(Anas_crecca:4.650356041799999,Anas_platyrhynchos:4.650356041935):9.1007255299):14.103397088049999):58.613019332,Lagopus_lagopus:86.46749800197999):20.06338837,((((Phaethon_rubricauda:79.5306271517,((((Actitis_macularius:37.312714156000006,(Limosa_lapponica:14.5795872…
	TREE tree_6183 = (((Cygnus_atratus:25.302309790000002,((Chloephaga_picta:10.527690023399998,Somateria_mollissima:10.5276900236):0.8522619874999999,(Anas_crecca:4.4937326284,Anas_platyrhynchos:4.4937326282):6.8862193825):13.922357778):46.575266727,Lagopus_lagopus:71.8775765069):32.80767979,(((((Sula_leucogaster:51.955619598,(Phalacrocorax_carbo:15.887991708000001,Phalacrocorax_aristotelis:15.88799…
	TREE tree_4812 = (((Cygnus_atratus:23.2925963808,((Anas_platyrhynchos:3.9873297485099997,Anas_crecca:3.987329748):7.4495294052,(Chloephaga_picta:10.102785603978099,Somateria_mollissima:10.102785603000001):1.3340735493):11.8557372261):52.326687063,Lagopus_lagopus:75.619283426):18.49948312,(((((((Megadyptes_antipodes:10.00883456,Eudyptes_robustus:10.008834562):18.018433044,Aptenodytes_patagonicus:2…
	TREE tree_3337 = (((Cygnus_atratus:24.824149751,((Somateria_mollissima:11.5673794547,Chloephaga_picta:11.567379456):0.9788500727,(Anas_crecca:4.158626693,Anas_platyrhynchos:4.1586266929289994):8.38760283527):12.277920223599999):52.411908496,Lagopus_lagopus:77.23605824639999):24.17086029,((((Phaethon_rubricauda:83.7152261093,((((Actitis_macularius:46.320215219199994,(Limosa_lapponica:17.1905428,Li…
	TREE tree_2898 = (((Cygnus_atratus:29.852708438999997,((Chloephaga_picta:14.5834565306,Somateria_mollissima:14.5834565306):0.9073018018,(Anas_platyrhynchos:5.307477626580001,Anas_crecca:5.307477626368):10.1832807061):14.361950108399999):62.73121023499999,Lagopus_lagopus:92.5839186675):18.58776239,((((((Sula_leucogaster:49.561680769,(Phalacrocorax_carbo:17.030562206200003,Phalacrocorax_aristotelis…
	TREE tree_2201 = (((Cygnus_atratus:25.508203041999998,((Somateria_mollissima:11.184471218399999,Chloephaga_picta:11.1844712189):1.3050993603880001,(Anas_crecca:4.642669926799999,Anas_platyrhynchos:4.64266992662):7.846900650559999):13.0186324613):57.994160375,Lagopus_lagopus:83.5023634158):22.06246326,(((((Sula_leucogaster:44.172396649,(Phalacrocorax_aristotelis:13.43886794,Phalacrocorax_carbo:13.…
	TREE tree_8394 = (((Cygnus_atratus:21.09529706,((Chloephaga_picta:9.60908932734,Somateria_mollissima:9.60908932852):0.8213504075,(Anas_crecca:3.4144943093999998,Anas_platyrhynchos:3.41449430998):7.0159454252):10.664857323500001):60.286444572,Lagopus_lagopus:81.38174163408999):12.64449305,(((((Bubulcus_ibis:65.68354073959999,(Sula_leucogaster:37.349648972,(Phalacrocorax_aristotelis:8.81765230942,P…
	TREE tree_0788 = (((Cygnus_atratus:12.521239730400001,((Anas_crecca:2.02620770084,Anas_platyrhynchos:2.02620770087):3.9907758829,(Chloephaga_picta:5.51532164108,Somateria_mollissima:5.515321640700001):0.5016619432):6.5042561459999995):69.17432113,Lagopus_lagopus:81.6955608687):24.57207233,(((((((Megadyptes_antipodes:10.01508749,Eudyptes_robustus:10.0150874915):15.656795092,Aptenodytes_patagonicus…
	TREE tree_6869 = (((Cygnus_atratus:28.393233471,((Somateria_mollissima:12.9605547089,Chloephaga_picta:12.9605547088):1.31295296744,(Anas_platyrhynchos:4.172704700700001,Anas_crecca:4.1727047009):10.1008029762):14.1197257977):56.079819830000005,Lagopus_lagopus:84.4730533005):26.38132537,(((((Sula_leucogaster:46.2679564895,(Phalacrocorax_aristotelis:13.2800485259,Phalacrocorax_carbo:13.280048527):3…
	TREE tree_0865 = (((Cygnus_atratus:19.40387844,((Anas_crecca:3.5951810377,Anas_platyrhynchos:3.59518103895):7.44212996229,(Chloephaga_picta:9.9483687453,Somateria_mollissima:9.9483687451):1.08894225503):8.366567439859999):74.728799814,Lagopus_lagopus:94.13267825300001):15.06181717,((((Phaethon_rubricauda:75.38119226459999,(((((Limosa_lapponica:13.72402819,Limosa_limosa:13.724028195):20.904416738,…
	TREE tree_7491 = (((Cygnus_atratus:30.141638391,((Somateria_mollissima:13.654594682199999,Chloephaga_picta:13.654594682299999):1.307529101204,(Anas_crecca:4.8883289231,Anas_platyrhynchos:4.888328922494):10.073794860300001):15.179514607300003):48.042694513,Lagopus_lagopus:78.184332898):30.81238905,((((Phaethon_rubricauda:78.4611454796,((((Actitis_macularius:33.8330518539,(Limosa_lapponica:15.24557…
	TREE tree_6121 = (((Cygnus_atratus:19.624534431,((Anas_platyrhynchos:3.68510513241,Anas_crecca:3.6851051321999995):6.9747630897,(Chloephaga_picta:9.564927476900001,Somateria_mollissima:9.564927476):1.09494074434):8.9646662089):57.917498804999994,Lagopus_lagopus:77.542033228):26.93607643,((((((Sula_leucogaster:41.266698964,(Phalacrocorax_carbo:11.1857983939,Phalacrocorax_aristotelis:11.18579839419…
	TREE tree_3033 = (((Cygnus_atratus:25.769068319,((Anas_crecca:4.287599322,Anas_platyrhynchos:4.28759932223):9.6226225778,(Somateria_mollissima:11.493605156200001,Chloephaga_picta:11.4936051551):2.4166167438999997):11.858846420199999):55.670256031,Lagopus_lagopus:81.4393243495):23.071436,(((((Bubulcus_ibis:67.13231734200001,(Sula_leucogaster:44.967058518200005,(Phalacrocorax_carbo:11.1622983174000…
	TREE tree_2441 = (((Cygnus_atratus:17.0784523507,((Chloephaga_picta:8.130276090509,Somateria_mollissima:8.1302760907):0.5066403445,(Anas_platyrhynchos:3.4129780353870003,Anas_crecca:3.412978036):5.2239383995):8.441535913693):60.058587544,Lagopus_lagopus:77.1370398808):21.76891014,((((((Sula_leucogaster:49.37611709,(Phalacrocorax_carbo:14.4771927863,Phalacrocorax_aristotelis:14.477192785900002):34…
	TREE tree_7941 = (((Cygnus_atratus:19.27518427,((Anas_crecca:3.3661216205,Anas_platyrhynchos:3.36612161972):6.079136610199999,(Somateria_mollissima:9.065302414200001,Chloephaga_picta:9.0653024154):0.37995581521):9.82992604):59.350013216,Lagopus_lagopus:78.625197491):42.53690422,(((((Bubulcus_ibis:78.467235367,(Sula_leucogaster:46.019020794999996,(Phalacrocorax_carbo:9.964627206,Phalacrocorax_aris…
	TREE tree_4676 = (((Cygnus_atratus:18.150222119400002,((Somateria_mollissima:9.1134558412,Chloephaga_picta:9.11345583982):1.1390596,(Anas_platyrhynchos:3.86097008503,Anas_crecca:3.86097008506):6.3915453555):7.897706679100001):68.078610223,Lagopus_lagopus:86.2288323368):17.74250324,((((Phaethon_rubricauda:75.285501111,((((Actitis_macularius:38.116847855,(Limosa_limosa:12.76399058,Limosa_lapponica:…
	TREE tree_1980 = (((Cygnus_atratus:30.653942481,((Somateria_mollissima:14.2453005758,Chloephaga_picta:14.245300576900002):0.8927334388,(Anas_crecca:5.41358404,Anas_platyrhynchos:5.413584040041):9.7244499747):15.51590846493):45.587201599,Lagopus_lagopus:76.24114407580001):23.39534363,((((Phaethon_rubricauda:80.334936995,(((((Limosa_lapponica:14.16007925,Limosa_limosa:14.160079247):18.122783019,Act…
	TREE tree_1166 = (((Cygnus_atratus:31.815120551,((Chloephaga_picta:13.498344356,Somateria_mollissima:13.498344355299999):2.3586421047000004,(Anas_platyrhynchos:4.498128855819999,Anas_crecca:4.498128856):11.3588576055):15.9581340885):51.754994822,Lagopus_lagopus:83.57011538424):22.27215032,((((((Aptenodytes_patagonicus:23.502369365,(Megadyptes_antipodes:7.115027886,Eudyptes_robustus:7.11502788661)…
	TREE tree_2576 = (((Cygnus_atratus:21.52535102,((Chloephaga_picta:9.6631690704,Somateria_mollissima:9.66316907031):0.9654262995,(Anas_platyrhynchos:3.2842315082380003,Anas_crecca:3.2842315089):7.3443638609):10.896755651):55.032919903999996,Lagopus_lagopus:76.5582709203):17.14082591,((((((Aptenodytes_patagonicus:24.37727542,(Megadyptes_antipodes:8.693251233,Eudyptes_robustus:8.6932512336):15.68402…
	TREE tree_7653 = (((Cygnus_atratus:17.4218726701,((Somateria_mollissima:7.7049823598,Chloephaga_picta:7.70498235987):0.5854384762,(Anas_crecca:2.7457495136000003,Anas_platyrhynchos:2.74574951369):5.54467132217):9.131451834850001):57.93669808,Lagopus_lagopus:75.35857073724):21.65548107,(((((Bubulcus_ibis:70.23490367600002,(Aptenodytes_patagonicus:23.137826133,(Megadyptes_antipodes:8.94849952,Eudyp…
	TREE tree_8987 = (((Cygnus_atratus:16.5444710797,((Chloephaga_picta:8.252888852439998,Somateria_mollissima:8.25288885066):0.8893063932,(Anas_crecca:3.102869136,Anas_platyrhynchos:3.102869136305):6.039326109299999):7.402275835099999):60.356217021,Lagopus_lagopus:76.9006881021):15.95073536,(((((Bubulcus_ibis:65.568222388,(Sula_leucogaster:43.410200834,(Phalacrocorax_carbo:12.3028064606,Phalacrocora…
	TREE tree_6901 = (((Cygnus_atratus:14.825307041,((Anas_platyrhynchos:2.52770705306,Anas_crecca:2.5277070528000003):4.7475902738,(Somateria_mollissima:6.485647396099999,Chloephaga_picta:6.485647395219):0.7896499303):7.5500097137):68.376605948,Lagopus_lagopus:83.2019129999):26.88401763,(((((Bubulcus_ibis:73.490571647,(Aptenodytes_patagonicus:24.555293071999998,(Megadyptes_antipodes:9.039283868,Eudy…
	TREE tree_8229 = (((Cygnus_atratus:23.188197939000002,((Somateria_mollissima:10.477092707,Chloephaga_picta:10.4770927071):1.1986378388799999,(Anas_platyrhynchos:3.2135154233099996,Anas_crecca:3.2135154234299996):8.4622151219):11.51246739455):63.868251364,Lagopus_lagopus:87.0564493097):19.38045479,(((((((Megadyptes_antipodes:5.368628817,Eudyptes_robustus:5.3686288181999995):12.357613654,Aptenodyte…
	TREE tree_9310 = (((Cygnus_atratus:28.91935869,((Anas_platyrhynchos:5.03751352972,Anas_crecca:5.03751352925):8.0229813481,(Somateria_mollissima:12.040244608599998,Chloephaga_picta:12.04024460944):1.02025026753):15.858863814200001):61.494425853,Lagopus_lagopus:90.4137845333):18.47618342,((((Bubulcus_ibis:70.630798713,((Sula_leucogaster:44.573669981,(Phalacrocorax_aristotelis:12.96736118,Phalacroco…
	TREE tree_1333 = (((Cygnus_atratus:26.528700332,((Chloephaga_picta:11.7909980214,Somateria_mollissima:11.7909980216):1.3750260401,(Anas_platyrhynchos:4.6509258441500005,Anas_crecca:4.6509258445):8.5150982158):13.362676267400001):62.425946853,Lagopus_lagopus:88.95464717669999):18.55446043,(((((((Megadyptes_antipodes:8.331911394,Eudyptes_robustus:8.3319113945):16.879567964000003,Aptenodytes_patagon…
	TREE tree_6525 = (((Cygnus_atratus:10.671538119900001,((Anas_crecca:1.69373326694,Anas_platyrhynchos:1.69373326734):3.0261669379000002,(Somateria_mollissima:4.35888722244,Chloephaga_picta:4.3588872223):0.36101298238):5.95163791605):67.10641835300001,Lagopus_lagopus:77.77795647170001):23.21813404,(((((Bubulcus_ibis:67.3752998147,(Aptenodytes_patagonicus:23.172922786999997,(Megadyptes_antipodes:8.7…
	TREE tree_6242 = (((Cygnus_atratus:21.0827100699,((Chloephaga_picta:8.9227217984,Somateria_mollissima:8.9227217994):1.20019783536,(Anas_crecca:3.68424617468,Anas_platyrhynchos:3.68424617348):6.4386734614):10.959790436):57.14441267,Lagopus_lagopus:78.22712272780001):12.39741257,(((((((Megadyptes_antipodes:9.219390402,Eudyptes_robustus:9.2193904018):14.102789182999999,Aptenodytes_patagonicus:23.322…
	TREE tree_5423 = (((Cygnus_atratus:14.273199029999997,((Chloephaga_picta:6.7547501617400005,Somateria_mollissima:6.75475016229):0.5331471189,(Anas_crecca:2.4596786212,Anas_platyrhynchos:2.4596786206220003):4.828218660699999):6.9853017480999995):66.037278556,Lagopus_lagopus:80.31047758120002):11.92298331,(((((Bubulcus_ibis:65.49658850200001,((Megadyptes_antipodes:8.485239242,Eudyptes_robustus:8.48…
	TREE tree_9108 = (((Cygnus_atratus:15.0250042006,((Somateria_mollissima:6.409563165500001,Chloephaga_picta:6.4095631664):0.84788004344,(Anas_crecca:2.5645680607,Anas_platyrhynchos:2.56456806049):4.6928751489):7.767560991):56.520448750999996,Lagopus_lagopus:71.5454529436):24.45696362,((((((Sula_leucogaster:41.827870292,(Phalacrocorax_aristotelis:11.38755478618,Phalacrocorax_carbo:11.3875547863):30…
	TREE tree_6978 = (((Cygnus_atratus:13.144665100500001,((Somateria_mollissima:5.897060304499999,Chloephaga_picta:5.897060304789001):0.2510228951,(Anas_crecca:2.4095078987000003,Anas_platyrhynchos:2.4095078985689997):3.7385753005):6.9965818996):70.489640337,Lagopus_lagopus:83.6343054404):13.59415861,(((((Sula_leucogaster:28.5393357793,(Phalacrocorax_carbo:6.7776886062,Phalacrocorax_aristotelis:6.77…
	TREE tree_5862 = (((Cygnus_atratus:23.39642721,((Anas_platyrhynchos:4.34794308888,Anas_crecca:4.34794308876):6.9608675268799995,(Chloephaga_picta:10.371377497900001,Somateria_mollissima:10.3713774983):0.9374331168):12.087616594):50.797359935,Lagopus_lagopus:74.1937871502):22.30288664,(((((((Megadyptes_antipodes:8.727701553,Eudyptes_robustus:8.727701553):14.355049219,Aptenodytes_patagonicus:23.082…
	TREE tree_1668 = (((Cygnus_atratus:16.958321328999997,((Anas_platyrhynchos:3.30092342947,Anas_crecca:3.3009234291):5.5989362005,(Somateria_mollissima:8.1972170955,Chloephaga_picta:8.1972170961):0.7026425348700001):8.0584616997):69.903373544,Lagopus_lagopus:86.86169487539999):30.99060955,(((((((Megadyptes_antipodes:6.508381082,Eudyptes_robustus:6.5083810811000005):12.51467946,Aptenodytes_patagonic…
	TREE tree_2533 = (((Cygnus_atratus:23.983882239,((Somateria_mollissima:11.022994727999999,Chloephaga_picta:11.022994728045):1.126354564,(Anas_platyrhynchos:3.90093081776,Anas_crecca:3.90093081779):8.248418475):11.8345329494):56.292122682,Lagopus_lagopus:80.27600492009):17.74605855,((((((Aptenodytes_patagonicus:25.675578292,(Megadyptes_antipodes:8.068050912,Eudyptes_robustus:8.0680509121):17.60752…
	TREE tree_9514 = (((Cygnus_atratus:22.87478896,((Chloephaga_picta:10.44568525069,Somateria_mollissima:10.445685250200002):1.135015901645,(Anas_platyrhynchos:3.60684250058,Anas_crecca:3.6068425):7.9738586518600005):11.294087808):52.56584805199999,Lagopus_lagopus:75.4406370258):13.84072143,((((((Aptenodytes_patagonicus:19.523727368,(Megadyptes_antipodes:6.568457448,Eudyptes_robustus:6.5684574486999…
	TREE tree_8133 = (((Cygnus_atratus:8.804492483599999,((Somateria_mollissima:4.00977288947,Chloephaga_picta:4.009772890338):0.183416816725,(Anas_platyrhynchos:1.5236384648099999,Anas_crecca:1.5236384643999998):2.6695512411999998):4.611302777600001):68.261466711,Lagopus_lagopus:77.065959197):25.46181022,((((((Sula_leucogaster:49.764757184000004,(Phalacrocorax_carbo:10.3877729862,Phalacrocorax_arist…
	TREE tree_6337 = (((Cygnus_atratus:31.023932539,((Anas_platyrhynchos:5.72202998336,Anas_crecca:5.722029984000001):10.2453985261,(Chloephaga_picta:14.540967635,Somateria_mollissima:14.5409676353):1.42646087547):15.056504028900001):50.31618484,Lagopus_lagopus:81.34011737814):19.75114828,((((((Aptenodytes_patagonicus:21.652927265,(Megadyptes_antipodes:10.2959868,Eudyptes_robustus:10.2959868006):11.3…
	TREE tree_1201 = (((Cygnus_atratus:17.068916259999998,((Chloephaga_picta:7.53013582611,Somateria_mollissima:7.5301358266000005):0.40779696463,(Anas_crecca:3.2024667732000003,Anas_platyrhynchos:3.20246677257):4.7354660181):9.1309834694):61.726225639999996,Lagopus_lagopus:78.79514189969998):24.38115372,(((((((Megadyptes_antipodes:11.78914227,Eudyptes_robustus:11.7891422686):12.079319599,Aptenodytes…
	TREE tree_0803 = (((Cygnus_atratus:13.979661850300001,((Anas_platyrhynchos:2.493151777688,Anas_crecca:2.49315177787):4.2501697742,(Somateria_mollissima:6.1550557004,Chloephaga_picta:6.155055700839999):0.58826585172):7.2363402984):64.875103492,Lagopus_lagopus:78.85476533676):16.91815819,((((((Aptenodytes_patagonicus:23.399379122,(Megadyptes_antipodes:7.869892163,Eudyptes_robustus:7.8698921626):15.…
	TREE tree_3038 = (((Cygnus_atratus:21.465291099999998,((Anas_crecca:3.646710575,Anas_platyrhynchos:3.64671057456):7.2221412524,(Somateria_mollissima:9.481405413300001,Chloephaga_picta:9.481405413400001):1.3874464134800002):10.59643927294):54.973898395,Lagopus_lagopus:76.4391895032):34.3557915,((((Phaethon_rubricauda:75.45084314889999,((((Actitis_macularius:36.0530513044,(Limosa_lapponica:15.46346…
	TREE tree_4034 = (((Cygnus_atratus:25.51263527,((Somateria_mollissima:12.8102165003,Chloephaga_picta:12.81021650068):1.601105041,(Anas_platyrhynchos:5.4271248532200005,Anas_crecca:5.4271248524):8.984196688399999):11.101313729):66.54599963199999,Lagopus_lagopus:92.058634901):20.28387911,((((Phaethon_rubricauda:81.77615103900001,((((Actitis_macularius:30.805535527000004,(Limosa_lapponica:11.7326226…
	TREE tree_9475 = (((Cygnus_atratus:16.990469130999998,((Chloephaga_picta:8.211315710800001,Somateria_mollissima:8.21131571168):1.0477157591,(Anas_platyrhynchos:3.31146533704,Anas_crecca:3.31146533692):5.94756613365):7.7314376602):64.340471674,Lagopus_lagopus:81.3309408022):26.7974804,(((((Bubulcus_ibis:60.910466559,(Sula_leucogaster:31.510682498999998,(Phalacrocorax_aristotelis:13.456710223399998…
	TREE tree_3131 = (((Cygnus_atratus:24.359923990000002,((Somateria_mollissima:11.584038527799999,Chloephaga_picta:11.584038529139999):0.28188239467,(Anas_platyrhynchos:4.45919942035,Anas_crecca:4.4591994211):7.406721502):12.494003066694999):54.850974585,Lagopus_lagopus:79.2108985694):25.7101996,((((((Sula_leucogaster:42.70052036,(Phalacrocorax_aristotelis:14.7805008592,Phalacrocorax_carbo:14.78050…
	TREE tree_4748 = (((Cygnus_atratus:27.928887090000003,((Chloephaga_picta:11.7359064557,Somateria_mollissima:11.735906456099999):1.9751509037000001,(Anas_crecca:4.6055804266099996,Anas_platyrhynchos:4.6055804264099995):9.105476933199999):14.217829730999998):49.5054506,Lagopus_lagopus:77.43433768999999):29.80915112,((((Phaethon_rubricauda:79.26079812,(((((Limosa_lapponica:14.47702731,Limosa_limosa:…
	TREE tree_5807 = (((Cygnus_atratus:26.30448841,((Anas_platyrhynchos:5.490082822100001,Anas_crecca:5.490082823):9.064614706,(Chloephaga_picta:13.1406530042,Somateria_mollissima:13.1406530032):1.41404452441):11.74979088208):48.238431003,Lagopus_lagopus:74.5429194253):15.58706862,((((((Sula_leucogaster:47.628102802,(Phalacrocorax_carbo:19.4910579555,Phalacrocorax_aristotelis:19.4910579515):28.137044…
	TREE tree_3207 = (((Cygnus_atratus:30.430291842000003,((Somateria_mollissima:16.0579267784,Chloephaga_picta:16.05792677856):1.7992474863,(Anas_platyrhynchos:5.8404602745359995,Anas_crecca:5.8404602753):12.016713990900001):12.5731175734):47.632565522,Lagopus_lagopus:78.06285736724999):28.07420956,(((((Bubulcus_ibis:73.3572691806918,(Aptenodytes_patagonicus:29.440997478,(Megadyptes_antipodes:11.154…
	TREE tree_2417 = (((Cygnus_atratus:20.180627649999998,((Chloephaga_picta:8.66906129092,Somateria_mollissima:8.6690612914):1.0243917073,(Anas_platyrhynchos:3.99099509321,Anas_crecca:3.990995093):5.7024579069):10.487174652):63.732042292,Lagopus_lagopus:83.912669949):15.66560916,(((((Bubulcus_ibis:59.700265057650604,(Sula_leucogaster:38.625915811,(Phalacrocorax_aristotelis:10.395737855,Phalacrocorax…
	TREE tree_5693 = (((Cygnus_atratus:11.3105082401,((Anas_platyrhynchos:2.00512190984,Anas_crecca:2.0051219095):3.3642862454999998,(Chloephaga_picta:4.9077902272000005,Somateria_mollissima:4.9077902273):0.461617927385):5.9411000844):66.022778647,Lagopus_lagopus:77.3332868851):35.58123171,((((((Sula_leucogaster:43.724684678,(Phalacrocorax_aristotelis:14.331275202999999,Phalacrocorax_carbo:14.3312752…
	TREE tree_9946 = (((Cygnus_atratus:18.438971819299997,((Chloephaga_picta:8.673086695899999,Somateria_mollissima:8.6730866955):1.4707767717999998,(Anas_crecca:3.507735835,Anas_platyrhynchos:3.50773583505):6.636127634):8.2951083516):63.137851419,Lagopus_lagopus:81.57682323173):16.32740832,((((((Sula_leucogaster:51.797101191,(Phalacrocorax_aristotelis:15.755120596500001,Phalacrocorax_carbo:15.755120…
	TREE tree_3749 = (((Cygnus_atratus:26.366821430999998,((Somateria_mollissima:12.1081846128,Chloephaga_picta:12.10818461356):0.6609673001,(Anas_crecca:3.7819831010000002,Anas_platyrhynchos:3.7819831012450003):8.9871688122):13.5976695167):53.177214897,Lagopus_lagopus:79.5440363334):18.25030342,((((Phaethon_rubricauda:78.813731432,(((((Limosa_lapponica:11.60584538,Limosa_limosa:11.6058453702):20.809…
	TREE tree_2561 = (((Cygnus_atratus:32.61547976,((Chloephaga_picta:14.295119317480001,Somateria_mollissima:14.2951193157):3.01225416,(Anas_platyrhynchos:5.03114962005,Anas_crecca:5.0311496198):12.2762238571):15.308106282999999):56.815156242,Lagopus_lagopus:89.43063601029999):32.65147283,(((((Bubulcus_ibis:73.2906325065,(Sula_leucogaster:54.909117327999994,(Phalacrocorax_aristotelis:26.874927723,Ph…
	TREE tree_5195 = (((Cygnus_atratus:20.875828279,((Chloephaga_picta:8.634607121290001,Somateria_mollissima:8.6346071203):1.1979886758,(Anas_crecca:3.1621602742099997,Anas_platyrhynchos:3.1621602741599997):6.6704355227):11.043232483999999):67.541540973,Lagopus_lagopus:88.4173692565):27.53517104,(((((((Megadyptes_antipodes:9.796773503,Eudyptes_robustus:9.7967735029):14.069817461,Aptenodytes_patagoni…
	TREE tree_5261 = (((Cygnus_atratus:19.113734380000004,((Anas_platyrhynchos:3.77740436622,Anas_crecca:3.777404367):6.0306505772,(Somateria_mollissima:8.88279141233,Chloephaga_picta:8.8827914119):0.9252635322699999):9.305679436399998):67.38800123600001,Lagopus_lagopus:86.50173559882998):13.59078188,((((((Sula_leucogaster:42.785367661,(Phalacrocorax_aristotelis:11.473918296199997,Phalacrocorax_carbo…
	TREE tree_7400 = (((Cygnus_atratus:22.1548325801,((Anas_platyrhynchos:3.67283529138,Anas_crecca:3.67283529154):7.3059545757,(Chloephaga_picta:9.3457577355,Somateria_mollissima:9.345757734900001):1.63303213193):11.176042712700001):57.757671979,Lagopus_lagopus:79.9125045512):32.58206425,((((Phaethon_rubricauda:76.290284514279,((((Actitis_macularius:27.766249605100004,(Limosa_lapponica:11.55422814,L…
	TREE tree_2341 = (((Cygnus_atratus:15.6375347007,((Chloephaga_picta:6.9069827767000005,Somateria_mollissima:6.9069827755):1.08737245957,(Anas_platyrhynchos:2.89289425726,Anas_crecca:2.89289425748):5.1014609778):7.6431794637):64.464637072,Lagopus_lagopus:80.1021717647):22.64194636,(((((Bubulcus_ibis:65.23017739,(Aptenodytes_patagonicus:25.23917028,(Megadyptes_antipodes:11.91367105,Eudyptes_robustu…
	TREE tree_8005 = (((Cygnus_atratus:31.24200652,((Chloephaga_picta:16.5633895098,Somateria_mollissima:16.5633895105):0.8728957951,(Anas_crecca:6.554180135999999,Anas_platyrhynchos:6.554180136589999):10.88210516866):13.8057212144):46.820167978,Lagopus_lagopus:78.06217449089999):26.97129749,(((((((Megadyptes_antipodes:10.42065321,Eudyptes_robustus:10.420653206199999):23.395340953999998,Aptenodytes_p…
	TREE tree_3732 = (((Cygnus_atratus:22.92226662,((Somateria_mollissima:10.4537995213,Chloephaga_picta:10.4537995212):1.60196610518,(Anas_platyrhynchos:4.01867314475,Anas_crecca:4.018673145):8.0370924809):10.86650099274):55.219873529000004,Lagopus_lagopus:78.14214013363):34.90485949,(((((((Megadyptes_antipodes:10.44933968,Eudyptes_robustus:10.4493396817):15.174105246,Aptenodytes_patagonicus:25.6234…
	TREE tree_1874 = (((Cygnus_atratus:25.168276509000002,((Somateria_mollissima:10.416785750499999,Chloephaga_picta:10.416785751309998):0.2905458375,(Anas_crecca:4.38776439198,Anas_platyrhynchos:4.38776439268):6.3195671955999995):14.4609449222):59.01000703,Lagopus_lagopus:84.1782835331):41.82764271,(((((Bubulcus_ibis:76.0566977205,(Sula_leucogaster:54.175395861,(Phalacrocorax_carbo:10.2354092938,Pha…
	TREE tree_2758 = (((Cygnus_atratus:24.624360819,((Anas_crecca:3.6748124523000003,Anas_platyrhynchos:3.6748124515000002):7.65508518183,(Somateria_mollissima:10.266483644200001,Chloephaga_picta:10.266483643499999):1.0634139892199999):13.294463186799998):55.537856868000006,Lagopus_lagopus:80.1622176919):32.68618651,((((((Sula_leucogaster:54.071402547,(Phalacrocorax_aristotelis:14.12586992,Phalacroco…
	TREE tree_3266 = (((Cygnus_atratus:16.67883581,((Anas_platyrhynchos:3.374060613431,Anas_crecca:3.3740606135999998):5.6143899757,(Somateria_mollissima:7.8203430514,Chloephaga_picta:7.8203430508):1.16810753743):7.690385221800001):69.84533705,Lagopus_lagopus:86.5241728402):14.18696111,((((Phaethon_rubricauda:77.359237178,((((Actitis_macularius:33.01169523139,(Limosa_limosa:9.850445721,Limosa_lapponi…
	TREE tree_3706 = (((Cygnus_atratus:35.928756862,((Chloephaga_picta:18.682709245199998,Somateria_mollissima:18.682709246800002):2.278097477,(Anas_platyrhynchos:7.29955222757,Anas_crecca:7.2995522269599995):13.6612544957):14.967950137399999):47.937750707,Lagopus_lagopus:83.8665075653):15.08786663,((((Phaethon_rubricauda:72.50800856469999,((((Actitis_macularius:35.6883901977,(Limosa_lapponica:13.528…
	TREE tree_8487 = (((Cygnus_atratus:20.5671374604,((Chloephaga_picta:9.477625252110002,Somateria_mollissima:9.4776252516):0.6844047405,(Anas_crecca:3.73605591522,Anas_platyrhynchos:3.736055915138):6.4259740782):10.4051074683):53.784158501,Lagopus_lagopus:74.35129595440999):37.16177707,((((Phaethon_rubricauda:72.92113190298,(((((Limosa_lapponica:12.94633004,Limosa_limosa:12.946330039):21.727804088,…
	TREE tree_5649 = (((Cygnus_atratus:28.781711579,((Anas_platyrhynchos:5.25245358738,Anas_crecca:5.252453587):9.1157242022,(Chloephaga_picta:13.5547282049,Somateria_mollissima:13.5547282045):0.813449585588):14.4135337861):43.640812204,Lagopus_lagopus:72.42252378558):23.38808917,(((((Bubulcus_ibis:74.0879409538,(Sula_leucogaster:46.594157132,(Phalacrocorax_carbo:17.7552768576,Phalacrocorax_aristotel…
	TREE tree_9363 = (((Cygnus_atratus:18.628517339800002,((Chloephaga_picta:8.1216812462,Somateria_mollissima:8.1216812458):0.93909550237,(Anas_platyrhynchos:2.93644631116,Anas_crecca:2.93644631102):6.124330437099999):9.567740591):59.447015328,Lagopus_lagopus:78.0755326655):12.10271918,((((((Sula_leucogaster:44.639603607,(Phalacrocorax_aristotelis:16.703849005000002,Phalacrocorax_carbo:16.7038490058…
	TREE tree_5404 = (((Cygnus_atratus:12.375961370299999,((Anas_platyrhynchos:2.3431636475003996,Anas_crecca:2.34316364704):3.2800281099,(Chloephaga_picta:5.08110363599,Somateria_mollissima:5.081103636000001):0.5420881216):6.7527696117):59.915481588999995,Lagopus_lagopus:72.29144295980001):15.37950757,(((((Bubulcus_ibis:64.66989418,(Sula_leucogaster:52.823688276599995,(Phalacrocorax_carbo:17.2911057…
	TREE tree_3470 = (((Cygnus_atratus:25.3162953112,((Chloephaga_picta:11.0706243037,Somateria_mollissima:11.0706243047):1.58424977945,(Anas_platyrhynchos:4.748220830567,Anas_crecca:4.7482208312):7.9066532527):12.6614212264):48.804327139,Lagopus_lagopus:74.12062244287):16.46198203,((((Phaethon_rubricauda:71.1386970575,(((((Limosa_limosa:10.50865034,Limosa_lapponica:10.508650336):27.143014434999998,A…
	TREE tree_7791 = (((Cygnus_atratus:10.411574921,((Somateria_mollissima:4.848061404,Chloephaga_picta:4.848061403649999):0.267810483864,(Anas_crecca:1.8298733022799998,Anas_platyrhynchos:1.82987330224):3.2859985861):5.2957030323000005):68.32982595799999,Lagopus_lagopus:78.74140086620001):12.50005446,((((((Aptenodytes_patagonicus:17.137820868,(Megadyptes_antipodes:8.032470218,Eudyptes_robustus:8.032…
	TREE tree_7936 = (((Cygnus_atratus:16.696426370199998,((Chloephaga_picta:7.57292371223,Somateria_mollissima:7.572923711599999):0.6748890623,(Anas_crecca:3.5435650142999995,Anas_platyrhynchos:3.5435650146030007):4.7042477609):8.4486135956):60.544253042,Lagopus_lagopus:77.24067941950001):22.38039365,((((Phaethon_rubricauda:77.7427818014,((((Actitis_macularius:33.473900120719996,(Limosa_limosa:13.64…
	TREE tree_9273 = (((Cygnus_atratus:15.26760492,((Anas_crecca:2.6312036896600004,Anas_platyrhynchos:2.631203689876):4.9323793157,(Somateria_mollissima:6.854961629,Chloephaga_picta:6.8549616292):0.70862137617):7.704021915):67.378984843,Lagopus_lagopus:82.6465897556):25.37404025,((((Phaethon_rubricauda:79.02873768280001,(((((Limosa_lapponica:11.99186951,Limosa_limosa:11.991869505999999):19.536119784…
	TREE tree_1176 = (((Cygnus_atratus:24.42430499,((Chloephaga_picta:11.4028438918,Somateria_mollissima:11.402843891100002):1.5958030796,(Anas_crecca:4.188482262,Anas_platyrhynchos:4.18848226237):8.8101647085):11.425658019):57.35926513300001,Lagopus_lagopus:81.78357012769999):13.91350908,((((((Sula_leucogaster:41.390705569,(Phalacrocorax_aristotelis:9.028282911,Phalacrocorax_carbo:9.028282911):32.36…
	TREE tree_6608 = (((Cygnus_atratus:19.389292192,((Somateria_mollissima:8.34081227518,Chloephaga_picta:8.3408122755):1.1377136036,(Anas_platyrhynchos:3.1695980681306004,Anas_crecca:3.16959806845):6.3089278099):9.9107663127):53.996600294000004,Lagopus_lagopus:73.38589248836):20.06358603,((((Phaethon_rubricauda:72.88234514627,(((((Limosa_lapponica:15.84137107,Limosa_limosa:15.841371073):17.270020608…
	TREE tree_5988 = (((Cygnus_atratus:20.887152849099998,((Chloephaga_picta:9.5346227796,Somateria_mollissima:9.5346227795):1.1694874451600001,(Anas_crecca:3.7373783759999997,Anas_platyrhynchos:3.737378376098):6.966731848):10.183042625599999):56.574643985,Lagopus_lagopus:77.4617968433):14.99004244,((((((Sula_leucogaster:44.876571291000005,(Phalacrocorax_aristotelis:13.56240141,Phalacrocorax_carbo:13…
	TREE tree_7609 = (((Cygnus_atratus:26.006901219,((Somateria_mollissima:12.326989476809999,Chloephaga_picta:12.3269894781):1.2682301889,(Anas_crecca:4.6451775162999995,Anas_platyrhynchos:4.64517751651):8.9500421481):12.411681555999998):47.911526962,Lagopus_lagopus:73.9184281935):29.05356622,((((Phaethon_rubricauda:75.0538548212,((((Actitis_macularius:29.649705487600002,(Limosa_lapponica:9.46761786…
	TREE tree_2883 = (((Cygnus_atratus:16.0708201814,((Chloephaga_picta:7.3537546575,Somateria_mollissima:7.3537546574):1.34652696542,(Anas_crecca:3.183922375,Anas_platyrhynchos:3.18392237468):5.5163592477):7.3705385583):69.592012353,Lagopus_lagopus:85.66283252982001):19.24836915,((((((Sula_leucogaster:40.936495297,(Phalacrocorax_carbo:12.1321419785,Phalacrocorax_aristotelis:12.13214198):28.804353324…
	TREE tree_2476 = (((Cygnus_atratus:21.04714511,((Chloephaga_picta:10.1773928905,Somateria_mollissima:10.1773928904):1.4305111834,(Anas_crecca:3.7613311216,Anas_platyrhynchos:3.76133112215):7.846572951485999):9.4392410355):73.13571819,Lagopus_lagopus:94.1828632933):15.85421108,((((Phaethon_rubricauda:77.7658889144,((((Actitis_macularius:44.231143003,(Limosa_lapponica:13.3837543,Limosa_limosa:13.38…
	TREE tree_0981 = (((Cygnus_atratus:26.624972968,((Chloephaga_picta:12.81792072995,Somateria_mollissima:12.8179207296):1.73355823,(Anas_platyrhynchos:5.145371002919999,Anas_crecca:5.145371002999999):9.406107956):12.073494011100001):48.158351015,Lagopus_lagopus:74.78332399829999):27.54998563,(((((Bubulcus_ibis:71.3773419142,(Aptenodytes_patagonicus:25.760528028200003,(Megadyptes_antipodes:8.5297080…
	TREE tree_3137 = (((Cygnus_atratus:21.4433074897,((Somateria_mollissima:11.000959192399998,Chloephaga_picta:11.0009591912):0.9619602762,(Anas_platyrhynchos:4.72929134412,Anas_crecca:4.72929134323):7.2336281244):9.4803880219):63.083910789,Lagopus_lagopus:84.5272182693):17.75424444,((((Phaethon_rubricauda:79.35413021500001,((((Actitis_macularius:31.8989372492,(Limosa_limosa:12.23308513,Limosa_lappo…
	TREE tree_9684 = (((Cygnus_atratus:23.4989853102,((Somateria_mollissima:10.6278879736,Chloephaga_picta:10.627887974430001):1.0321766463,(Anas_platyrhynchos:3.56388873334,Anas_crecca:3.563888734):8.096175885800001):11.8389206894):61.535889634,Lagopus_lagopus:85.0348749538):12.70027392,(((((Bubulcus_ibis:73.22335440500001,(Sula_leucogaster:33.242626146,(Phalacrocorax_aristotelis:8.2746177206,Phalac…
	TREE tree_3489 = (((Cygnus_atratus:17.632003530000002,((Chloephaga_picta:7.841487025899999,Somateria_mollissima:7.8414870267):0.93132289055,(Anas_crecca:3.03960519232,Anas_platyrhynchos:3.039605192432):5.7332047252):8.8591936123):58.510039348999996,Lagopus_lagopus:76.1420428794):26.77031071,(((((((Megadyptes_antipodes:11.76193525,Eudyptes_robustus:11.7619352512):20.160021521,Aptenodytes_patagonic…
	TREE tree_3138 = (((Cygnus_atratus:30.423573120999997,((Anas_platyrhynchos:5.1766904904,Anas_crecca:5.1766904903):8.9298579095,(Somateria_mollissima:12.6375386576,Chloephaga_picta:12.637538656699999):1.46900974198):16.3170247196):51.433436101000005,Lagopus_lagopus:81.85700921359998):15.42313414,((((((Aptenodytes_patagonicus:28.66358092,(Megadyptes_antipodes:9.09435675,Eudyptes_robustus:9.09435675…
	TREE tree_8054 = (((Cygnus_atratus:18.84104024,((Chloephaga_picta:8.367183261943001,Somateria_mollissima:8.367183261300001):1.024024049,(Anas_platyrhynchos:3.4924651461800003,Anas_crecca:3.4924651465):5.8987421624):9.4498329293):61.709926890999995,Lagopus_lagopus:80.5509671343):31.72035106,(((((Bubulcus_ibis:72.25576887769999,(Sula_leucogaster:54.06524269329999,(Phalacrocorax_aristotelis:16.63601…
	TREE tree_8150 = (((Cygnus_atratus:13.0239277295,((Somateria_mollissima:5.560394836586,Chloephaga_picta:5.5603948371):0.7499946741600001,(Anas_crecca:2.2545857289,Anas_platyrhynchos:2.2545857290699995):4.0558037825):6.7135382184):64.810919496,Lagopus_lagopus:77.8348472369):16.18622457,((((((Megadyptes_antipodes:5.285422221,Eudyptes_robustus:5.2854222212):13.394481654,Aptenodytes_patagonicus:18.67…
	TREE tree_5657 = (((Cygnus_atratus:24.469759799,((Anas_platyrhynchos:4.68388477008,Anas_crecca:4.68388477):7.623991891499999,(Somateria_mollissima:9.8415101927,Chloephaga_picta:9.8415101936):2.46636646787):12.161883138299999):56.765023602,Lagopus_lagopus:81.2347834002):44.879723,((((Phaethon_rubricauda:84.617674944,((((Actitis_macularius:38.5664510785,(Limosa_lapponica:13.9228123,Limosa_limosa:13…
	TREE tree_5622 = (((Cygnus_atratus:15.872188809,((Anas_platyrhynchos:2.8632080335200003,Anas_crecca:2.8632080329500003):5.715103845870001,(Somateria_mollissima:7.320374086200001,Chloephaga_picta:7.320374085299999):1.2579377936):7.2938769296):70.101124594,Lagopus_lagopus:85.9733134075):21.59094233,(((((((Megadyptes_antipodes:8.235869758,Eudyptes_robustus:8.235869759):18.770457008,Aptenodytes_patag…
	TREE tree_8387 = (((Cygnus_atratus:20.5673169,((Somateria_mollissima:8.46795615237,Chloephaga_picta:8.4679561525):1.32650450007,(Anas_crecca:3.5401609188,Anas_platyrhynchos:3.5401609186108995):6.2542997323):10.772856247300002):51.474201736999994,Lagopus_lagopus:72.04151864170001):29.51519878,((((Phaethon_rubricauda:72.36523126799999,(((((Limosa_lapponica:12.17557164,Limosa_limosa:12.175571644):21…
	TREE tree_4177 = (((Cygnus_atratus:13.808317000999999,((Somateria_mollissima:6.630658351500001,Chloephaga_picta:6.63065835015):0.45017608718,(Anas_platyrhynchos:2.61737219638,Anas_crecca:2.6173721960300003):4.4634622419):6.7274825625000005):62.125548983,Lagopus_lagopus:75.9338659911):28.55293277,((((Phaethon_rubricauda:70.1495250822,((((Actitis_macularius:38.578071796,(Limosa_limosa:12.38484741,L…
	TREE tree_0429 = (((Cygnus_atratus:27.757892751,((Anas_platyrhynchos:4.608351564945,Anas_crecca:4.6083515640599995):9.8902055912,(Chloephaga_picta:12.3472227773,Somateria_mollissima:12.3472227773):2.15133437811):13.259335594):50.530018784999996,Lagopus_lagopus:78.28791154143):33.10498035,((((Phaethon_rubricauda:76.57563346105,(((((Limosa_limosa:11.17627026,Limosa_lapponica:11.1762702542):22.51076…
	TREE tree_5860 = (((Cygnus_atratus:32.486037810000006,((Anas_platyrhynchos:6.006934419520001,Anas_crecca:6.0069344195):10.59957884949,(Chloephaga_picta:15.107778693970001,Somateria_mollissima:15.107778694299999):1.4987345759000001):15.8795245412):43.132909848,Lagopus_lagopus:75.6189476556):45.72682686,(((((Bubulcus_ibis:73.282764217,(Aptenodytes_patagonicus:32.472789491,(Megadyptes_antipodes:12.4…
	TREE tree_9918 = (((Cygnus_atratus:12.6876876604,((Anas_crecca:2.2316595549500002,Anas_platyrhynchos:2.231659554188):4.0644984025,(Chloephaga_picta:5.555751159700001,Somateria_mollissima:5.5557511602):0.7404067971399999):6.391529702900001):69.457759571,Lagopus_lagopus:82.1454472328):26.89348244,((((Phaethon_rubricauda:77.9519721241,((((Actitis_macularius:31.640149596099995,(Limosa_lapponica:12.72…
	TREE tree_4854 = (((Cygnus_atratus:17.1368161101,((Chloephaga_picta:6.8583262743,Somateria_mollissima:6.8583262740999995):0.736746734957,(Anas_platyrhynchos:2.8228366604319994,Anas_crecca:2.82283666):4.7722363483):9.5417431009):58.918967146,Lagopus_lagopus:76.0557832594659):33.00392637,(((((Bubulcus_ibis:68.48841318141001,(Sula_leucogaster:46.801128145,(Phalacrocorax_aristotelis:11.450219086,Phal…
	TREE tree_9742 = (((Cygnus_atratus:18.388647049,((Anas_crecca:3.054386607,Anas_platyrhynchos:3.05438660735):6.2307679258,(Somateria_mollissima:8.5608880507,Chloephaga_picta:8.560888050259999):0.7242664825999999):9.10349251631):58.89125260099999,Lagopus_lagopus:77.27989965):21.95473319,(((((Bubulcus_ibis:67.99138850327,(Sula_leucogaster:37.373141181,(Phalacrocorax_carbo:9.043710775100001,Phalacroc…
	TREE tree_6605 = (((Cygnus_atratus:21.813583969999996,((Anas_crecca:3.4898212740999996,Anas_platyrhynchos:3.489821273624231):6.67593372153,(Chloephaga_picta:9.1420009767,Somateria_mollissima:9.1420009764):1.02375401938):11.6478289742):57.673477459999994,Lagopus_lagopus:79.4870614347):21.29618864,((((((Aptenodytes_patagonicus:25.418636068,(Megadyptes_antipodes:7.995798542,Eudyptes_robustus:7.99579…
	TREE tree_3671 = (((Cygnus_atratus:14.940991040300002,((Anas_platyrhynchos:2.4440524738200002,Anas_crecca:2.4440524742000003):4.4939249411999995,(Chloephaga_picta:6.321844639599999,Somateria_mollissima:6.32184463998):0.61613277554):8.0030136243):64.808524952,Lagopus_lagopus:79.7495159943):34.74156692,(((((Bubulcus_ibis:66.6934727149,(Aptenodytes_patagonicus:19.269394908000002,(Megadyptes_antipode…
	TREE tree_9657 = (((Cygnus_atratus:22.193231241,((Somateria_mollissima:11.254815885600001,Chloephaga_picta:11.25481588534):1.5488979225000001,(Anas_platyrhynchos:3.60044784924,Anas_crecca:3.60044784886):9.2032659599):9.389517432):54.067068566,Lagopus_lagopus:76.260299817):25.83887374,(((((((Megadyptes_antipodes:7.279589878,Eudyptes_robustus:7.279589877799999):14.972117119,Aptenodytes_patagonicus:…
	TREE tree_9039 = (((Cygnus_atratus:24.4236686608,((Anas_platyrhynchos:4.22480237604,Anas_crecca:4.2248023759999995):7.5856973192999995,(Somateria_mollissima:10.7525893465,Chloephaga_picta:10.7525893466):1.05791034822):12.6131689648):68.26376156399999,Lagopus_lagopus:92.687430223):12.01751648,(((((Bubulcus_ibis:74.3573684146,(Sula_leucogaster:44.104477839000005,(Phalacrocorax_carbo:21.1896275472,P…
	TREE tree_7720 = (((Cygnus_atratus:14.1416171304,((Chloephaga_picta:6.4673955414,Somateria_mollissima:6.467395541550001):0.3363227117,(Anas_platyrhynchos:2.6147088185419998,Anas_crecca:2.6147088192):4.189009435):7.3378988753):74.320124867,Lagopus_lagopus:88.4617420078):15.02485256,(((((((Megadyptes_antipodes:8.5719325,Eudyptes_robustus:8.571932500700001):19.423050117000003,Aptenodytes_patagonicus…
	TREE tree_6567 = (((Cygnus_atratus:13.318985270199997,((Chloephaga_picta:5.649790662299999,Somateria_mollissima:5.649790663399999):0.8984270777899999,(Anas_crecca:2.27732291516,Anas_platyrhynchos:2.27732291469):4.2708948254):6.77076752832):67.393978459,Lagopus_lagopus:80.7129637375):24.05422351,(((((((Megadyptes_antipodes:7.688079248,Eudyptes_robustus:7.688079247):12.502435672,Aptenodytes_patagon…
	TREE tree_3047 = (((Cygnus_atratus:33.964150928500004,((Chloephaga_picta:14.6554706003,Somateria_mollissima:14.655470601):1.97374486227,(Anas_platyrhynchos:5.3839883748699995,Anas_crecca:5.383988373999999):11.2452270881):17.334935467):59.288140612999996,Lagopus_lagopus:93.2522915479):14.12465102,((((((Sula_leucogaster:39.5152408919,(Phalacrocorax_aristotelis:10.861768725000001,Phalacrocorax_carbo…
	TREE tree_0049 = (((Cygnus_atratus:20.210957559999997,((Anas_platyrhynchos:3.6170071197800002,Anas_crecca:3.6170071196999998):6.2227067682,(Somateria_mollissima:8.557681201100001,Chloephaga_picta:8.557681200900001):1.28203268742):10.371243672):57.414379598000004,Lagopus_lagopus:77.6253371526):32.24152695,(((((Bubulcus_ibis:67.0778425489,(Aptenodytes_patagonicus:20.224500362,(Megadyptes_antipodes:…
	TREE tree_8686 = (((Cygnus_atratus:21.60237678,((Somateria_mollissima:9.31169368896,Chloephaga_picta:9.311693687899998):0.6835406847,(Anas_platyrhynchos:3.45993040944,Anas_crecca:3.45993041):6.5353039636000005):11.607142406000001):57.426072055000006,Lagopus_lagopus:79.0284488322):40.30914164,((((((Aptenodytes_patagonicus:26.753886825000002,(Megadyptes_antipodes:8.574760508,Eudyptes_robustus:8.574…
	TREE tree_4994 = (((Cygnus_atratus:12.457224101900001,((Anas_platyrhynchos:2.0892033936499996,Anas_crecca:2.0892033934):4.5827645258,(Somateria_mollissima:5.67096056302,Chloephaga_picta:5.6709605631):1.0010073568):5.785256180899999):62.888760405999996,Lagopus_lagopus:75.3459844942):20.34759072,(((((Sula_leucogaster:53.17234582099999,(Phalacrocorax_aristotelis:19.162306645,Phalacrocorax_carbo:19.1…
	TREE tree_2061 = (((Cygnus_atratus:15.251267499299999,((Anas_platyrhynchos:2.598911358588,Anas_crecca:2.598911358185):5.204005946400001,(Chloephaga_picta:7.3401564189999995,Somateria_mollissima:7.3401564187999995):0.46276088684000005):7.4483501951):67.704188948,Lagopus_lagopus:82.95545644449999):19.80205521,((((Phaethon_rubricauda:82.1745524767,((((Actitis_macularius:33.7550496231,(Limosa_lapponi…
	TREE tree_8159 = (((Cygnus_atratus:17.90005081108,((Chloephaga_picta:8.7733374252,Somateria_mollissima:8.7733374243):1.04054543703,(Anas_platyrhynchos:3.5257208753400007,Anas_crecca:3.525720875):6.2881619874000005):8.086167948):60.785886748,Lagopus_lagopus:78.6859375619):27.10893225,(((((Bubulcus_ibis:75.417312447,(Aptenodytes_patagonicus:26.517549510000002,(Megadyptes_antipodes:9.642905653,Eudyp…
	TREE tree_7207 = (((Cygnus_atratus:28.740382150000002,((Anas_platyrhynchos:6.17674687433,Anas_crecca:6.176746874):9.515207633,(Chloephaga_picta:13.762352934,Somateria_mollissima:13.762352934099999):1.9296015732):13.048427642899998):61.046665308,Lagopus_lagopus:89.78704746755999):14.53950327,(((((Bubulcus_ibis:72.436552952,((Megadyptes_antipodes:11.53518029,Eudyptes_robustus:11.535180287):16.69340…
	TREE tree_5125 = (((Cygnus_atratus:18.89158005,((Anas_platyrhynchos:3.3016904511200003,Anas_crecca:3.3016904514200003):5.6407900077,(Chloephaga_picta:7.5302730281,Somateria_mollissima:7.530273028300001):1.4122074307):9.949099592):54.89622497,Lagopus_lagopus:73.78780501487):29.78658694,((((Phaethon_rubricauda:73.99604616110001,((((Actitis_macularius:35.15989684894,(Limosa_limosa:16.74144441,Limosa…
	TREE tree_3368 = (((Cygnus_atratus:10.1604594199,((Somateria_mollissima:4.28400213469,Chloephaga_picta:4.2840021344):0.76856198039,(Anas_crecca:1.71824177554,Anas_platyrhynchos:1.718241775906):3.3343223391):5.1078953046999995):63.143994886,Lagopus_lagopus:73.30445430543):25.19547129,(((((Bubulcus_ibis:68.7239905142,(Aptenodytes_patagonicus:21.614939761,(Megadyptes_antipodes:6.595650984,Eudyptes_r…
	TREE tree_1193 = (((Cygnus_atratus:16.9932298098,((Anas_platyrhynchos:2.6410626792799996,Anas_crecca:2.641062680221):5.0659189820999995,(Chloephaga_picta:7.006035449800001,Somateria_mollissima:7.006035450100001):0.7009462119929999):9.2862481471):57.345608490000004,Lagopus_lagopus:74.3388382983):31.91926448,(((((Bubulcus_ibis:68.18299961700001,(Aptenodytes_patagonicus:30.2888363,(Megadyptes_antipo…
	TREE tree_1219 = (((Cygnus_atratus:26.199287910000002,((Chloephaga_picta:12.296393575199998,Somateria_mollissima:12.296393575):1.8393543328,(Anas_crecca:4.5962084974,Anas_platyrhynchos:4.59620849723):9.5395394113):12.063540001699998):55.424194143,Lagopus_lagopus:81.62348205961001):25.48120136,((((((Sula_leucogaster:30.127884187999996,(Phalacrocorax_carbo:8.01254808,Phalacrocorax_aristotelis:8.012…
	TREE tree_0197 = (((Cygnus_atratus:20.23782162,((Somateria_mollissima:9.23311824746,Chloephaga_picta:9.2331182499):1.12983151796,(Anas_platyrhynchos:3.77055249467,Anas_crecca:3.7705524948):6.5923972725999995):9.8748718531):59.185949613000005,Lagopus_lagopus:79.4237712358):41.48566525,(((((Sula_leucogaster:50.005176538,(Phalacrocorax_aristotelis:15.772433987,Phalacrocorax_carbo:15.7724339879):34.2…
	TREE tree_3130 = (((Cygnus_atratus:10.7507921498,((Chloephaga_picta:5.208885672759999,Somateria_mollissima:5.20888567429):0.5015406743999999,(Anas_platyrhynchos:2.06843716201,Anas_crecca:2.06843716171):3.64198918576):5.0403658023):66.240669424,Lagopus_lagopus:76.9914615776):21.84154153,(((((((Megadyptes_antipodes:8.031134214,Eudyptes_robustus:8.0311342137):17.752488355,Aptenodytes_patagonicus:25.…
	TREE tree_7022 = (((Cygnus_atratus:24.2206001209,((Chloephaga_picta:11.87534171163,Somateria_mollissima:11.875341711599999):1.05588390912,(Anas_crecca:5.054386394,Anas_platyrhynchos:5.05438639462):7.87683922567):11.2893744984):53.3587406,Lagopus_lagopus:77.57934071529999):27.18042901,(((((Bubulcus_ibis:70.3352912062,(Sula_leucogaster:43.334707883,(Phalacrocorax_carbo:13.858218218600001,Phalacroco…
	TREE tree_3622 = (((Cygnus_atratus:20.593704769,((Chloephaga_picta:9.893107452959999,Somateria_mollissima:9.8931074521):1.2389308453,(Anas_crecca:4.16104054217,Anas_platyrhynchos:4.16104054296):6.9709977545):9.4616664727):61.813524077,Lagopus_lagopus:82.407228852737):31.70619401,((((((Sula_leucogaster:44.324643159999994,(Phalacrocorax_carbo:13.315941217999999,Phalacrocorax_aristotelis:13.31594121…
	TREE tree_4874 = (((Cygnus_atratus:21.267099658699998,((Somateria_mollissima:9.3018658695,Chloephaga_picta:9.3018658702):0.8659237083,(Anas_platyrhynchos:3.7882146699973003,Anas_crecca:3.7882146700000003):6.3795749083):11.099310082):53.81590543,Lagopus_lagopus:75.0830050836):19.88036755,(((((Bubulcus_ibis:63.85160450410001,(Sula_leucogaster:38.381753527,(Phalacrocorax_carbo:9.3165460005,Phalacroc…
	TREE tree_1877 = (((Cygnus_atratus:19.7071045791,((Anas_platyrhynchos:3.22049523832,Anas_crecca:3.2204952383300003):6.965431482117,(Chloephaga_picta:8.6205355248,Somateria_mollissima:8.620535524900001):1.56539119635):9.5211778596):53.11285061700001,Lagopus_lagopus:72.819955202957):14.41491799,((((((Aptenodytes_patagonicus:21.631561736000002,(Megadyptes_antipodes:9.089935801,Eudyptes_robustus:9.08…
	TREE tree_5640 = (((Cygnus_atratus:16.9770626891,((Anas_platyrhynchos:2.8912649090499998,Anas_crecca:2.891264909):6.2065751085,(Somateria_mollissima:7.85070486176,Chloephaga_picta:7.8507048611):1.24713515524):7.879222673599999):59.247955826,Lagopus_lagopus:76.2250185215):25.11480247,(((((((Megadyptes_antipodes:10.28124324,Eudyptes_robustus:10.281243237):22.169644102,Aptenodytes_patagonicus:32.450…
	TREE tree_7028 = (((Cygnus_atratus:10.38631498095,((Chloephaga_picta:4.654715094902401,Somateria_mollissima:4.65471509507):0.3344736758,(Anas_platyrhynchos:1.84847779825,Anas_crecca:1.8484777987):3.1407109725):5.3971262097):65.745800726,Lagopus_lagopus:76.13211570671):28.02952664,((((((Aptenodytes_patagonicus:25.227037232,(Megadyptes_antipodes:7.995097811,Eudyptes_robustus:7.9950978109):17.231939…
	TREE tree_3144 = (((Cygnus_atratus:11.96030833,((Somateria_mollissima:5.262266617599999,Chloephaga_picta:5.2622666182):0.6525938209800001,(Anas_platyrhynchos:2.126912556451,Anas_crecca:2.126912557):3.7879478813):6.0454478909):65.615267467,Lagopus_lagopus:77.57557580209999):19.48313259,((((((Aptenodytes_patagonicus:25.148781796,(Megadyptes_antipodes:9.512375554,Eudyptes_robustus:9.5123755543):15.6…
	TREE tree_1278 = (((Cygnus_atratus:18.3304506716,((Chloephaga_picta:9.36460855653,Somateria_mollissima:9.3646085569):1.162529412,(Anas_platyrhynchos:3.20830596641,Anas_crecca:3.208305967):7.318832003400001):7.803312700799999):60.885686738000004,Lagopus_lagopus:79.21613739287):18.56776588,(((((Bubulcus_ibis:69.962926053,(Aptenodytes_patagonicus:26.259123493,(Megadyptes_antipodes:12.00289981,Eudypt…
	TREE tree_2046 = (((Cygnus_atratus:24.463660849000004,((Somateria_mollissima:11.473481461300002,Chloephaga_picta:11.473481461):1.2980202413,(Anas_platyrhynchos:4.3354988203,Anas_crecca:4.335498821400001):8.4360028812):11.6921591477):51.510919717,Lagopus_lagopus:75.97458056026):14.37337825,((((((Aptenodytes_patagonicus:14.348855232,(Megadyptes_antipodes:5.916200192,Eudyptes_robustus:5.9162001931):…
	TREE tree_0476 = (((Cygnus_atratus:20.080952430999996,((Somateria_mollissima:10.2569320645,Chloephaga_picta:10.256932065270002):0.6922845488,(Anas_crecca:3.5025807841,Anas_platyrhynchos:3.5025807837909997):7.4466358286):9.13173581651):67.68770253400001,Lagopus_lagopus:87.7686549608):19.37791831,((((((Sula_leucogaster:31.362346977,(Phalacrocorax_aristotelis:9.6735962465,Phalacrocorax_carbo:9.67359…
	TREE tree_0677 = (((Cygnus_atratus:24.791882589900002,((Somateria_mollissima:11.5606145853,Chloephaga_picta:11.560614586200002):0.6328960939,(Anas_platyrhynchos:4.11894942032,Anas_crecca:4.11894942):8.074561258700001):12.5983719107):63.689656922,Lagopus_lagopus:88.48153951619):24.99574674,(((((Bubulcus_ibis:68.777592986,(Sula_leucogaster:56.111955861,(Phalacrocorax_aristotelis:11.6000822673,Phala…
	TREE tree_7037 = (((Cygnus_atratus:17.2113171797,((Somateria_mollissima:7.121987333939999,Chloephaga_picta:7.12198733386):0.8467811177,(Anas_platyrhynchos:2.94381147399,Anas_crecca:2.9438114737100003):5.0249569779):9.242548726999999):60.650681428999995,Lagopus_lagopus:77.8619986049):26.96780233,((((((Sula_leucogaster:49.382465690000004,(Phalacrocorax_carbo:14.8320391602,Phalacrocorax_aristotelis:…
	TREE tree_1901 = (((Cygnus_atratus:18.0398175909,((Somateria_mollissima:8.233657613,Chloephaga_picta:8.2336576138):1.0891573622,(Anas_platyrhynchos:3.14565694615,Anas_crecca:3.1456569473):6.1771580287):8.717002614760002):64.574155328,Lagopus_lagopus:82.6139729146):19.32037403,(((((Bubulcus_ibis:68.6069307593,(Sula_leucogaster:52.788305021,(Phalacrocorax_aristotelis:13.35150345,Phalacrocorax_carbo…
	TREE tree_4782 = (((Cygnus_atratus:19.571490451000003,((Anas_crecca:3.8235967779999998,Anas_platyrhynchos:3.823596779371):6.693717661399999,(Somateria_mollissima:9.3707108477,Chloephaga_picta:9.3707108483):1.14660359233):9.0541760094):61.842194121,Lagopus_lagopus:81.4136845745):22.42505871,(((((((Megadyptes_antipodes:10.80323581,Eudyptes_robustus:10.803235812299999):13.882779966000001,Aptenodytes…
	TREE tree_5680 = (((Cygnus_atratus:19.8957092093,((Anas_platyrhynchos:3.7722711971100003,Anas_crecca:3.7722711968000002):8.3869039863,(Somateria_mollissima:9.9767906119,Chloephaga_picta:9.976790612330001):2.1823845716):7.7365340255):56.45901659999999,Lagopus_lagopus:76.3547258047):28.26510449,((((((Sula_leucogaster:52.07281851,(Phalacrocorax_carbo:13.45495258676,Phalacrocorax_aristotelis:13.45495…
	TREE tree_6374 = (((Cygnus_atratus:17.1311976294,((Chloephaga_picta:7.6095697079699995,Somateria_mollissima:7.60956970862):1.1207035994,(Anas_platyrhynchos:2.487022107281,Anas_crecca:2.4870221073):6.2432511986899994):8.4009243232):65.61336261,Lagopus_lagopus:82.7445602511):12.61525925,((((((Sula_leucogaster:52.616740784,(Phalacrocorax_carbo:17.6852676629,Phalacrocorax_aristotelis:17.6852676617):3…
	TREE tree_7325 = (((Cygnus_atratus:36.2205032,((Chloephaga_picta:18.2847101077,Somateria_mollissima:18.2847101038):1.1803558442,(Anas_platyrhynchos:7.0633857638999995,Anas_crecca:7.0633857634999995):12.4016801863):16.755437249):45.456471963999995,Lagopus_lagopus:81.67697516610001):19.00949201,(((((Bubulcus_ibis:72.1846759507,((Megadyptes_antipodes:12.19751711,Eudyptes_robustus:12.1975171057):13.2…
	TREE tree_8398 = (((Cygnus_atratus:23.8567387593,((Chloephaga_picta:10.584195914790001,Somateria_mollissima:10.5841959154):1.227300807,(Anas_crecca:4.0952350752,Anas_platyrhynchos:4.09523507552):7.7162616469000005):12.045242038):62.074746352,Lagopus_lagopus:85.9314851189):27.82576561,(((((((Megadyptes_antipodes:8.34431369,Eudyptes_robustus:8.3443136899):14.114282617,Aptenodytes_patagonicus:22.458…
	TREE tree_8453 = (((Cygnus_atratus:10.9680010997,((Somateria_mollissima:5.28431005959,Chloephaga_picta:5.284310059880001):0.5673068436,(Anas_platyrhynchos:1.895449144893,Anas_crecca:1.8954491456):3.9561677577):5.1163841963):60.396386725999996,Lagopus_lagopus:71.36438781671):29.41563018,(((((((Megadyptes_antipodes:8.020385432,Eudyptes_robustus:8.020385432400001):17.727057986,Aptenodytes_patagonicu…
	TREE tree_6683 = (((Cygnus_atratus:11.217825919900001,((Somateria_mollissima:4.903765418799999,Chloephaga_picta:4.903765419559999):0.508229547106,(Anas_crecca:1.9882985566000002,Anas_platyrhynchos:1.98829855664):3.4236964093999998):5.8058309533):69.25839112700001,Lagopus_lagopus:80.47621703878599):13.2813827,(((((Bubulcus_ibis:70.988957966,(Sula_leucogaster:39.788043931,(Phalacrocorax_carbo:12.66…
	TREE tree_0579 = (((Cygnus_atratus:11.048352359399999,((Somateria_mollissima:4.9155512536299995,Chloephaga_picta:4.915551254366):0.4083203421,(Anas_crecca:1.8140247814400001,Anas_platyrhynchos:1.81402478097):3.5098468145000004):5.724480764):77.174884738,Lagopus_lagopus:88.223237098):28.19006868,((((((Aptenodytes_patagonicus:28.074131473999998,(Megadyptes_antipodes:14.03205895,Eudyptes_robustus:14…
	TREE tree_6372 = (((Cygnus_atratus:25.302192619,((Somateria_mollissima:10.619704636200002,Chloephaga_picta:10.61970463642):1.7557177984399999,(Anas_crecca:3.7562859600999996,Anas_platyrhynchos:3.75628595997):8.6191364753):12.9267701845):57.895228282999994,Lagopus_lagopus:83.1974209088):21.93860694,((((((Aptenodytes_patagonicus:32.16974509,(Megadyptes_antipodes:13.44286423,Eudyptes_robustus:13.442…
	TREE tree_4847 = (((Cygnus_atratus:19.0574003488,((Anas_platyrhynchos:3.49786887625,Anas_crecca:3.497868876):6.5774804445,(Chloephaga_picta:8.900736670272,Somateria_mollissima:8.9007366703):1.1746126500999998):8.982051030000001):53.355443621999996,Lagopus_lagopus:72.4128439677):28.90414318,((((((Sula_leucogaster:37.192814186,(Phalacrocorax_carbo:9.5147631841,Phalacrocorax_aristotelis:9.5147631833…
	TREE tree_0532 = (((Cygnus_atratus:18.156853419,((Somateria_mollissima:8.496413516099999,Chloephaga_picta:8.496413516700002):1.3129288077,(Anas_platyrhynchos:3.6028586271600003,Anas_crecca:3.6028586273):6.2064836972999995):8.3475110961):65.190300934,Lagopus_lagopus:83.3471543647):22.80706876,((((Phaethon_rubricauda:73.64517872760001,(((((Limosa_lapponica:13.31435256,Limosa_limosa:13.314352566):25…
	TREE tree_4714 = (((Cygnus_atratus:20.988680761000005,((Chloephaga_picta:9.808311162670002,Somateria_mollissima:9.8083111618):0.4866013569,(Anas_platyrhynchos:3.72514795404,Anas_crecca:3.7251479538):6.569764565850001):10.693768240899999):54.361334250999995,Lagopus_lagopus:75.3500150076):27.98802364,((((((Aptenodytes_patagonicus:30.952496013,(Megadyptes_antipodes:9.061076391,Eudyptes_robustus:9.06…
	TREE tree_3280 = (((Cygnus_atratus:24.9184946699,((Anas_platyrhynchos:4.0318417995199995,Anas_crecca:4.0318417989999995):8.4510832723,(Chloephaga_picta:10.703333645399999,Somateria_mollissima:10.703333645):1.7795914252):12.435569600000001):52.69105543,Lagopus_lagopus:77.6095501002):11.39442852,((((((Aptenodytes_patagonicus:16.571905942,(Megadyptes_antipodes:6.557144702,Eudyptes_robustus:6.5571447…
	TREE tree_9070 = (((Cygnus_atratus:13.4575308505,((Somateria_mollissima:6.40493115287,Chloephaga_picta:6.40493115271):0.5059507883,(Anas_platyrhynchos:2.302286166581,Anas_crecca:2.3022861658):4.6085957746999995):6.546648908699999):60.634033265,Lagopus_lagopus:74.0915641124):25.03715377,((((((Sula_leucogaster:37.380409997,(Phalacrocorax_carbo:12.6647838668,Phalacrocorax_aristotelis:12.664783867999…
	TREE tree_3309 = (((Cygnus_atratus:20.61011596,((Anas_crecca:3.8766329315999997,Anas_platyrhynchos:3.87663293175):5.159080061599999,(Chloephaga_picta:8.0634663961,Somateria_mollissima:8.063466395199999):0.9722465982):11.574402965800001):58.967601947999995,Lagopus_lagopus:79.5777179107):35.33887269,(((((((Megadyptes_antipodes:6.376041133,Eudyptes_robustus:6.376041133999999):14.488687658,Aptenodyte…
	TREE tree_7775 = (((Cygnus_atratus:14.5997123599,((Somateria_mollissima:5.990514471770001,Chloephaga_picta:5.9905144722):0.59947502185,(Anas_platyrhynchos:2.34509660367,Anas_crecca:2.34509660344):4.2448928903):8.009722866999999):67.295679668,Lagopus_lagopus:81.8953920356):17.63024437,((((Phaethon_rubricauda:77.9743558521,((((Actitis_macularius:37.4322499208,(Limosa_lapponica:11.4428691,Limosa_lim…
	TREE tree_5774 = (((Cygnus_atratus:28.405346219000002,((Anas_platyrhynchos:5.916851103649,Anas_crecca:5.9168511041):9.4892622867,(Somateria_mollissima:14.585824861900003,Chloephaga_picta:14.5858248623):0.82028852826):12.999232828899999):52.831200956,Lagopus_lagopus:81.23654716760001):21.14396889,(((((Bubulcus_ibis:76.804420008,(Sula_leucogaster:48.47242497490001,(Phalacrocorax_aristotelis:13.7513…
	TREE tree_4049 = (((Cygnus_atratus:19.933869491000003,((Anas_platyrhynchos:3.77110768531,Anas_crecca:3.771107685):6.93465213654,(Somateria_mollissima:9.3732136933,Chloephaga_picta:9.373213692699998):1.3325461285100002):9.2281096686):53.843341005999996,Lagopus_lagopus:73.7772104891):25.80217455,((((((Sula_leucogaster:55.069390314,(Phalacrocorax_carbo:20.375587427,Phalacrocorax_aristotelis:20.37558…
	TREE tree_7190 = (((Cygnus_atratus:10.4123882003,((Somateria_mollissima:5.0536401107,Chloephaga_picta:5.05364011127):0.2048672149,(Anas_crecca:2.1425115715,Anas_platyrhynchos:2.14251157135):3.1159957552):5.1538808747000004):59.854163673,Lagopus_lagopus:70.266551889):25.41536741,((((Phaethon_rubricauda:77.51244812510001,(((((Limosa_lapponica:12.42125529,Limosa_limosa:12.421255288000001):25.3966302…
	TREE tree_9763 = (((Cygnus_atratus:22.756122929,((Chloephaga_picta:9.653361280250001,Somateria_mollissima:9.653361280499999):1.3307547711,(Anas_crecca:4.4071399353,Anas_platyrhynchos:4.407139935118):6.5769761149):11.772006878000001):52.136313944,Lagopus_lagopus:74.8924368653):27.24975812,((((((Aptenodytes_patagonicus:26.8866464636,(Megadyptes_antipodes:9.496769845,Eudyptes_robustus:9.4967698458):…
	TREE tree_7059 = (((Cygnus_atratus:15.5517306294,((Anas_platyrhynchos:2.75451888684,Anas_crecca:2.7545188877100006):5.2850283011,(Chloephaga_picta:7.4660224387000005,Somateria_mollissima:7.4660224383):0.57352474999):7.5121834412):64.76958573,Lagopus_lagopus:80.32131635224):26.94976812,(((((Bubulcus_ibis:73.8720566881,(Aptenodytes_patagonicus:21.235026306,(Megadyptes_antipodes:8.157220741,Eudyptes…
	TREE tree_7108 = (((Cygnus_atratus:18.721226649899997,((Somateria_mollissima:8.063878787,Chloephaga_picta:8.0638787877):1.45266687438,(Anas_platyrhynchos:3.3881275355400002,Anas_crecca:3.3881275355):6.1284181266):9.2046809884):64.193393662,Lagopus_lagopus:82.91462032028):14.05223427,(((((((Megadyptes_antipodes:7.632114718,Eudyptes_robustus:7.6321147163):15.528849982,Aptenodytes_patagonicus:23.160…
	TREE tree_2986 = (((Cygnus_atratus:20.325532289599998,((Anas_crecca:3.2752946124999998,Anas_platyrhynchos:3.2752946121260003):6.7861312076,(Chloephaga_picta:8.9938351913,Somateria_mollissima:8.9938351915):1.06759062839):10.2641064698):56.490642298,Lagopus_lagopus:76.8161746059):34.19637604,((((((Sula_leucogaster:44.250184090999994,(Phalacrocorax_aristotelis:12.9147227825,Phalacrocorax_carbo:12.91…
	TREE tree_9005 = (((Cygnus_atratus:15.1945845,((Anas_platyrhynchos:2.455401773997,Anas_crecca:2.4554017745):5.0333318371899995,(Somateria_mollissima:6.6952857611,Chloephaga_picta:6.6952857613):0.79344785033):7.7058508886):57.549853735,Lagopus_lagopus:72.74443822741999):33.30615645,((((((Sula_leucogaster:37.6552108212,(Phalacrocorax_aristotelis:12.513494644599998,Phalacrocorax_carbo:12.513494648):…
	TREE tree_8955 = (((Cygnus_atratus:22.107268059400003,((Anas_platyrhynchos:3.3670990588799996,Anas_crecca:3.36709905905):6.27898163998,(Somateria_mollissima:8.64254745034,Chloephaga_picta:8.642547451070001):1.0035332486800002):12.461187359799998):49.986667305000005,Lagopus_lagopus:72.0939353717):26.4745959,(((((Bubulcus_ibis:64.2748106019,((Megadyptes_antipodes:6.675502721,Eudyptes_robustus:6.675…
	TREE tree_2346 = (((Cygnus_atratus:19.919434461599998,((Somateria_mollissima:8.13166351834,Chloephaga_picta:8.1316635188):1.12467348216,(Anas_crecca:3.7911505450000003,Anas_platyrhynchos:3.7911505445):5.4651864562):10.66309746):64.35142457399999,Lagopus_lagopus:84.27085902569999):25.8572285,(((((((Megadyptes_antipodes:7.868230139,Eudyptes_robustus:7.8682301389):14.461720913,Aptenodytes_patagonicu…
	TREE tree_8117 = (((Cygnus_atratus:18.9670962503,((Somateria_mollissima:8.0478501534,Chloephaga_picta:8.0478501529):0.9654558543999999,(Anas_platyrhynchos:3.1172954487099998,Anas_crecca:3.1172954495300003):5.8960105588400005):9.9537902435):66.626709118,Lagopus_lagopus:85.5938053505):23.11700318,((((((Aptenodytes_patagonicus:18.823722594000003,(Megadyptes_antipodes:8.056354477,Eudyptes_robustus:8.…
	TREE tree_1488 = (((Cygnus_atratus:27.432489441,((Chloephaga_picta:11.6899707698,Somateria_mollissima:11.6899707683):2.34047606765,(Anas_crecca:4.6751811888061,Anas_platyrhynchos:4.67518118905):9.3552656468):13.4020426048):54.163149143,Lagopus_lagopus:81.5956385816):22.13601769,(((((Bubulcus_ibis:74.00717962397101,(Sula_leucogaster:48.34621223,(Phalacrocorax_aristotelis:11.9524028,Phalacrocorax_c…
	TREE tree_0023 = (((Cygnus_atratus:26.233385949,((Chloephaga_picta:11.7233076207,Somateria_mollissima:11.7233076206):1.531425199564,(Anas_platyrhynchos:4.17312319894,Anas_crecca:4.173123198900001):9.0816096227):12.9786531267):50.775359705999996,Lagopus_lagopus:77.0087456469):17.8107391,((((((Sula_leucogaster:38.3410108084,(Phalacrocorax_aristotelis:13.0563781688,Phalacrocorax_carbo:13.0563781687)…
	TREE tree_0286 = (((Cygnus_atratus:10.90572533936,((Somateria_mollissima:4.93158295463,Chloephaga_picta:4.9315829535299995):0.40267333612,(Anas_platyrhynchos:1.9829166727170002,Anas_crecca:1.98291667272):3.351339618):5.5714690498):63.362889204,Lagopus_lagopus:74.2686145367):29.03881943,((((((Sula_leucogaster:40.529345473,(Phalacrocorax_carbo:10.54463789842,Phalacrocorax_aristotelis:10.54463789790…
	TREE tree_5252 = (((Cygnus_atratus:21.644609660000004,((Anas_platyrhynchos:4.22437175804,Anas_crecca:4.2243717585):6.606815696,(Chloephaga_picta:10.33950152287,Somateria_mollissima:10.339501522299999):0.49168593125):10.813422206):49.121628878,Lagopus_lagopus:70.766238528):25.01348473,(((((((Megadyptes_antipodes:7.793124607,Eudyptes_robustus:7.793124607200001):12.166728211999999,Aptenodytes_patago…
	TREE tree_8350 = (((Cygnus_atratus:13.8781671608,((Somateria_mollissima:6.5980015928,Chloephaga_picta:6.598001592336301):0.3701696175,(Anas_crecca:2.540090586,Anas_platyrhynchos:2.5400905858100002):4.4280806233):6.909995949500001):61.380731592000004,Lagopus_lagopus:75.2588987616):34.64697045,((((((Sula_leucogaster:49.274547098,(Phalacrocorax_carbo:9.3550536811,Phalacrocorax_aristotelis:9.35505368…
	TREE tree_4434 = (((Cygnus_atratus:24.049739029999998,((Anas_platyrhynchos:3.9605769733300002,Anas_crecca:3.960576973):6.5035065839,(Somateria_mollissima:9.2240018021,Chloephaga_picta:9.2240018019):1.24008175474):13.585655473700001):54.472330263,Lagopus_lagopus:78.52206928679999):30.89252791,(((((Sula_leucogaster:39.3535679206,(Phalacrocorax_carbo:15.5920524106,Phalacrocorax_aristotelis:15.592052…
	TREE tree_9034 = (((Cygnus_atratus:10.884647709,((Somateria_mollissima:5.153020775400001,Chloephaga_picta:5.15302077421):0.2518029862,(Anas_crecca:2.0462755635,Anas_platyrhynchos:2.046275563947):3.3585481974599998):5.4798239496):68.79797872,Lagopus_lagopus:79.682626434):26.66101523,(((((((Megadyptes_antipodes:7.337302605,Eudyptes_robustus:7.3373026047):11.888618113,Aptenodytes_patagonicus:19.2259…
	TREE tree_6542 = (((Cygnus_atratus:13.5213558688,((Anas_platyrhynchos:2.49451182579,Anas_crecca:2.4945118258999996):4.2729209056,(Chloephaga_picta:5.902287450999999,Somateria_mollissima:5.9022874515):0.865145280281):6.753923138):76.770720955,Lagopus_lagopus:90.29207682262):23.34379499,(((((Sula_leucogaster:33.757748788,(Phalacrocorax_aristotelis:10.8743177381,Phalacrocorax_carbo:10.87431773799999…
	TREE tree_5262 = (((Cygnus_atratus:17.139987011499997,((Chloephaga_picta:7.7539913786,Somateria_mollissima:7.7539913787):1.24624000408,(Anas_platyrhynchos:3.318019755369,Anas_crecca:3.3180197553999995):5.6822116266):8.1397556276):54.554191216999996,Lagopus_lagopus:71.69417823149999):33.85663944,(((((Bubulcus_ibis:70.13818558029999,(Sula_leucogaster:48.389791026,(Phalacrocorax_carbo:10.9005159238,…
	TREE tree_9689 = (((Cygnus_atratus:14.7560788894,((Chloephaga_picta:6.7168917373,Somateria_mollissima:6.716891737599999):1.37188757891,(Anas_crecca:2.8236846475,Anas_platyrhynchos:2.8236846477):5.2650946696):6.6672995741):60.017730999,Lagopus_lagopus:74.7738098888):39.27616127,(((((Sula_leucogaster:43.25691008,(Phalacrocorax_aristotelis:14.106121133,Phalacrocorax_carbo:14.106121133599999):29.1507…
	TREE tree_6283 = (((Cygnus_atratus:19.373174698999996,((Anas_crecca:3.338607646,Anas_platyrhynchos:3.3386076449469995):6.4275238156,(Chloephaga_picta:8.2703835026,Somateria_mollissima:8.2703835026):1.49574795829):9.6070432387):57.513807758000006,Lagopus_lagopus:76.88698245523):20.5852986,((((((Sula_leucogaster:40.545148369,(Phalacrocorax_aristotelis:10.790649455,Phalacrocorax_carbo:10.7906494545)…
	TREE tree_4762 = (((Cygnus_atratus:24.680575431000005,((Somateria_mollissima:11.76615344749,Chloephaga_picta:11.766153446886):1.379071342,(Anas_platyrhynchos:4.36687277724,Anas_crecca:4.366872777999999):8.77835201133):11.535350641800001):57.279549099,Lagopus_lagopus:81.96012452300002):10.74212294,((((((Aptenodytes_patagonicus:24.98767739,(Megadyptes_antipodes:7.60853762,Eudyptes_robustus:7.608537…
	TREE tree_2694 = (((Cygnus_atratus:20.9058697297,((Anas_crecca:3.5529405971799997,Anas_platyrhynchos:3.55294059674):5.76926175072,(Chloephaga_picta:8.871929734,Somateria_mollissima:8.871929733830001):0.4502726136):11.58366738209):63.620441838000005,Lagopus_lagopus:84.5263115789):33.02413603,((((((Sula_leucogaster:45.358188174999995,(Phalacrocorax_carbo:14.4274492955,Phalacrocorax_aristotelis:14.4…
	TREE tree_9102 = (((Cygnus_atratus:19.894405278999997,((Anas_crecca:3.49992599579,Anas_platyrhynchos:3.4999259951600004):6.756640484599999,(Somateria_mollissima:9.637508360900002,Chloephaga_picta:9.637508360000002):0.61905812003):9.637838799):51.218573416999995,Lagopus_lagopus:71.11297869029):35.77904543,(((((Bubulcus_ibis:70.68337614320001,((Megadyptes_antipodes:11.17006371,Eudyptes_robustus:11.…
	TREE tree_0889 = (((Cygnus_atratus:12.8393587,((Chloephaga_picta:6.000519973499999,Somateria_mollissima:6.00051997379):0.4892021343,(Anas_platyrhynchos:2.422372759992,Anas_crecca:2.42237276013):4.0673493481000005):6.34963659199):63.38407222600001,Lagopus_lagopus:76.2234309321):23.60914296,((((((Sula_leucogaster:39.186472299,(Phalacrocorax_aristotelis:11.14222718,Phalacrocorax_carbo:11.14222718):2…
	TREE tree_1654 = (((Cygnus_atratus:33.799306269,((Somateria_mollissima:13.726849502899999,Chloephaga_picta:13.72684950153):1.320146447,(Anas_platyrhynchos:4.84192118854,Anas_crecca:4.8419211889):10.205074760599999):18.75231032):45.390002503999995,Lagopus_lagopus:79.1893087749):24.29259167,(((((Sula_leucogaster:44.28206969,(Phalacrocorax_aristotelis:17.54532416,Phalacrocorax_carbo:17.5453241593):2…
	TREE tree_6822 = (((Cygnus_atratus:24.0234642282,((Anas_crecca:4.4751834471,Anas_platyrhynchos:4.47518344793):7.4108456861,(Chloephaga_picta:10.590176154,Somateria_mollissima:10.5901761543):1.29585297905):12.137435096):61.723794610000006,Lagopus_lagopus:85.7472588485):22.82386257,((((((Sula_leucogaster:46.805722164,(Phalacrocorax_aristotelis:13.755051534,Phalacrocorax_carbo:13.755051534):33.05067…
	TREE tree_2707 = (((Cygnus_atratus:18.135405230000003,((Anas_crecca:3.4899629682,Anas_platyrhynchos:3.4899629683600004):5.439572030300001,(Somateria_mollissima:8.1141269322,Chloephaga_picta:8.1141269328):0.81540806599):9.2058702303):59.271312416,Lagopus_lagopus:77.40671764140001):26.16110846,(((((Bubulcus_ibis:68.547996348,((Megadyptes_antipodes:8.43691642,Eudyptes_robustus:8.4369164197):17.67278…
	TREE tree_2130 = (((Cygnus_atratus:10.795975319299998,((Somateria_mollissima:4.41829700756,Chloephaga_picta:4.4182970068):0.81274331548,(Anas_platyrhynchos:1.782257378557,Anas_crecca:1.78225737905):3.4487829436181):5.564934998):73.709935705,Lagopus_lagopus:84.50591103):22.88915435,((((((Aptenodytes_patagonicus:20.128151366,(Megadyptes_antipodes:8.154965708,Eudyptes_robustus:8.1549657082):11.97318…
	TREE tree_9160 = (((Cygnus_atratus:28.52712219,((Anas_crecca:4.8231618211,Anas_platyrhynchos:4.82316182163):8.9894617223,(Chloephaga_picta:11.4204906605,Somateria_mollissima:11.4204906618):2.39213288175):14.714498646):54.647459964,Lagopus_lagopus:83.17458215250001):32.66910152,((((((Aptenodytes_patagonicus:20.3234293613,(Megadyptes_antipodes:7.851522901,Eudyptes_robustus:7.851522900900001):12.471…
	TREE tree_3722 = (((Cygnus_atratus:22.181282140000004,((Chloephaga_picta:10.9871716806,Somateria_mollissima:10.9871716806):1.5519156771799998,(Anas_platyrhynchos:4.55275311931,Anas_crecca:4.5527531192):7.9863342394):9.6421947822):58.269571104,Lagopus_lagopus:80.45085324169999):23.79334197,((((((Sula_leucogaster:41.1468021943,(Phalacrocorax_aristotelis:17.599092849,Phalacrocorax_carbo:17.599092853…
	TREE tree_1327 = (((Cygnus_atratus:17.8418054598,((Somateria_mollissima:8.4899913345,Chloephaga_picta:8.489991334700001):0.85324079562,(Anas_crecca:3.046054108,Anas_platyrhynchos:3.04605410698):6.2971780234):8.49857333):66.229162727,Lagopus_lagopus:84.07096818670001):10.87483535,((((((Sula_leucogaster:49.666872224,(Phalacrocorax_carbo:25.282009841,Phalacrocorax_aristotelis:25.282009840199997):24.…
	TREE tree_2101 = (((Cygnus_atratus:13.572673760699999,((Chloephaga_picta:5.035732918300001,Somateria_mollissima:5.0357329182):0.8115414302,(Anas_platyrhynchos:1.8906758342649999,Anas_crecca:1.8906758348000001):3.9565985141000004):7.7253994117):66.385475934,Lagopus_lagopus:79.9581497033):26.34944313,((((((Aptenodytes_patagonicus:28.140959212,(Megadyptes_antipodes:10.66070463,Eudyptes_robustus:10.6…
	TREE tree_8814 = (((Cygnus_atratus:17.16505124,((Chloephaga_picta:7.59635715364,Somateria_mollissima:7.5963571533000005):1.1799142666,(Anas_platyrhynchos:2.566575468136,Anas_crecca:2.5665754682):6.2096959509):8.3887798203):60.224157373000004,Lagopus_lagopus:77.38920861540001):26.55717719,((((Phaethon_rubricauda:76.81479913659999,((((Actitis_macularius:33.4560392718,(Limosa_limosa:13.23085626,Limo…
	TREE tree_6687 = (((Cygnus_atratus:11.1238102006,((Anas_crecca:1.83416760014,Anas_platyrhynchos:1.8341675993300002):3.7469856670999997,(Chloephaga_picta:5.0373201099,Somateria_mollissima:5.03732010943):0.5438331571599999):5.5426569337):75.53351969100001,Lagopus_lagopus:86.65732987758):26.02731285,((((((Sula_leucogaster:49.6227341317,(Phalacrocorax_aristotelis:14.582902134000001,Phalacrocorax_carb…
	TREE tree_9964 = (((Cygnus_atratus:21.8308909408,((Anas_crecca:3.6473448095,Anas_platyrhynchos:3.6473448097):6.9333299621,(Somateria_mollissima:9.543845835,Chloephaga_picta:9.5438458346):1.03682893621):11.250216169399998):57.440622231999996,Lagopus_lagopus:79.2715131691):30.41877506,(((((Bubulcus_ibis:70.10111505500001,((Megadyptes_antipodes:7.366086935,Eudyptes_robustus:7.36608693552):16.8837491…
	TREE tree_8082 = (((Cygnus_atratus:21.537166079,((Somateria_mollissima:9.613564690699999,Chloephaga_picta:9.61356469064):0.9523185619,(Anas_platyrhynchos:4.032298249315,Anas_crecca:4.032298249939999):6.5335850038):10.971282826500001):63.864273338000004,Lagopus_lagopus:85.4014394186):21.7462005,((((((Sula_leucogaster:47.548980351,(Phalacrocorax_carbo:12.120482458000001,Phalacrocorax_aristotelis:12…
	TREE tree_1181 = (((Cygnus_atratus:20.336538949,((Chloephaga_picta:9.935846934014002,Somateria_mollissima:9.93584693392):0.6453838862,(Anas_platyrhynchos:3.38826553575,Anas_crecca:3.38826553549):7.1929652841):9.755308131):55.090144447,Lagopus_lagopus:75.426683401):29.32118806,((((((Sula_leucogaster:35.834942489999996,(Phalacrocorax_aristotelis:14.79407626,Phalacrocorax_carbo:14.794076257799999):2…
	TREE tree_3283 = (((Cygnus_atratus:16.27137183,((Chloephaga_picta:7.966191613700001,Somateria_mollissima:7.9661916129999994):0.9578179062800001,(Anas_platyrhynchos:3.2793150241299998,Anas_crecca:3.27931502447):5.6446944959):7.34736231):58.531212775,Lagopus_lagopus:74.80258460249999):20.41484839,((((((Aptenodytes_patagonicus:28.815322106,(Megadyptes_antipodes:12.32185921,Eudyptes_robustus:12.32185…
	TREE tree_9782 = (((Cygnus_atratus:17.60398535,((Somateria_mollissima:7.767699607100001,Chloephaga_picta:7.7676996073):1.4864867954999998,(Anas_platyrhynchos:3.0288158110300003,Anas_crecca:3.0288158109000003):6.2253705918):8.3497989464):66.512099157,Lagopus_lagopus:84.1160845041):23.65495178,((((Phaethon_rubricauda:87.18814741319999,((((Actitis_macularius:32.516582255799996,(Limosa_lapponica:15.3…
	TREE tree_3801 = (((Cygnus_atratus:13.884392700400001,((Somateria_mollissima:6.342660691599999,Chloephaga_picta:6.34266069137):0.6097216423,(Anas_crecca:2.2894976133,Anas_platyrhynchos:2.28949761344):4.6628847209):6.932010366099999):70.66245731,Lagopus_lagopus:84.5468500193):11.50130958,((((Phaethon_rubricauda:80.47513891938999,(((((Limosa_lapponica:13.44678742,Limosa_limosa:13.446787426):21.9688…
	TREE tree_1147 = (((Cygnus_atratus:23.645623551000003,((Chloephaga_picta:10.782079387800001,Somateria_mollissima:10.7820793865):1.228837145508,(Anas_crecca:4.15658001453,Anas_platyrhynchos:4.15658001521):7.854336517999999):11.634707018):59.501326655,Lagopus_lagopus:83.14695020740001):20.77074723,(((((Sula_leucogaster:48.158199943999996,(Phalacrocorax_aristotelis:12.463674554,Phalacrocorax_carbo:1…
	TREE tree_6765 = (((Cygnus_atratus:31.3159200812,((Somateria_mollissima:12.9010382552,Chloephaga_picta:12.90103825402):1.559653066,(Anas_platyrhynchos:4.98005838051,Anas_crecca:4.9800583802):9.4806329402):16.855228759):49.306962521,Lagopus_lagopus:80.62288260109999):29.41615658,(((((Bubulcus_ibis:71.9923055879,(Aptenodytes_patagonicus:23.037524536,(Megadyptes_antipodes:9.963910969,Eudyptes_robust…
	TREE tree_4290 = (((Cygnus_atratus:19.895787449999997,((Chloephaga_picta:9.19945455216,Somateria_mollissima:9.19945455054):0.5921323661,(Anas_platyrhynchos:3.6903555402386994,Anas_crecca:3.6903555408):6.1012313764):10.10420053382):61.298869967,Lagopus_lagopus:81.19465741):18.5966687,(((((Bubulcus_ibis:65.5195206658,((Megadyptes_antipodes:10.8373772,Eudyptes_robustus:10.8373772012):16.413464662,Ap…
	TREE tree_5455 = (((Cygnus_atratus:19.16562094,((Somateria_mollissima:8.7485737199,Chloephaga_picta:8.7485737205):1.26611007942,(Anas_crecca:3.860022552,Anas_platyrhynchos:3.8600225519699993):6.1546612486):9.15093714):62.13827782999999,Lagopus_lagopus:81.3038987677):22.93519131,(((((Bubulcus_ibis:68.75301446980001,((Megadyptes_antipodes:6.883366698,Eudyptes_robustus:6.8833666983):13.3310324959999…
	TREE tree_4740 = (((Cygnus_atratus:23.113589881200003,((Anas_crecca:4.23280422806,Anas_platyrhynchos:4.23280422795):7.2375628149,(Chloephaga_picta:10.3278748526,Somateria_mollissima:10.327874853):1.14249219033):11.643222835900001):56.363070103000005,Lagopus_lagopus:79.47665998350001):18.94842684,((((((Sula_leucogaster:40.535357583199996,(Phalacrocorax_aristotelis:10.1716385799,Phalacrocorax_carbo…
	TREE tree_1021 = (((Cygnus_atratus:14.89350544,((Anas_crecca:2.7277435282000004,Anas_platyrhynchos:2.7277435281):5.268582822800001,(Somateria_mollissima:6.6389311471,Chloephaga_picta:6.638931146800001):1.3573952041):6.89717908897):63.697271635999996,Lagopus_lagopus:78.59077707130001):24.43281856,((((((Sula_leucogaster:49.201611358,(Phalacrocorax_carbo:12.926803946,Phalacrocorax_aristotelis:12.926…
	TREE tree_4411 = (((Cygnus_atratus:21.416779299999998,((Chloephaga_picta:9.77706569706,Somateria_mollissima:9.77706569731):1.5918106445,(Anas_platyrhynchos:3.5043626333399995,Anas_crecca:3.5043626341809997):7.8645137083000005):10.047902957300002):58.599954816,Lagopus_lagopus:80.0167341122):26.88918052,(((((Bubulcus_ibis:64.5207929844,(Sula_leucogaster:44.927750933,(Phalacrocorax_aristotelis:11.57…
	TREE tree_5834 = (((Cygnus_atratus:21.089275879,((Chloephaga_picta:9.6295630314,Somateria_mollissima:9.6295630308):0.9684892470600001,(Anas_crecca:3.6259790232,Anas_platyrhynchos:3.6259790226200006):6.9720732546):10.4912236011):53.630751987,Lagopus_lagopus:74.72002787014898):20.44539833,(((((Bubulcus_ibis:65.859055127,((Megadyptes_antipodes:9.38940332,Eudyptes_robustus:9.389403320700001):15.36640…
	TREE tree_9008 = (((Cygnus_atratus:21.1624811905,((Somateria_mollissima:7.962657119499999,Chloephaga_picta:7.962657119499999):0.9281936049399999,(Anas_platyrhynchos:3.3692386447699993,Anas_crecca:3.3692386449):5.521612080100001):12.271630465):49.089178987,Lagopus_lagopus:70.25166017160001):24.22489591,((((Phaethon_rubricauda:77.28776403699999,((((Actitis_macularius:47.44371073,(Limosa_lapponica:2…
	TREE tree_8993 = (((Cygnus_atratus:17.4062070804,((Somateria_mollissima:8.5728857192,Chloephaga_picta:8.572885719199999):1.1594577817,(Anas_crecca:3.3557171204999996,Anas_platyrhynchos:3.35571712118):6.376626379399999):7.673863579400001):58.363977475,Lagopus_lagopus:75.7701845638):20.96761008,((((((Sula_leucogaster:39.407388338000004,(Phalacrocorax_carbo:11.3800037643,Phalacrocorax_aristotelis:11…
	TREE tree_6744 = (((Cygnus_atratus:22.874088208,((Anas_crecca:4.2606166742,Anas_platyrhynchos:4.2606166745500005):7.2968737943,(Chloephaga_picta:10.52896353851,Somateria_mollissima:10.5289635388):1.0285269292099999):11.316597742399999):70.009326663,Lagopus_lagopus:92.88341487650001):14.54175533,((((Phaethon_rubricauda:80.75692691,((((Actitis_macularius:31.891710457,(Limosa_lapponica:12.54353212,L…
	TREE tree_3504 = (((Cygnus_atratus:27.391514989799997,((Anas_platyrhynchos:4.62020708529,Anas_crecca:4.620207084949):9.49794492911,(Chloephaga_picta:11.875741195100002,Somateria_mollissima:11.875741195):2.242410819):13.273362977000001):48.670717676,Lagopus_lagopus:76.0622326601):35.80265916,(((((Bubulcus_ibis:65.720738422,((Megadyptes_antipodes:8.067728495,Eudyptes_robustus:8.067728495):13.878215…
	TREE tree_0267 = (((Cygnus_atratus:27.046321821,((Somateria_mollissima:12.444853946700002,Chloephaga_picta:12.4448539459):1.920631146,(Anas_crecca:5.031667629,Anas_platyrhynchos:5.03166762883):9.3338174636):12.680836722999999):52.087487218,Lagopus_lagopus:79.1338090344):23.77044528,(((((Aptenodytes_patagonicus:24.515271073,(Megadyptes_antipodes:8.958269834,Eudyptes_robustus:8.958269833500001):15.…
	TREE tree_9331 = (((Cygnus_atratus:16.0666379902,((Anas_platyrhynchos:2.79867569468,Anas_crecca:2.79867569504):4.4573027476,(Somateria_mollissima:6.689161181699999,Chloephaga_picta:6.68916118006):0.56681726207):8.810659547):62.947225458000005,Lagopus_lagopus:79.0138634432):30.09523093,(((((Bubulcus_ibis:76.57535143230001,(Sula_leucogaster:48.139530757,(Phalacrocorax_carbo:15.072894289,Phalacrocor…
	TREE tree_7870 = (((Cygnus_atratus:16.886673651,((Anas_platyrhynchos:3.74409726885,Anas_crecca:3.74409726934):5.8103920226,(Somateria_mollissima:8.8036773503,Chloephaga_picta:8.8036773511):0.75081194081):7.3321843589):60.028090809000005,Lagopus_lagopus:76.91476445549999):20.49165859,((((((Sula_leucogaster:39.272516036000006,(Phalacrocorax_carbo:9.2085677096,Phalacrocorax_aristotelis:9.208567709):…
	TREE tree_8853 = (((Cygnus_atratus:20.115684689900004,((Anas_crecca:3.2799439059999997,Anas_platyrhynchos:3.279943906019):7.7082005849,(Somateria_mollissima:9.374596062400002,Chloephaga_picta:9.3745960621):1.61354842769):9.1275401995):58.878287949,Lagopus_lagopus:78.9939726186):15.16257651,(((((((Megadyptes_antipodes:6.358200438,Eudyptes_robustus:6.3582004382):11.840412043,Aptenodytes_patagonicus…
	TREE tree_3772 = (((Cygnus_atratus:22.433100909999997,((Somateria_mollissima:10.980589726000002,Chloephaga_picta:10.9805897249):1.1021634852000002,(Anas_crecca:4.7293627356000005,Anas_platyrhynchos:4.72936273529):7.3533904756999995):10.3503476993):52.086451478,Lagopus_lagopus:74.5195523884):18.33172373,(((((Bubulcus_ibis:65.266839131,(Sula_leucogaster:39.766425082,(Phalacrocorax_carbo:16.56840283…
	TREE tree_4152 = (((Cygnus_atratus:19.389345309800003,((Somateria_mollissima:9.021713116099999,Chloephaga_picta:9.0217131169):1.02799640719,(Anas_platyrhynchos:3.5606441983093,Anas_crecca:3.5606441980400003):6.4890653248):9.33963578619):58.632944089999995,Lagopus_lagopus:78.0222893826):13.47460275,(((((Bubulcus_ibis:69.839659669,(Sula_leucogaster:48.548231953,(Phalacrocorax_aristotelis:17.7897043…
	TREE tree_9876 = (((Cygnus_atratus:13.8045182295,((Somateria_mollissima:6.5233466060000005,Chloephaga_picta:6.52334660547):0.4673629811,(Anas_platyrhynchos:2.519837734001,Anas_crecca:2.519837734025):4.4708718543099994):6.8138086417):60.890462454,Lagopus_lagopus:74.69498069069999):31.62311961,((((((Sula_leucogaster:41.374868474,(Phalacrocorax_carbo:12.489945426999999,Phalacrocorax_aristotelis:12.4…
	TREE tree_7236 = (((Cygnus_atratus:12.8182150005,((Anas_crecca:2.327357214,Anas_platyrhynchos:2.32735721381):4.360209232316,(Somateria_mollissima:5.91535262899,Chloephaga_picta:5.9153526291):0.772213816134):6.1306485539):67.28178759800001,Lagopus_lagopus:80.1000026081):26.20240805,(((((Sula_leucogaster:55.1701031285,(Phalacrocorax_aristotelis:13.8981737254,Phalacrocorax_carbo:13.898173725):41.271…
	TREE tree_6621 = (((Cygnus_atratus:13.63570915,((Somateria_mollissima:5.723108889740001,Chloephaga_picta:5.72310889002):0.94618113092,(Anas_crecca:2.02431558185,Anas_platyrhynchos:2.0243155817600003):4.6449744388):6.966419129220001):67.628721709,Lagopus_lagopus:81.264430854382):13.11201363,(((((Bubulcus_ibis:68.494134052,(Sula_leucogaster:53.699342104,(Phalacrocorax_carbo:14.8428632,Phalacrocorax…
	TREE tree_2888 = (((Cygnus_atratus:23.879294079,((Chloephaga_picta:10.84883871975,Somateria_mollissima:10.848838718800002):0.927386325,(Anas_crecca:4.51209890993,Anas_platyrhynchos:4.51209890976):7.2641261337400005):12.103069035699999):54.752117988,Lagopus_lagopus:78.63141206360001):24.08750351,((((((Aptenodytes_patagonicus:21.842336313,(Megadyptes_antipodes:6.870905541,Eudyptes_robustus:6.870905…
	TREE tree_6246 = (((Cygnus_atratus:32.28203738,((Somateria_mollissima:12.7961623669,Chloephaga_picta:12.796162367199999):1.11196307241,(Anas_platyrhynchos:5.31154844128,Anas_crecca:5.3115484415):8.5965769994):18.37391194346):44.767978287,Lagopus_lagopus:77.0500156622):33.57922072,((((((Sula_leucogaster:61.80670374499999,(Phalacrocorax_carbo:15.8259914523,Phalacrocorax_aristotelis:15.825991453):45…
	TREE tree_5666 = (((Cygnus_atratus:19.028547839999998,((Somateria_mollissima:8.67615546935,Chloephaga_picta:8.67615546831):1.646833867,(Anas_platyrhynchos:3.61537146724,Anas_crecca:3.6153714671999997):6.7076178688):8.705558504999999):66.925327195,Lagopus_lagopus:85.9538750195):33.23324891,(((((Sula_leucogaster:48.293644158999996,(Phalacrocorax_aristotelis:14.0760038999,Phalacrocorax_carbo:14.0760…
	TREE tree_7428 = (((Cygnus_atratus:19.787134609,((Somateria_mollissima:9.059714438699999,Chloephaga_picta:9.05971443919):0.8206134227,(Anas_crecca:3.0887914050000003,Anas_platyrhynchos:3.0887914051700003):6.7915364568):9.9068067485):65.637747826,Lagopus_lagopus:85.4248824265):26.62502706,(((((Bubulcus_ibis:73.97332772429999,(Aptenodytes_patagonicus:24.68676496,(Megadyptes_antipodes:8.847058046,Eu…
	TREE tree_0923 = (((Cygnus_atratus:19.1617223005,((Anas_crecca:3.484352541,Anas_platyrhynchos:3.48435254122):6.20928612751,(Somateria_mollissima:8.6424795623,Chloephaga_picta:8.6424795628):1.0511591061899999):9.4680836313):53.972021646,Lagopus_lagopus:73.1337439563):23.67947981,(((((((Megadyptes_antipodes:8.977220834,Eudyptes_robustus:8.977220833899999):16.1749559444,Aptenodytes_patagonicus:25.15…
	TREE tree_0762 = (((Cygnus_atratus:16.635874539400003,((Anas_platyrhynchos:2.4889023535059,Anas_crecca:2.4889023530600003):5.8342898835,(Somateria_mollissima:6.7326812845,Chloephaga_picta:6.732681284):1.59051095232):8.3126823026):63.107473789,Lagopus_lagopus:79.74334833360001):22.95229577,(((((((Megadyptes_antipodes:7.574485716,Eudyptes_robustus:7.5744857156):11.695656944,Aptenodytes_patagonicus:…
	TREE tree_1052 = (((Cygnus_atratus:23.029906668999995,((Somateria_mollissima:9.84781867529,Chloephaga_picta:9.847818675900001):1.638184681,(Anas_crecca:3.7502431970000005,Anas_platyrhynchos:3.750243196268):7.7357601602):11.5439033135):53.166889760000004,Lagopus_lagopus:76.1967964333):21.94434483,((((((Aptenodytes_patagonicus:22.374275703000002,(Megadyptes_antipodes:10.94159234,Eudyptes_robustus:1…
	TREE tree_4089 = (((Cygnus_atratus:31.975169270000002,((Chloephaga_picta:14.33318167521,Somateria_mollissima:14.333181673579999):1.164239325,(Anas_crecca:5.4670542446,Anas_platyrhynchos:5.46705424482):10.0303667551):16.4777482696):53.369170487999995,Lagopus_lagopus:85.34433974589999):9.848532823,((((Phaethon_rubricauda:74.87317251760001,((((Actitis_macularius:34.438205035500005,(Limosa_lapponica:…
	TREE tree_4003 = (((Cygnus_atratus:24.863415771,((Somateria_mollissima:12.0236456631,Chloephaga_picta:12.0236456625):1.02796470819,(Anas_crecca:5.053856974,Anas_platyrhynchos:5.053856973659999):7.997753396899999):11.811805399):58.684123963,Lagopus_lagopus:83.5475397411):25.89515376,(((((Bubulcus_ibis:77.65101092532,(Aptenodytes_patagonicus:25.071468236999998,(Megadyptes_antipodes:8.780036765,Eudy…
	TREE tree_9718 = (((Cygnus_atratus:9.6782181655,((Anas_platyrhynchos:1.786020726557,Anas_crecca:1.7860207263):3.2275758082,(Chloephaga_picta:4.1588371884,Somateria_mollissima:4.158837188760001):0.8547593462):4.6646216308):64.158306623,Lagopus_lagopus:73.8365247921):21.8407502,((((((Sula_leucogaster:48.231617626,(Phalacrocorax_aristotelis:14.7314907097,Phalacrocorax_carbo:14.731490703100002):33.50…
	TREE tree_6835 = (((Cygnus_atratus:14.491226719500002,((Anas_platyrhynchos:2.56479431804,Anas_crecca:2.5647943186300006):5.019130930199999,(Chloephaga_picta:6.687342781480001,Somateria_mollissima:6.6873427819):0.8965824659999999):6.9073014729):60.384711976000006,Lagopus_lagopus:74.87593871819999):30.48125105,((((((Sula_leucogaster:48.982659180700004,(Phalacrocorax_carbo:13.722489572,Phalacrocorax…
	TREE tree_7198 = (((Cygnus_atratus:17.825849231,((Anas_platyrhynchos:3.0014692486600003,Anas_crecca:3.00146924895):5.349983953800001,(Chloephaga_picta:7.658163903799999,Somateria_mollissima:7.6581639031):0.6932892980559999):9.4743960277):61.258966023999996,Lagopus_lagopus:79.0848152502):28.40705058,((((((Sula_leucogaster:45.121604236,(Phalacrocorax_aristotelis:12.333255066800001,Phalacrocorax_car…
	TREE tree_5370 = (((Cygnus_atratus:24.207414929699997,((Anas_crecca:4.3376012376699995,Anas_platyrhynchos:4.33760123822):7.366124858299999,(Somateria_mollissima:10.559644884999999,Chloephaga_picta:10.559644885900001):1.14408121101):12.503688834000002):56.381672222999995,Lagopus_lagopus:80.5890871373):22.10201472,((((((Sula_leucogaster:57.538182605,(Phalacrocorax_carbo:25.337440324299997,Phalacroc…
	TREE tree_2092 = (((Cygnus_atratus:16.177087690100002,((Somateria_mollissima:8.08337007721,Chloephaga_picta:8.08337007805):0.6391142874,(Anas_platyrhynchos:2.91130847599,Anas_crecca:2.91130847643):5.811175888):7.45460332481):67.764823678,Lagopus_lagopus:83.9419113699):23.25704701,((((((Aptenodytes_patagonicus:33.151166508,(Megadyptes_antipodes:13.06010202,Eudyptes_robustus:13.0601020158):20.09106…
	TREE tree_6036 = (((Cygnus_atratus:16.839320039,((Chloephaga_picta:7.6807282002570005,Somateria_mollissima:7.6807281996442):0.8859904743,(Anas_crecca:2.7435366392000002,Anas_platyrhynchos:2.743536639205):5.8231820351):8.27260136481):72.413066833,Lagopus_lagopus:89.2523868846):19.62150719,(((((((Megadyptes_antipodes:9.239420779,Eudyptes_robustus:9.23942077926):15.792958491,Aptenodytes_patagonicus:…
	TREE tree_1445 = (((Cygnus_atratus:24.0240043599,((Chloephaga_picta:10.7362237217,Somateria_mollissima:10.736223722599998):0.3823050461,(Anas_crecca:4.0193130244,Anas_platyrhynchos:4.01931302516):7.0992157435):12.905475591910001):52.896576843000005,Lagopus_lagopus:76.9205812111):27.36571133,(((((((Megadyptes_antipodes:8.061398524,Eudyptes_robustus:8.0613985249):21.009328017999998,Aptenodytes_pata…
	TREE tree_6100 = (((Cygnus_atratus:22.0291765503,((Anas_platyrhynchos:3.56345744857,Anas_crecca:3.5634574480000003):6.67887653232,(Somateria_mollissima:8.8948386622,Chloephaga_picta:8.8948386619):1.34749531866):11.786842568700001):60.18760606400001,Lagopus_lagopus:82.2167826141):17.57940183,((((((Sula_leucogaster:28.780389117,(Phalacrocorax_aristotelis:7.5395360221,Phalacrocorax_carbo:7.539536021…
	TREE tree_3981 = (((Cygnus_atratus:16.223693419700002,((Chloephaga_picta:7.3491658016,Somateria_mollissima:7.34916580089):0.2228583007,(Anas_platyrhynchos:2.5808907790299997,Anas_crecca:2.580890779021):4.991133323):8.6516693171):60.723699783,Lagopus_lagopus:76.94739319799999):17.21247033,(((((Bubulcus_ibis:74.674442977,(Aptenodytes_patagonicus:19.86189581,(Megadyptes_antipodes:9.411918186,Eudypte…
	TREE tree_6944 = (((Cygnus_atratus:36.64887728000001,((Somateria_mollissima:16.2619793899,Chloephaga_picta:16.261979389):2.7465726768999996,(Anas_platyrhynchos:7.21144798744,Anas_crecca:7.211447988):11.79710407952):17.640325213):42.943154529,Lagopus_lagopus:79.5920318108):21.38694212,((((((Aptenodytes_patagonicus:21.472509147,(Megadyptes_antipodes:7.169667783,Eudyptes_robustus:7.1696677826999995)…
	TREE tree_6804 = (((Cygnus_atratus:25.627942601,((Chloephaga_picta:10.663178103700002,Somateria_mollissima:10.663178104099998):0.8632303331,(Anas_crecca:4.5515655637000005,Anas_platyrhynchos:4.55156556331):6.9748428743):14.101534163):51.056661245,Lagopus_lagopus:76.684603856):10.91893213,((((Phaethon_rubricauda:70.9160756459,((((Actitis_macularius:29.8035401414,(Limosa_lapponica:15.00380831,Limos…
	TREE tree_3536 = (((Cygnus_atratus:24.3169970299,((Somateria_mollissima:10.8041954456,Chloephaga_picta:10.8041954451):1.129959930749,(Anas_crecca:4.20557589566,Anas_platyrhynchos:4.20557589545):7.7285794815):12.3828416538):56.51781149,Lagopus_lagopus:80.83480851569999):17.32968365,((((((Sula_leucogaster:28.574259922,(Phalacrocorax_carbo:8.5770615269,Phalacrocorax_aristotelis:8.5770615273):19.9971…
	TREE tree_9481 = (((Cygnus_atratus:17.3791483403,((Chloephaga_picta:7.7543340268000005,Somateria_mollissima:7.75433402785):1.562864147,(Anas_crecca:2.85349749823,Anas_platyrhynchos:2.8534974987660005):6.4637006751):8.061950165359999):60.474287696,Lagopus_lagopus:77.85343603119999):37.93621674,(((((Bubulcus_ibis:71.4791650594,(Sula_leucogaster:49.361393227,(Phalacrocorax_carbo:15.8859356833,Phalac…
	TREE tree_0012 = (((Cygnus_atratus:23.604335641,((Somateria_mollissima:11.1479976714,Chloephaga_picta:11.1479976705):0.2096676277,(Anas_platyrhynchos:4.07885370308,Anas_crecca:4.0788537021):7.27881159539):12.2466703419):51.600434867,Lagopus_lagopus:75.20477049639999):19.81582473,(((((((Megadyptes_antipodes:3.893653273,Eudyptes_robustus:3.8936532736):18.414733795,Aptenodytes_patagonicus:22.3083870…
	TREE tree_6919 = (((Cygnus_atratus:20.0599561095,((Anas_platyrhynchos:3.451333278,Anas_crecca:3.45133327793):6.5506246166999995,(Chloephaga_picta:9.1559010503,Somateria_mollissima:9.1559010503):0.84605684502):10.057998215):63.259237275000004,Lagopus_lagopus:83.31919338700001):18.1383018,((((Bubulcus_ibis:68.95014231834,((Aptenodytes_patagonicus:23.555799569,(Megadyptes_antipodes:8.071949471,Eudyp…
	TREE tree_1645 = (((Cygnus_atratus:23.910476709,((Chloephaga_picta:10.459813046699999,Somateria_mollissima:10.459813047499999):0.6866050891982001,(Anas_crecca:3.7529053668800003,Anas_platyrhynchos:3.7529053668000003):7.393512769000001):12.7640585734):49.616494695,Lagopus_lagopus:73.5269713953):17.33063164,(((((Bubulcus_ibis:65.509613476,(Aptenodytes_patagonicus:25.027499114,(Megadyptes_antipodes:…
	TREE tree_3780 = (((Cygnus_atratus:31.605328779,((Chloephaga_picta:14.90108247765,Somateria_mollissima:14.9010824771):0.4065370649,(Anas_crecca:6.3237771285,Anas_platyrhynchos:6.323777128170001):8.9838424149):16.297709238200003):59.453593378,Lagopus_lagopus:91.0589221608):18.21628752,((((((Sula_leucogaster:45.441584184999996,(Phalacrocorax_carbo:10.2500767864,Phalacrocorax_aristotelis:10.25007678…
	TREE tree_1998 = (((Cygnus_atratus:14.2179529607,((Anas_platyrhynchos:2.794848725913,Anas_crecca:2.7948487253000005):4.0845577506,(Somateria_mollissima:6.2051246169,Chloephaga_picta:6.2051246177):0.67428185891):7.3385464846):70.98042036099999,Lagopus_lagopus:85.19837331919999):19.15183536,((((Bubulcus_ibis:76.98915150600001,((Sula_leucogaster:47.512133711999994,(Phalacrocorax_carbo:10.9686262317,…
	TREE tree_2529 = (((Cygnus_atratus:27.795391319000004,((Somateria_mollissima:12.633635271143001,Chloephaga_picta:12.633635272):2.43757105858,(Anas_crecca:4.8233093483100005,Anas_platyrhynchos:4.8233093482900005):10.24789698183):12.724184991300001):47.988767944,Lagopus_lagopus:75.7841592653):34.04931156,((((Phaethon_rubricauda:74.86098812079999,((((Actitis_macularius:33.324542937699995,(Limosa_lim…
	TREE tree_1910 = (((Cygnus_atratus:22.413157311,((Anas_crecca:3.9457681114,Anas_platyrhynchos:3.94576811172):6.7872793021,(Somateria_mollissima:10.044677611799997,Chloephaga_picta:10.04467761244):0.688369801436):11.680109897000001):49.777985727,Lagopus_lagopus:72.1911430256):20.49144374,((((((Sula_leucogaster:35.738233676,(Phalacrocorax_carbo:16.1517968059,Phalacrocorax_aristotelis:16.151796808):…
	TREE tree_8008 = (((Cygnus_atratus:28.089128349999996,(Somateria_mollissima:12.814009057300002,((Anas_crecca:4.1868224864,Anas_platyrhynchos:4.18682248634):8.3489670502,Chloephaga_picta:12.5357895378):0.27821952009):15.2751192934):50.852647892,Lagopus_lagopus:78.9417762389):23.6544042,(((((Sula_leucogaster:38.175613493,(Phalacrocorax_aristotelis:9.722458992,Phalacrocorax_carbo:9.7224589922):28.45…
	TREE tree_8319 = (((Cygnus_atratus:22.399736059000002,((Anas_crecca:3.76984715407,Anas_platyrhynchos:3.7698471544399994):7.4559721222899995,(Chloephaga_picta:9.9180719899,Somateria_mollissima:9.918071990200001):1.3077472857899999):11.1739167846):62.534673751999996,Lagopus_lagopus:84.9344098057):16.45931511,(((((((Megadyptes_antipodes:7.856189435,Eudyptes_robustus:7.856189434799999):11.770858055,A…
	TREE tree_4017 = (((Cygnus_atratus:25.050724199999998,((Chloephaga_picta:10.815069457089999,Somateria_mollissima:10.81506945679):1.1930054336,(Anas_platyrhynchos:4.18346669435,Anas_crecca:4.18346669496):7.824608196300001):13.042649309):55.446900678,Lagopus_lagopus:80.49762489080001):25.71906093,(((((Aptenodytes_patagonicus:25.989790587999998,(Megadyptes_antipodes:8.99236861,Eudyptes_robustus:8.99…
	TREE tree_7149 = (((Cygnus_atratus:12.9557475102,((Somateria_mollissima:5.551484820799999,Chloephaga_picta:5.55148482082):0.618380849998,(Anas_platyrhynchos:2.368750898064,Anas_crecca:2.3687508985):3.8011147726):6.7858818392):66.64405162700001,Lagopus_lagopus:79.59979913677):29.47222216,((((Phaethon_rubricauda:73.38650579904001,((((Actitis_macularius:30.6171934781,(Limosa_limosa:9.729778961,Limos…
	TREE tree_3290 = (((Cygnus_atratus:24.949163509599998,((Anas_crecca:4.1249475119,Anas_platyrhynchos:4.12494751262):7.9374279365,(Chloephaga_picta:11.1417545226,Somateria_mollissima:11.1417545235):0.920620925011):12.886788061799999):47.551097141,Lagopus_lagopus:72.5002606466):43.04634328,(((((((Megadyptes_antipodes:9.64406568,Eudyptes_robustus:9.6440656803):13.656647241000002,Aptenodytes_patagonic…
	TREE tree_2355 = (((Cygnus_atratus:26.78238113,((Somateria_mollissima:11.51738664433,Chloephaga_picta:11.5173866449):1.33598332784,(Anas_crecca:4.240350315000001,Anas_platyrhynchos:4.240350315504):8.613019655858):13.9290111577):65.915029509,Lagopus_lagopus:92.69741063229999):14.5993441,((((Bubulcus_ibis:72.5201932449,(((Megadyptes_antipodes:7.362172931,Eudyptes_robustus:7.3621729314):13.026293877…
	TREE tree_1632 = (((Cygnus_atratus:15.296103151,((Chloephaga_picta:6.1697707179,Somateria_mollissima:6.1697707175):0.9372126609081,(Anas_platyrhynchos:2.50477903202,Anas_crecca:2.50477903231):4.602204345900001):8.1891197722):61.93485549099999,Lagopus_lagopus:77.2309586466):14.20959549,(((((Bubulcus_ibis:65.48791732309999,(Aptenodytes_patagonicus:27.383120208,(Megadyptes_antipodes:7.528453277,Eudy…
	TREE tree_2799 = (((Cygnus_atratus:26.123574109000003,((Somateria_mollissima:11.380822853300002,Chloephaga_picta:11.380822852600001):2.34302836864,(Anas_crecca:4.8494533848,Anas_platyrhynchos:4.84945338583):8.87439783542):12.3997228884):55.022914811,Lagopus_lagopus:81.1464889177):18.60524971,((((((Sula_leucogaster:32.7476918888,(Phalacrocorax_aristotelis:11.2756915504,Phalacrocorax_carbo:11.27569…
	TREE tree_6233 = (((Cygnus_atratus:27.391858019000004,((Somateria_mollissima:10.8005436716,Chloephaga_picta:10.800543672199998):2.623101816,(Anas_crecca:4.7564359702,Anas_platyrhynchos:4.75643596924):8.6672095181):13.968212533):65.206073922,Lagopus_lagopus:92.5979319342):23.68548511,(((((((Megadyptes_antipodes:8.438204369,Eudyptes_robustus:8.438204369400001):13.619053744,Aptenodytes_patagonicus:2…
	TREE tree_4608 = (((Cygnus_atratus:26.6968498496,((Chloephaga_picta:11.97634797305,Somateria_mollissima:11.976347972900003):0.6848665399,(Anas_platyrhynchos:4.5986948317300005,Anas_crecca:4.5986948313):8.062519682):14.035635336999999):54.415724522000005,Lagopus_lagopus:81.11257437430001):27.03020212,(((((Bubulcus_ibis:73.769704586,(Aptenodytes_patagonicus:30.148812778,(Megadyptes_antipodes:12.981…
	TREE tree_1106 = (((Cygnus_atratus:26.245917909800003,((Somateria_mollissima:12.616104728899998,(Anas_crecca:4.3372634863599995,Anas_platyrhynchos:4.337263485739999):8.278841243):0.02552362823,Chloephaga_picta:12.64162835734):13.604289553700001):54.156091409,Lagopus_lagopus:80.40200932840001):29.25424561,((((((Aptenodytes_patagonicus:20.323217357,(Megadyptes_antipodes:9.153637816,Eudyptes_robustu…
	TREE tree_1857 = (((Cygnus_atratus:29.577118758999998,((Anas_crecca:4.81902325176,Anas_platyrhynchos:4.81902325185):10.9811044026,(Chloephaga_picta:14.168654847300001,Somateria_mollissima:14.168654846699997):1.6314728072000002):13.776991106299999):60.77141003999999,Lagopus_lagopus:90.3485288025):31.58351762,((((((Sula_leucogaster:49.851766160000004,(Phalacrocorax_aristotelis:9.9885504234,Phalacro…
	TREE tree_1700 = (((Cygnus_atratus:18.57550031,((Somateria_mollissima:9.067678693360001,Chloephaga_picta:9.067678694000001):0.46450828248,(Anas_platyrhynchos:2.9143681844060003,Anas_crecca:2.9143681844000002):6.61781879204):9.043313333):66.03111312600001,Lagopus_lagopus:84.60661343479):25.97959469,((((Phaethon_rubricauda:77.6454491084,((((Actitis_macularius:38.002482308999994,(Limosa_lapponica:14…
	TREE tree_4696 = (((Cygnus_atratus:29.964583320999996,((Chloephaga_picta:12.96122817177,Somateria_mollissima:12.9612281716):1.34280054661,(Anas_platyrhynchos:5.539356584479999,Anas_crecca:5.539356585):8.764672133000001):15.6605546018):48.042470725,Lagopus_lagopus:78.0070540544):33.74871982,(((((Bubulcus_ibis:68.66080818226,(Sula_leucogaster:48.322771415000005,(Phalacrocorax_carbo:11.9882672032,Ph…
	TREE tree_0241 = (((Cygnus_atratus:30.933249850000003,((Anas_crecca:4.8231207936,Anas_platyrhynchos:4.82312079357):9.32241194191,(Somateria_mollissima:12.3012859684,Chloephaga_picta:12.301285968503999):1.8442467685000001):16.787717110000003):45.928310688,Lagopus_lagopus:76.8615605437):18.43504741,((((((Sula_leucogaster:35.810692434,(Phalacrocorax_aristotelis:11.4044239637,Phalacrocorax_carbo:11.4…
	TREE tree_3226 = (((Cygnus_atratus:12.5929112299,((Anas_platyrhynchos:2.17867403517,Anas_crecca:2.17867403453):4.4030661991,(Somateria_mollissima:5.85068698258,Chloephaga_picta:5.85068698143):0.7310532519999999):6.011170996650001):61.32536887799999,Lagopus_lagopus:73.9182800994):25.02141056,(((((Bubulcus_ibis:64.08598639166999,(Aptenodytes_patagonicus:25.291292946,(Megadyptes_antipodes:7.58354534…
	TREE tree_2107 = (((Cygnus_atratus:24.65949086,((Anas_platyrhynchos:3.68509355796,Anas_crecca:3.685093558):7.7440452662000006,(Chloephaga_picta:9.938160475000002,Somateria_mollissima:9.9381604748):1.4909783488000001):13.2303520361):52.912534503,Lagopus_lagopus:77.5720253701):25.31264078,((((Phaethon_rubricauda:82.88346038259999,((((Actitis_macularius:46.103244593199996,(Limosa_lapponica:18.991999…
	TREE tree_3020 = (((Cygnus_atratus:12.907459439599998,((Chloephaga_picta:6.724259038813001,Somateria_mollissima:6.7242590386):0.7171326986,(Anas_platyrhynchos:2.55988744262,Anas_crecca:2.55988744159):4.8815042947):5.4660677023):76.607915994,Lagopus_lagopus:89.5153754297):19.51933065,(((((Bubulcus_ibis:68.269247538,(Sula_leucogaster:31.712867054,(Phalacrocorax_aristotelis:8.175863461,Phalacrocorax…
	TREE tree_8807 = (((Cygnus_atratus:12.769470990199999,((Chloephaga_picta:5.4090573162,Somateria_mollissima:5.409057315999999):0.83744381397,(Anas_crecca:2.00596967,Anas_platyrhynchos:2.00596966942):4.2405314593):6.522969861):61.038869633000004,Lagopus_lagopus:73.80834062859):17.79431266,(((((Sula_leucogaster:42.600662542399995,(Phalacrocorax_aristotelis:12.096176819699998,Phalacrocorax_carbo:12.0…
	TREE tree_2679 = (((Cygnus_atratus:22.62010326,((Somateria_mollissima:10.658145290699998,Chloephaga_picta:10.658145290819999):0.767813676,(Anas_crecca:4.228636734289999,Anas_platyrhynchos:4.22863673388):7.1973222321999994):11.1941442928):57.004805059999995,Lagopus_lagopus:79.62490832220001):28.2102386,(((((Bubulcus_ibis:76.700542235,(Aptenodytes_patagonicus:22.005157608,(Megadyptes_antipodes:6.90…
	TREE tree_7474 = (((Cygnus_atratus:18.62450062,((Anas_platyrhynchos:3.69895755619,Anas_crecca:3.698957557):6.8563135945,(Somateria_mollissima:9.246685825799998,Chloephaga_picta:9.246685825999998):1.30858532566):8.069229468461002):68.316138186,Lagopus_lagopus:86.9406387998):24.31963587,(((((((Megadyptes_antipodes:10.72304837,Eudyptes_robustus:10.72304837281):12.380632019,Aptenodytes_patagonicus:23…
	TREE tree_4625 = (((Cygnus_atratus:30.603727939000002,((Somateria_mollissima:13.5802223755,Chloephaga_picta:13.5802223751):2.4702480146,(Anas_platyrhynchos:5.68286025943,Anas_crecca:5.682860258890001):10.367610131700001):14.55325755):45.411264465,Lagopus_lagopus:76.0149924004):19.4789638,(((((Bubulcus_ibis:65.4899574589,(Sula_leucogaster:47.011036874,(Phalacrocorax_aristotelis:20.0086624331,Phala…
	TREE tree_9122 = (((Cygnus_atratus:25.2769454807,((Somateria_mollissima:11.591401231530002,Chloephaga_picta:11.59140123105):1.138610525,(Anas_platyrhynchos:3.91660663033,Anas_crecca:3.9166066312):8.813405126000001):12.546933724599999):55.473684818,Lagopus_lagopus:80.7506302939):25.47839911,((((((Sula_leucogaster:37.478633888000005,(Phalacrocorax_aristotelis:13.70376784,Phalacrocorax_carbo:13.7037…
	TREE tree_0830 = (((Cygnus_atratus:34.748938242,((Chloephaga_picta:16.9779749605,Somateria_mollissima:16.9779749613):2.558800758904,(Anas_platyrhynchos:6.34182846843,Anas_crecca:6.3418284689):13.1949472519):15.212162516000001):47.61673745899999,Lagopus_lagopus:82.3656756939):16.29350577,(((((Bubulcus_ibis:67.7691744453,(Sula_leucogaster:47.974163453,(Phalacrocorax_aristotelis:13.856036910999999,P…
	TREE tree_0092 = (((Cygnus_atratus:21.467933991000002,((Anas_platyrhynchos:4.32941793916,Anas_crecca:4.32941793909):5.77996949157,(Chloephaga_picta:9.0447314719,Somateria_mollissima:9.044731470999999):1.06465595857):11.3585465594):57.609427759,Lagopus_lagopus:79.07736174959999):28.98657115,((((((Sula_leucogaster:39.872502036,(Phalacrocorax_aristotelis:12.419010690799999,Phalacrocorax_carbo:12.419…
	TREE tree_3543 = (((Cygnus_atratus:12.2014363112,((Somateria_mollissima:5.3683575014,Chloephaga_picta:5.3683575013):0.66575055749,(Anas_platyrhynchos:2.169792564514,Anas_crecca:2.1697925646):3.8643154939000004):6.1673282517):67.597705034,Lagopus_lagopus:79.7991413405):27.78815185,((((((Sula_leucogaster:40.485824752,(Phalacrocorax_aristotelis:9.880203231,Phalacrocorax_carbo:9.880203232):30.6056215…
	TREE tree_2708 = (((Cygnus_atratus:21.6328872998,((Chloephaga_picta:9.8788992663,Somateria_mollissima:9.8788992661):0.8104600916,(Anas_crecca:3.7894373577999994,Anas_platyrhynchos:3.7894373574889997):6.8999220004):10.9435279436):61.274125852,Lagopus_lagopus:82.9070131586):32.98856386,((((((Sula_leucogaster:42.7631213785,(Phalacrocorax_aristotelis:12.877052490959999,Phalacrocorax_carbo:12.87705248…
	TREE tree_0845 = (((Cygnus_atratus:22.874665320800002,((Anas_crecca:4.6812184942399995,Anas_platyrhynchos:4.68121849445):6.871384837300001,(Chloephaga_picta:10.2561922848,Somateria_mollissima:10.2561922867):1.2964110451500002):11.3220619886):55.436476719,Lagopus_lagopus:78.31114202730001):24.02667512,(((((Aptenodytes_patagonicus:23.649494168,(Megadyptes_antipodes:7.594846234,Eudyptes_robustus:7.5…
	TREE tree_0650 = (((Cygnus_atratus:20.335073099600002,((Chloephaga_picta:9.501441186200001,Somateria_mollissima:9.50144118523):1.2425267414,(Anas_platyrhynchos:3.885598079107,Anas_crecca:3.88559808):6.8583698473000005):9.5911051722):56.310895144,Lagopus_lagopus:76.64596824322999):18.47792654,(((((((Megadyptes_antipodes:5.767070248,Eudyptes_robustus:5.7670702481900005):14.371272673,Aptenodytes_pat…
	TREE tree_2493 = (((Cygnus_atratus:17.938352640399998,((Somateria_mollissima:8.333770352742,Chloephaga_picta:8.3337703526):0.99661152577,(Anas_platyrhynchos:3.306731118989,Anas_crecca:3.3067311182):6.023650760200001):8.60797076194):58.157415506999996,Lagopus_lagopus:76.0957681614):32.06056018,(((((Bubulcus_ibis:72.92498610099999,((Megadyptes_antipodes:9.464897738,Eudyptes_robustus:9.4648977383):8…
	TREE tree_9930 = (((Cygnus_atratus:14.6598058096,((Chloephaga_picta:6.3770851531999995,Somateria_mollissima:6.3770851548900005):0.6630478471,(Anas_crecca:2.1949517819129998,Anas_platyrhynchos:2.19495178225):4.8451812190600005):7.619672809):63.23688654199999,Lagopus_lagopus:77.8966923457):27.99272232,(((((((Megadyptes_antipodes:7.675048795,Eudyptes_robustus:7.6750487946):16.253371987999998,Aptenod…
	TREE tree_5401 = (((Cygnus_atratus:18.7514334208,((Anas_platyrhynchos:3.41773456242,Anas_crecca:3.417734563):6.953061566700001,(Chloephaga_picta:8.446992008399999,Somateria_mollissima:8.4469920093):1.9238041192000002):8.3806372914):51.408689338,Lagopus_lagopus:70.16012275419999):30.29845283,((((((Sula_leucogaster:46.66261958700001,(Phalacrocorax_aristotelis:13.6776356345,Phalacrocorax_carbo:13.67…
	TREE tree_0179 = (((Cygnus_atratus:15.97445195,((Somateria_mollissima:7.1587501922,Chloephaga_picta:7.158750191799999):0.2972721633,(Anas_platyrhynchos:2.7662902014200004,Anas_crecca:2.7662902024999996):4.6897321533):8.518429594499999):67.386329235,Lagopus_lagopus:83.3607811835):16.0815771,((((Bubulcus_ibis:71.7141872315,((Aptenodytes_patagonicus:24.890961995,(Megadyptes_antipodes:9.095553272,Eud…
	TREE tree_5951 = (((Cygnus_atratus:23.962968060999998,((Chloephaga_picta:10.076636587,Somateria_mollissima:10.07663658812):0.82189737434,(Anas_crecca:4.4832620946,Anas_platyrhynchos:4.48326209544):6.41527186772):13.064434098500001):52.178436339,Lagopus_lagopus:76.1414043946):41.75344643,((((((Sula_leucogaster:55.566107039,(Phalacrocorax_carbo:17.999174185,Phalacrocorax_aristotelis:17.999174183999…
	TREE tree_6634 = (((Cygnus_atratus:27.575424799799997,((Anas_crecca:4.7847371251999995,Anas_platyrhynchos:4.784737125676):8.958709630800001,(Somateria_mollissima:11.2750753996,Chloephaga_picta:11.275075398999999):2.4683713588):13.8319780428):52.690304202,Lagopus_lagopus:80.26572899506999):22.97564958,((((((Sula_leucogaster:40.470415567,(Phalacrocorax_aristotelis:12.2689095679,Phalacrocorax_carbo:…
	TREE tree_9837 = (((Cygnus_atratus:18.790167169300002,((Chloephaga_picta:8.7326897051,Somateria_mollissima:8.7326897059):1.6325242449,(Anas_crecca:3.8577030391999996,Anas_platyrhynchos:3.85770303901):6.507510911799999):8.4249532192):58.38056185399999,Lagopus_lagopus:77.1707290289):34.3466135,(((((Bubulcus_ibis:78.4879833757,(Sula_leucogaster:39.027772912799996,(Phalacrocorax_aristotelis:11.754617…
	TREE tree_5490 = (((Cygnus_atratus:14.8703994388,((Chloephaga_picta:6.2063999183,Somateria_mollissima:6.20639991815):1.21828132593,(Anas_platyrhynchos:2.5603625674,Anas_crecca:2.5603625670000003):4.8643186765):7.4457181955000005):69.805686283,Lagopus_lagopus:84.6760857369):14.70557235,((((((Sula_leucogaster:37.697459625,(Phalacrocorax_aristotelis:11.0011171269,Phalacrocorax_carbo:11.0011171225):2…
	TREE tree_6911 = (((Cygnus_atratus:20.161350059,((Anas_crecca:3.9371183293999996,Anas_platyrhynchos:3.9371183293200005):6.8534095727,(Chloephaga_picta:9.0309228595,Somateria_mollissima:9.0309228604):1.7596050402799999):9.3708221588):55.878310750000004,Lagopus_lagopus:76.03966080136999):20.63763351,((((((Aptenodytes_patagonicus:19.627587851,(Megadyptes_antipodes:6.90896428,Eudyptes_robustus:6.9089…
	TREE tree_0265 = (((Cygnus_atratus:25.245924270299998,((Anas_crecca:5.131308078456,Anas_platyrhynchos:5.1313080777):8.0053768683,(Chloephaga_picta:11.766254909799999,Somateria_mollissima:11.766254909899999):1.37043003625):12.109239324):49.546643369,Lagopus_lagopus:74.7925676411):22.99271167,((((Phaethon_rubricauda:74.3671006145,((((Actitis_macularius:28.8103660624,(Limosa_lapponica:11.3038702,Lim…
	TREE tree_1899 = (((Cygnus_atratus:24.500290649,((Anas_platyrhynchos:3.99785111253,Anas_crecca:3.9978511131900003):7.9255273335,(Somateria_mollissima:10.378726179800001,Chloephaga_picta:10.3787261793):1.54465226715):12.576912203500001):57.310546931000005,Lagopus_lagopus:81.81083757249999):22.82299087,(((((((Megadyptes_antipodes:8.680097305,Eudyptes_robustus:8.6800973044):10.000656938999999,Apteno…
	TREE tree_9447 = (((Cygnus_atratus:31.4678744897,((Anas_crecca:5.6861628118,Anas_platyrhynchos:5.686162811839999):9.9317390685,(Somateria_mollissima:14.0759824757,Chloephaga_picta:14.075982474):1.5419194043):15.849972610000002):55.333469519,Lagopus_lagopus:86.80134400739999):17.28339876,(((((((Megadyptes_antipodes:8.185530346,Eudyptes_robustus:8.1855303465):15.614332136000002,Aptenodytes_patagoni…
	TREE tree_9417 = (((Cygnus_atratus:10.792769759799999,((Somateria_mollissima:4.54910867147,Chloephaga_picta:4.549108672):0.663150137308,(Anas_crecca:1.7014269725849998,Anas_platyrhynchos:1.70142697271):3.5108318363000004):5.580510951099999):61.758190883,Lagopus_lagopus:72.55096064320001):44.60584173,(((((Sula_leucogaster:45.842346969000005,(Phalacrocorax_aristotelis:14.703675022999999,Phalacrocor…
	TREE tree_3774 = (((Cygnus_atratus:14.19105059,((Chloephaga_picta:6.777320657310001,Somateria_mollissima:6.777320656500001):0.5410786441,(Anas_crecca:2.7143948579,Anas_platyrhynchos:2.71439485839):4.60400444282):6.8726512886):64.058272465,Lagopus_lagopus:78.24932304174):19.03341434,(((((Sula_leucogaster:39.472164411,(Phalacrocorax_aristotelis:9.026377629999999,Phalacrocorax_carbo:9.02637762929999…
	TREE tree_4370 = (((Cygnus_atratus:27.95978113,((Anas_crecca:5.234057697,Anas_platyrhynchos:5.23405769831):10.305657831200001,(Somateria_mollissima:13.4415250485,Chloephaga_picta:13.441525048499999):2.0981904807399996):12.420065600700001):57.96815256600001,Lagopus_lagopus:85.9279336955):27.41171342,(((((Sula_leucogaster:40.118849674799996,(Phalacrocorax_aristotelis:10.208351257,Phalacrocorax_carb…
	TREE tree_9671 = (((Cygnus_atratus:14.154893720099999,((Anas_platyrhynchos:2.33216615066,Anas_crecca:2.33216614994):4.2185097837,(Somateria_mollissima:5.8375604542,Chloephaga_picta:5.83756045375):0.7131154793200001):7.6042177860999995):62.365792734,Lagopus_lagopus:76.5206864529):34.18309629,((((((Sula_leucogaster:31.9891370259,(Phalacrocorax_aristotelis:8.174525432,Phalacrocorax_carbo:8.174525431…
	TREE tree_6342 = (((Cygnus_atratus:27.7376668892,((Somateria_mollissima:12.307863176999998,Chloephaga_picta:12.307863176200001):2.0787408416,(Anas_platyrhynchos:5.45797734726,Anas_crecca:5.4579773474):8.92862667034):13.351062871):53.320837302,Lagopus_lagopus:81.058504190689):16.67872888,((((Phaethon_rubricauda:72.2368645882,(((((Limosa_lapponica:14.1331054,Limosa_limosa:14.133105398999998):16.517…
	TREE tree_6141 = (((Cygnus_atratus:25.695929529999997,((Anas_crecca:4.6950145029999995,Anas_platyrhynchos:4.69501450285):7.5020867519,(Somateria_mollissima:11.3485768049,Chloephaga_picta:11.3485768047):0.84852444982):13.4988282753):55.607436314,Lagopus_lagopus:81.30336583530001):21.89023828,(((((((Megadyptes_antipodes:8.422974077,Eudyptes_robustus:8.4229740777):13.00723602,Aptenodytes_patagonicus…
	TREE tree_0058 = (((Cygnus_atratus:24.0057960104,((Somateria_mollissima:10.1595352821,Chloephaga_picta:10.1595352824):1.061172929,(Anas_platyrhynchos:4.04131178249,Anas_crecca:4.0413117823):7.179396430299999):12.7850878):62.32028307099999,Lagopus_lagopus:86.3260790824):32.40938596,(((((((Megadyptes_antipodes:6.854754989,Eudyptes_robustus:6.85475499024):14.142826145,Aptenodytes_patagonicus:20.9975…
	TREE tree_2674 = (((Cygnus_atratus:20.4415820084,((Anas_crecca:3.1382480685000003,Anas_platyrhynchos:3.13824806875):6.45668408607,(Somateria_mollissima:8.315207654800002,Chloephaga_picta:8.315207654):1.27972450107805):10.846649854599999):60.994805752,Lagopus_lagopus:81.4363877577):37.43112857,(((((Bubulcus_ibis:75.38517315,((Megadyptes_antipodes:6.712229729,Eudyptes_robustus:6.7122297291):21.1857…
	TREE tree_5704 = (((Cygnus_atratus:24.53132824,((Anas_crecca:4.54130093573,Anas_platyrhynchos:4.54130093571):9.654163866000001,(Somateria_mollissima:12.695120577299999,Chloephaga_picta:12.695120577):1.50034422475):10.335863438):47.806831948,Lagopus_lagopus:72.3381601948):30.73197867,((((((Sula_leucogaster:46.579951576,(Phalacrocorax_carbo:10.700681972000002,Phalacrocorax_aristotelis:10.700681972)…
	TREE tree_7431 = (((Cygnus_atratus:12.220769101,((Anas_crecca:2.14046823726,Anas_platyrhynchos:2.1404682374679997):4.1074727403499995,(Chloephaga_picta:5.2402540199,Somateria_mollissima:5.2402540189):1.0076869578999998):5.9728281219):64.199858592,Lagopus_lagopus:76.4206276966):24.9014252,(((((Bubulcus_ibis:67.2812519163,(Aptenodytes_patagonicus:29.191939447,(Megadyptes_antipodes:9.755015437,Eudyp…
	TREE tree_2982 = (((Cygnus_atratus:19.957817179000003,((Somateria_mollissima:9.835759125800001,Chloephaga_picta:9.835759125609998):0.5694056401,(Anas_platyrhynchos:3.8881888403800007,Anas_crecca:3.888188841):6.516975926300001):9.552652414399999):57.079724266,Lagopus_lagopus:77.0375414445):27.39257597,(((((Bubulcus_ibis:63.278487737999995,(Sula_leucogaster:34.621723779,(Phalacrocorax_carbo:9.99542…
	TREE tree_0566 = (((Cygnus_atratus:21.785430799900002,((Somateria_mollissima:10.6143557888,Chloephaga_picta:10.6143557894):0.59598281499,(Anas_crecca:4.332920098000001,Anas_platyrhynchos:4.33292009806):6.8774185053000005):10.5750921969):59.033351616000004,Lagopus_lagopus:80.81878243):19.5745976,(((((Bubulcus_ibis:67.4148599256,((Megadyptes_antipodes:11.71239638,Eudyptes_robustus:11.71239637560000…
	TREE tree_5310 = (((Cygnus_atratus:26.780264899,((Somateria_mollissima:11.695049576099999,Chloephaga_picta:11.695049576679999):0.9560997829,(Anas_crecca:4.3967331867,Anas_platyrhynchos:4.396733186155):8.25441617301):14.129115541000001):44.949986161,Lagopus_lagopus:71.7302510624):39.99334623,((((((Aptenodytes_patagonicus:22.295343986,(Megadyptes_antipodes:11.50347394,Eudyptes_robustus:11.503473943…
	TREE tree_9080 = (((Cygnus_atratus:22.012427140099998,((Chloephaga_picta:9.88073184444,Somateria_mollissima:9.880731843889999):0.7795737021,(Anas_platyrhynchos:4.13429862644,Anas_crecca:4.1342986262000005):6.5260069199699995):11.352121594):50.069097679,Lagopus_lagopus:72.0815248146):20.22086757,((((Phaethon_rubricauda:75.2817846739,(((((Limosa_limosa:13.24574718,Limosa_lapponica:13.245747176):20.…
	TREE tree_1252 = (((Cygnus_atratus:23.976964470000002,((Chloephaga_picta:10.915207111,Somateria_mollissima:10.91520711044):1.0544955557,(Anas_platyrhynchos:4.8439404138699995,Anas_crecca:4.8439404136):7.1257622527999995):12.007261803999999):54.940571984,Lagopus_lagopus:78.9175364576):21.22176721,((((Phaethon_rubricauda:80.34050415096999,(((((Limosa_lapponica:12.48490961,Limosa_limosa:12.48490961)…
	TREE tree_4661 = (((Cygnus_atratus:26.123584049999998,((Anas_platyrhynchos:4.535163986120001,Anas_crecca:4.53516398572):8.52825949621,(Somateria_mollissima:11.3212299842,Chloephaga_picta:11.3212299853):1.7421934972399997):13.060160566999999):51.528784471,Lagopus_lagopus:77.65236852944001):23.0915679,((((Phaethon_rubricauda:72.1359016539,(((((Limosa_limosa:13.81261784,Limosa_lapponica:13.81261784)…
	TREE tree_8152 = (((Cygnus_atratus:22.920242451,((Chloephaga_picta:10.4224218233,Somateria_mollissima:10.42242182416):0.87854532442,(Anas_platyrhynchos:3.8183736535640005,Anas_crecca:3.818373653):7.4825934953):11.619275302):51.209121552999996,Lagopus_lagopus:74.12936399377):19.94330446,((((((Aptenodytes_patagonicus:23.523118961999998,(Megadyptes_antipodes:11.59332909,Eudyptes_robustus:11.59332908…
	TREE tree_4348 = (((Cygnus_atratus:12.3169899907,((Anas_crecca:2.406316645,Anas_platyrhynchos:2.4063166451390003):4.2125791913,(Somateria_mollissima:5.8973000535,Chloephaga_picta:5.8973000529):0.72159578242):5.69809415416):67.31929273,Lagopus_lagopus:79.63628272494):20.92972588,((((Phaethon_rubricauda:75.36460717850001,(((((Limosa_lapponica:9.019912001,Limosa_limosa:9.019912001):11.550538106,Acti…
	TREE tree_7806 = (((Cygnus_atratus:17.4218726708,((Anas_platyrhynchos:3.4834471545,Anas_crecca:3.4834471550000004):5.0036341742,(Somateria_mollissima:7.8230170226,Chloephaga_picta:7.823017023100001):0.66406430535):8.934791341309998):57.93669808,Lagopus_lagopus:75.3585707378):21.65548107,(((((Bubulcus_ibis:70.2349036726,(Aptenodytes_patagonicus:23.484055805,(Megadyptes_antipodes:8.312567312,Eudypt…
	TREE tree_0151 = (((Cygnus_atratus:21.938820889000002,((Somateria_mollissima:9.797015806189998,Chloephaga_picta:9.797015806400001):0.3757026942,(Anas_platyrhynchos:3.276323816491999,Anas_crecca:3.27632381622):6.896394684500001):11.7661023904):67.540916788,Lagopus_lagopus:89.479737677748):16.06067046,((((Phaethon_rubricauda:71.443873347,(((((Limosa_lapponica:13.33948677,Limosa_limosa:13.339486766)…
	TREE tree_8062 = (((Cygnus_atratus:47.422105074,((Anas_crecca:8.94461625081,Anas_platyrhynchos:8.94461624995):15.332970699,(Somateria_mollissima:22.3000924703,Chloephaga_picta:22.300092472099998):1.9774944766):23.144518119199997):40.649180846,Lagopus_lagopus:88.071285921):21.08128678,((((((Sula_leucogaster:53.755088282900005,(Phalacrocorax_aristotelis:15.908633085,Phalacrocorax_carbo:15.908633081…
	TREE tree_5371 = (((Cygnus_atratus:20.068979948800003,((Anas_platyrhynchos:3.30822050979,Anas_crecca:3.3082205093660004):6.1710557043000005,(Somateria_mollissima:8.4565479193,Chloephaga_picta:8.4565479192):1.0227282944):10.58970373518):63.216731456,Lagopus_lagopus:83.28571141519998):24.47925815,(((((Bubulcus_ibis:72.025628652,(Sula_leucogaster:39.582348838,(Phalacrocorax_carbo:11.2273986704,Phala…
	TREE tree_1460 = (((Cygnus_atratus:14.826246259500001,((Anas_crecca:2.6422764195000004,Anas_platyrhynchos:2.64227641979):4.4908061315,(Somateria_mollissima:6.0529505621099995,Chloephaga_picta:6.0529505634000005):1.08013198868):7.693163709199999):62.81765158699999,Lagopus_lagopus:77.643897855):32.38384316,((((((Sula_leucogaster:41.21528745,(Phalacrocorax_aristotelis:13.2054640446,Phalacrocorax_car…
	TREE tree_9157 = (((Cygnus_atratus:14.8028557195,(((Anas_platyrhynchos:2.4598659547,Anas_crecca:2.4598659548399997):4.2820833066,Chloephaga_picta:6.7419492624999995):0.08680992374,Somateria_mollissima:6.82875918583):7.9740965336):63.788778564999994,Lagopus_lagopus:78.591634289):33.18223421,(((((Bubulcus_ibis:70.1228294868,(Sula_leucogaster:34.021108545000004,(Phalacrocorax_aristotelis:12.32329605…
	TREE tree_5296 = (((Cygnus_atratus:13.527545789700001,((Chloephaga_picta:5.7720464224,Somateria_mollissima:5.772046422300001):0.77676103449,(Anas_platyrhynchos:2.400806365161,Anas_crecca:2.4008063644):4.1480010925999995):6.978738333499999):61.720304336000005,Lagopus_lagopus:75.24785011099999):32.83224832,((((Phaethon_rubricauda:75.71652926880002,((((Actitis_macularius:38.24045297999999,(Limosa_li…
	TREE tree_0682 = (((Cygnus_atratus:24.954600738799996,((Anas_crecca:4.3917264466,Anas_platyrhynchos:4.39172644622):8.839689992,(Chloephaga_picta:12.4597770341,Somateria_mollissima:12.459777033699998):0.7716394056):11.7231843):59.612049094,Lagopus_lagopus:84.56664984685):16.39744755,((((((Sula_leucogaster:36.665710841,(Phalacrocorax_aristotelis:10.808649490099999,Phalacrocorax_carbo:10.80864949):2…
	TREE tree_4421 = (((Cygnus_atratus:26.0789827901,((Chloephaga_picta:11.81899968765,Somateria_mollissima:11.818999687000002):1.2726886147,(Anas_platyrhynchos:4.187142755996,Anas_crecca:4.1871427556):8.9045455456):12.9872944882):53.39335418,Lagopus_lagopus:79.4723369659):23.79444189,((((((Aptenodytes_patagonicus:23.758000393,(Megadyptes_antipodes:9.949046896,Eudyptes_robustus:9.9490468963):13.80895…
	TREE tree_3873 = (((Cygnus_atratus:18.500132469999997,((Somateria_mollissima:8.766277157200001,Chloephaga_picta:8.76627715848):0.5631302392,(Anas_platyrhynchos:3.1249778796700003,Anas_crecca:3.1249778807):6.204429516699999):9.170725073):60.17825954,Lagopus_lagopus:78.67839201660001):33.64200664,((((((Aptenodytes_patagonicus:19.236168126000003,(Megadyptes_antipodes:6.662661098,Eudyptes_robustus:6.…
	TREE tree_2187 = (((Cygnus_atratus:19.544634879,((Chloephaga_picta:9.03089070238,Somateria_mollissima:9.030890702399999):0.4285343241,(Anas_platyrhynchos:3.9190120539699995,Anas_crecca:3.9190120535000004):5.54041297276):10.0852098534):66.331372328,Lagopus_lagopus:85.8760071994):25.48034195,(((((((Megadyptes_antipodes:7.27434594,Eudyptes_robustus:7.2743459392):17.132211743,Aptenodytes_patagonicus:…
	TREE tree_9247 = (((Cygnus_atratus:26.673214491,((Chloephaga_picta:11.827954663,Somateria_mollissima:11.8279546614):1.42945822592,(Anas_platyrhynchos:4.70750896829,Anas_crecca:4.7075089685):8.5499039194):13.415801601):55.674373965,Lagopus_lagopus:82.3475884538):15.81793175,((((((Aptenodytes_patagonicus:27.594443350000002,(Megadyptes_antipodes:9.85479297,Eudyptes_robustus:9.8547929703):17.73965037…
	TREE tree_6851 = (((Cygnus_atratus:20.088714968999998,((Chloephaga_picta:8.284913006300002,Somateria_mollissima:8.2849130064):1.35871709637,(Anas_platyrhynchos:3.38447231731,Anas_crecca:3.3844723167):6.2591577856):10.4450848673):64.175309913,Lagopus_lagopus:84.2640248845):26.93021945,((((((Sula_leucogaster:48.406413325,(Phalacrocorax_carbo:15.32014319,Phalacrocorax_aristotelis:15.320143194299998)…
	TREE tree_1339 = (((Cygnus_atratus:32.30631551,((Chloephaga_picta:12.932388364800001,Somateria_mollissima:12.932388364900001):1.2740751963319998,(Anas_platyrhynchos:6.12913903468,Anas_crecca:6.12913903415):8.077324525):18.0998519501):50.837477283,Lagopus_lagopus:83.1437927906):27.22445572,(((((Bubulcus_ibis:79.70701027900002,(Aptenodytes_patagonicus:28.401778631,(Megadyptes_antipodes:10.77986999,…
	TREE tree_7932 = (((Cygnus_atratus:15.5919692505,((Somateria_mollissima:7.6449672786,Chloephaga_picta:7.644967278969999):0.3841798268,(Anas_crecca:2.9622720940000002,Anas_platyrhynchos:2.962272094019):5.066875012314):7.56282214371):65.575420799,Lagopus_lagopus:81.1673900388):22.44215438,(((((((Megadyptes_antipodes:7.352235057,Eudyptes_robustus:7.352235056):15.34244826,Aptenodytes_patagonicus:22.6…
	TREE tree_9085 = (((Cygnus_atratus:9.882333065500001,((Anas_platyrhynchos:1.5588445168560001,Anas_crecca:1.5588445168):3.44946589162,(Somateria_mollissima:4.48372651656,Chloephaga_picta:4.4837265165):0.52458389186):4.8740226561):66.375647967,Lagopus_lagopus:76.2579810286):29.1885953,(((((((Megadyptes_antipodes:7.135269535,Eudyptes_robustus:7.135269534400001):12.985066606,Aptenodytes_patagonicus:2…
	TREE tree_4256 = (((Cygnus_atratus:35.286835210999996,((Somateria_mollissima:14.011297991300001,Chloephaga_picta:14.011297992500001):2.6588615234,(Anas_platyrhynchos:6.44160200936,Anas_crecca:6.4416020092999995):10.2285575072):18.616675694):44.34803391999999,Lagopus_lagopus:79.63486912580001):30.95800764,(((((Sula_leucogaster:57.228683246,(Phalacrocorax_aristotelis:19.113252435,Phalacrocorax_carb…
	TREE tree_1660 = (((Cygnus_atratus:18.168342459999998,((Somateria_mollissima:8.4470053165,Chloephaga_picta:8.4470053175):0.99142364554,(Anas_crecca:3.55738941571,Anas_platyrhynchos:3.55738941614):5.8810395466):8.7299134979):62.294740428,Lagopus_lagopus:80.46308288649999):23.52717586,((((((Aptenodytes_patagonicus:31.014763369999997,(Megadyptes_antipodes:12.21441033,Eudyptes_robustus:12.214410329):…
	TREE tree_4739 = (((Cygnus_atratus:24.1052913212,((Somateria_mollissima:12.482820063599998,Chloephaga_picta:12.4828200647):0.2717027228,(Anas_crecca:4.5930905799,Anas_platyrhynchos:4.59309057989):8.1614322075):11.350768533):69.75017410699999,Lagopus_lagopus:93.85546542179999):21.21749304,(((((((Megadyptes_antipodes:9.772207684,Eudyptes_robustus:9.7722076837):16.213358169,Aptenodytes_patagonicus:2…
	TREE tree_9155 = (((Cygnus_atratus:12.307178309300001,((Chloephaga_picta:5.366656168,Somateria_mollissima:5.3666561681):0.810566932565,(Anas_platyrhynchos:2.09003019878,Anas_crecca:2.090030198906):4.0871929026):6.129955209):64.704707035,Lagopus_lagopus:77.0118853399):19.90335205,((((Phaethon_rubricauda:79.6754222253,(((((Limosa_lapponica:13.42655129,Limosa_limosa:13.426551291):23.052270617999998,…
	TREE tree_8477 = (((Cygnus_atratus:21.213621369000002,((Anas_crecca:3.049097971,Anas_platyrhynchos:3.049097970999):7.1895301942100005,(Chloephaga_picta:8.96925721393,Somateria_mollissima:8.96925721424):1.2693709507):10.974993205299999):55.733522612,Lagopus_lagopus:76.9471439703):16.51815388,(((((Sula_leucogaster:47.655571196000004,(Phalacrocorax_aristotelis:15.504098756,Phalacrocorax_carbo:15.504…
	TREE tree_0575 = (((Cygnus_atratus:32.213373379,((Anas_platyrhynchos:5.634542820210001,Anas_crecca:5.63454282):9.74992220467,(Chloephaga_picta:14.176956332300001,Somateria_mollissima:14.176956331700001):1.2075086925):16.828908359):42.75760216100001,Lagopus_lagopus:74.970975545):20.53116971,((((((Sula_leucogaster:40.979912305,(Phalacrocorax_aristotelis:15.473801832,Phalacrocorax_carbo:15.473801832…
	TREE tree_0630 = (((Cygnus_atratus:18.102466409799998,((Chloephaga_picta:7.97148569238,Somateria_mollissima:7.9714856922):0.5883349524,(Anas_crecca:3.2376206827000003,Anas_platyrhynchos:3.23762068229):5.3221999618):9.542645764875001):64.829754165,Lagopus_lagopus:82.9322205653):47.02975757,((((((Sula_leucogaster:43.215020725,(Phalacrocorax_aristotelis:9.8503872839,Phalacrocorax_carbo:9.85038728399…
	TREE tree_2391 = (((Cygnus_atratus:14.928400900900002,((Chloephaga_picta:6.71166545497,Somateria_mollissima:6.71166545469):0.2305119471,(Anas_crecca:2.2706370983100004,Anas_platyrhynchos:2.270637098075):4.6715403037000005):7.986223497799999):64.245160674,Lagopus_lagopus:79.173561572):27.00348142,(((((Bubulcus_ibis:71.0837408231,((Megadyptes_antipodes:16.18011964,Eudyptes_robustus:16.1801196389):1…
	TREE tree_6721 = (((Cygnus_atratus:35.29393403,((Chloephaga_picta:16.486606044600002,Somateria_mollissima:16.4866060437):1.92040993322,(Anas_platyrhynchos:6.53431373922,Anas_crecca:6.5343137392):11.8727022364):16.886918049000002):36.825395159,Lagopus_lagopus:72.1193291857):39.97576525,((((((Sula_leucogaster:46.270881214999996,(Phalacrocorax_aristotelis:11.3433234561,Phalacrocorax_carbo:11.3433234…
	TREE tree_2935 = (((Cygnus_atratus:20.3111181397,((Somateria_mollissima:9.8544746974,Chloephaga_picta:9.85447469789):0.6770150805,(Anas_platyrhynchos:3.8684900790400003,Anas_crecca:3.8684900788):6.66299969852):9.7796283633):64.918477367,Lagopus_lagopus:85.2295955011):21.27169938,((((((Aptenodytes_patagonicus:37.28298367,(Megadyptes_antipodes:12.48465175,Eudyptes_robustus:12.484651745099999):24.79…
	TREE tree_1411 = (((Cygnus_atratus:21.203830991000004,((Anas_platyrhynchos:3.8853408673702994,Anas_crecca:3.8853408669):6.8502358152,(Chloephaga_picta:9.27500384491,Somateria_mollissima:9.275003844599999):1.46057283803):10.468254306899999):58.83626381,Lagopus_lagopus:80.0400948101):22.66125321,((((((Aptenodytes_patagonicus:21.849930252,(Megadyptes_antipodes:9.180276576,Eudyptes_robustus:9.1802765…
	TREE tree_9945 = (((Cygnus_atratus:12.9050204703,((Chloephaga_picta:6.380863380700001,Somateria_mollissima:6.380863380800001):0.8242585483247,(Anas_crecca:2.08827990416,Anas_platyrhynchos:2.08827990376):5.1168420260000005):5.6998985412000005):70.369548598,Lagopus_lagopus:83.27456906590001):19.58083355,((((((Sula_leucogaster:52.048392403,(Phalacrocorax_aristotelis:18.3320368152,Phalacrocorax_carbo…
	TREE tree_1177 = (((Cygnus_atratus:27.740094280199997,((Somateria_mollissima:12.421461189499999,Chloephaga_picta:12.4214611898):1.4227079,(Anas_crecca:4.881642141,Anas_platyrhynchos:4.88164214109):8.962526948699999):13.895925191):52.730745037999995,Lagopus_lagopus:80.47083932459999):20.61417353,((((Phaethon_rubricauda:70.71428993890001,(((((Limosa_lapponica:14.12883428,Limosa_limosa:14.128834285)…
	TREE tree_3041 = (((Cygnus_atratus:16.723569070899998,((Anas_crecca:2.7813303097,Anas_platyrhynchos:2.78133030995):5.5818082387,(Chloephaga_picta:7.2590542398,Somateria_mollissima:7.2590542392):1.10408430964):8.360430521):63.929701904,Lagopus_lagopus:80.65327097119999):28.16041709,((((((Sula_leucogaster:52.212626613,(Phalacrocorax_aristotelis:14.845521204,Phalacrocorax_carbo:14.8455212036):37.367…
	TREE tree_1341 = (((Cygnus_atratus:26.593046889,((Anas_platyrhynchos:4.4051226556000005,Anas_crecca:4.4051226549999996):8.68848596088,(Chloephaga_picta:11.199727385800001,Somateria_mollissima:11.1997273854):1.8938812312):13.4994382715):56.596608937,Lagopus_lagopus:83.1896558318):32.85493494,((((((Sula_leucogaster:33.26642239,(Phalacrocorax_aristotelis:8.301256647,Phalacrocorax_carbo:8.3012566465)…
	TREE tree_4374 = (((Cygnus_atratus:16.6373681099,((Anas_platyrhynchos:2.7297679820383003,Anas_crecca:2.729767981):4.9209364921,(Chloephaga_picta:6.7107483398,Somateria_mollissima:6.7107483395):0.9399561347000001):8.986663636):64.719555044,Lagopus_lagopus:81.3569231522):23.34647846,((((((Sula_leucogaster:42.319293939,(Phalacrocorax_aristotelis:10.2392816788,Phalacrocorax_carbo:10.239281679):32.080…
	TREE tree_9738 = (((Cygnus_atratus:21.51196987,((Somateria_mollissima:9.1189131526,Chloephaga_picta:9.11891315187):0.7496754825,(Anas_crecca:3.8815176219,Anas_platyrhynchos:3.88151762154):5.9870710127999995):11.643381235):54.424307399,Lagopus_lagopus:75.93627726405):37.25088835,((((Phaethon_rubricauda:79.89742717760001,((((Actitis_macularius:45.778668506,(Limosa_lapponica:19.83834801,Limosa_limos…
	TREE tree_0330 = (((Cygnus_atratus:18.1142480498,((Anas_crecca:2.820242404,Anas_platyrhynchos:2.8202424042899996):6.35584414896,(Somateria_mollissima:8.1848976827,Chloephaga_picta:8.184897683):0.99118887045):8.938161496900001):61.821170822,Lagopus_lagopus:79.9354188766):23.50925627,((((Phaethon_rubricauda:77.07892534209999,(((((Limosa_lapponica:14.15113503,Limosa_limosa:14.151135028):20.686513518…
	TREE tree_1413 = (((Cygnus_atratus:18.2948276895,((Anas_platyrhynchos:2.94395552866,Anas_crecca:2.94395552841):6.6027170008,(Chloephaga_picta:8.2924074865,Somateria_mollissima:8.2924074864):1.2542650427000002):8.7481551602):62.006248490000004,Lagopus_lagopus:80.3010761761):23.35888981,(((((Bubulcus_ibis:67.16597469,(Sula_leucogaster:43.896553055,(Phalacrocorax_aristotelis:10.796022689900001,Phala…
	TREE tree_5111 = (((Cygnus_atratus:17.3332611701,((Anas_crecca:3.14991539783,Anas_platyrhynchos:3.149915397461):5.027384850100001,(Somateria_mollissima:7.460419333400001,Chloephaga_picta:7.4604193329):0.7168809157560001):9.155960922):68.331991432,Lagopus_lagopus:85.6652526036):13.7907087,((((((Sula_leucogaster:56.12525784500001,(Phalacrocorax_aristotelis:16.7683785804,Phalacrocorax_carbo:16.76837…
	TREE tree_6913 = (((Cygnus_atratus:14.134629571000001,((Anas_platyrhynchos:2.5853356564189998,Anas_crecca:2.5853356564):4.14287394474,(Chloephaga_picta:6.1651109319,Somateria_mollissima:6.1651109333):0.5630986690299999):7.406419967350001):70.64528414899999,Lagopus_lagopus:84.77991370627998):16.63469953,((((((Megadyptes_antipodes:6.556431491,Eudyptes_robustus:6.5564314918):18.287403514,Aptenodytes…
	TREE tree_0826 = (((Cygnus_atratus:20.561212141000002,((Somateria_mollissima:9.6136904723,Chloephaga_picta:9.6136904729):0.60025797746,(Anas_platyrhynchos:3.72702485397,Anas_crecca:3.7270248543999998):6.4869235963):10.34726369):57.781480023,Lagopus_lagopus:78.3426921796):32.02714797,((((((Megadyptes_antipodes:6.983860107,Eudyptes_robustus:6.983860108):12.21244177,Aptenodytes_patagonicus:19.196301…
	TREE tree_2925 = (((Cygnus_atratus:26.328872829399998,((Chloephaga_picta:11.8015008613,Somateria_mollissima:11.801500862000001):1.8230367679000001,(Anas_platyrhynchos:4.21773354111,Anas_crecca:4.21773354093):9.4068040879):12.7043352012):53.917898399,Lagopus_lagopus:80.2467712308):30.60683806,((((Phaethon_rubricauda:80.80764501120001,(((((Limosa_lapponica:12.20015428,Limosa_limosa:12.200154281):22…
	TREE tree_7762 = (((Cygnus_atratus:19.868732128999998,((Chloephaga_picta:8.95388262505,Somateria_mollissima:8.9538826242):1.3459410203,(Anas_platyrhynchos:3.4910797281479997,Anas_crecca:3.4910797279700003):6.8087439161):9.5689084845):52.688258908,Lagopus_lagopus:72.5569910373):29.98601625,((((((Aptenodytes_patagonicus:24.811671297,(Megadyptes_antipodes:9.835829997,Eudyptes_robustus:9.835829996800…
	TREE tree_0824 = (((Cygnus_atratus:16.275771451,((Anas_crecca:2.7712436503,Anas_platyrhynchos:2.77124365028):4.9660962278,(Somateria_mollissima:7.0608393282,Chloephaga_picta:7.0608393286492):0.6765005491):8.538431572899999):56.749000949,Lagopus_lagopus:73.02477239426):22.91258866,((((((Aptenodytes_patagonicus:19.711401464,(Megadyptes_antipodes:8.519330662,Eudyptes_robustus:8.51933066257):11.19207…
	TREE tree_5754 = (((Cygnus_atratus:18.88181028,((Somateria_mollissima:8.4885223371,Chloephaga_picta:8.488522337060001):0.95952409865,(Anas_platyrhynchos:3.2185840711700004,Anas_crecca:3.2185840705999995):6.2294623652):9.433763844):54.283607456,Lagopus_lagopus:73.1654177359):16.02761087,(((((((Megadyptes_antipodes:13.73862035,Eudyptes_robustus:13.738620352500002):16.597666861,Aptenodytes_patagonic…
	TREE tree_9500 = (((Cygnus_atratus:27.5159336,((Anas_platyrhynchos:4.89403173537,Anas_crecca:4.8940317357000005):9.7297026509,(Chloephaga_picta:13.0780627753,Somateria_mollissima:13.0780627761):1.5456716102999999):12.892199213400001):58.735047758,Lagopus_lagopus:86.2509813521):16.16672542,(((((((Megadyptes_antipodes:13.06255151,Eudyptes_robustus:13.062551515000001):13.938135135,Aptenodytes_patago…
	TREE tree_9989 = (((Cygnus_atratus:18.1988274404,((Chloephaga_picta:8.258238793499999,Somateria_mollissima:8.2582387945):1.8988970241,(Anas_platyrhynchos:3.582343343268,Anas_crecca:3.58234334308):6.5747924751):8.0416916214):53.386743056,Lagopus_lagopus:71.58557048940001):25.64767257,(((((Bubulcus_ibis:71.166348747,(Sula_leucogaster:39.921816764,(Phalacrocorax_carbo:14.398821144,Phalacrocorax_aris…
	TREE tree_7908 = (((Cygnus_atratus:26.0543832101,((Somateria_mollissima:11.8054756727,Chloephaga_picta:11.805475673900002):1.0136889178,(Anas_platyrhynchos:3.81007680906,Anas_crecca:3.8100768091000004):9.0090877823):13.235218619699998):55.215250864,Lagopus_lagopus:81.2696340777):17.99323773,(((((((Megadyptes_antipodes:7.428146808,Eudyptes_robustus:7.4281468082):13.228819932,Aptenodytes_patagonicu…
	TREE tree_6798 = (((Cygnus_atratus:20.0887149691,((Chloephaga_picta:10.5068275672,Somateria_mollissima:10.5068275674):0.33936352538,(Anas_platyrhynchos:3.8026796647200003,Anas_crecca:3.8026796648):7.0435114277):9.242523876800002):64.175309913,Lagopus_lagopus:84.26402488318001):26.93021945,((((((Sula_leucogaster:48.406413316,(Phalacrocorax_carbo:14.9052678293,Phalacrocorax_aristotelis:14.905267829…
	TREE tree_5773 = (((Cygnus_atratus:28.437501041,((Chloephaga_picta:13.4579651332,Somateria_mollissima:13.45796513268):1.0622266054,(Anas_crecca:4.9005911869,Anas_platyrhynchos:4.900591187269999):9.619600551200001):13.9173093014):48.172441776999996,Lagopus_lagopus:76.6099428101):29.03589237,(((((((Megadyptes_antipodes:8.639084604,Eudyptes_robustus:8.639084603299999):15.684317342,Aptenodytes_patago…
	TREE tree_8148 = (((Cygnus_atratus:19.33007317,((Somateria_mollissima:8.3524816338,Chloephaga_picta:8.3524816342):0.7223504107000001,(Anas_crecca:2.5852300159999997,Anas_platyrhynchos:2.58523001642):6.489602028029999):10.2552411259):58.491746465,Lagopus_lagopus:77.8218196405):27.58404686,((((Phaethon_rubricauda:76.73868478480001,(((((Limosa_lapponica:14.647326,Limosa_limosa:14.647326008):22.30924…
	TREE tree_1326 = (((Cygnus_atratus:19.37064108,((Chloephaga_picta:9.095041110399999,Somateria_mollissima:9.095041110699999):0.8963269935,(Anas_platyrhynchos:3.153051587828,Anas_crecca:3.153051587):6.838316515700001):9.37927297635):61.557914239,Lagopus_lagopus:80.9285553168):23.81474713,((((Bubulcus_ibis:80.119530639,(((Megadyptes_antipodes:8.245464842,Eudyptes_robustus:8.2454648419):16.6275930039…
	TREE tree_2746 = (((Cygnus_atratus:22.848663440099998,((Anas_crecca:3.8310154670000003,Anas_platyrhynchos:3.8310154673110004):7.8765928468999995,(Somateria_mollissima:10.2910134456,Chloephaga_picta:10.291013446400001):1.4165948674099997):11.141055127000001):63.273768411999995,Lagopus_lagopus:86.1224318602):14.58865369,(((((Aptenodytes_patagonicus:17.768794947,(Megadyptes_antipodes:7.010884734,Eud…
	TREE tree_2912 = (((Cygnus_atratus:15.810620440300001,((Chloephaga_picta:8.1882117247,Somateria_mollissima:8.1882117247):0.2153757969,(Anas_crecca:3.0409376941999997,Anas_platyrhynchos:3.0409376945199997):5.3626498279):7.4070329177000005):64.183003611,Lagopus_lagopus:79.99362405330001):23.09592614,(((((Bubulcus_ibis:74.46825515180001,((Megadyptes_antipodes:8.290296593,Eudyptes_robustus:8.29029659…
	TREE tree_6572 = (((Cygnus_atratus:15.9104592498,((Anas_platyrhynchos:3.075474749196,Anas_crecca:3.0754747497999997):5.2925966075,(Somateria_mollissima:7.157060906520002,Chloephaga_picta:7.1570609068):1.21101045149):7.542387892):76.818036882,Lagopus_lagopus:92.728496119):19.14567277,((((Bubulcus_ibis:76.248161947,((Sula_leucogaster:55.854294362,(Phalacrocorax_carbo:18.48121355776,Phalacrocorax_ar…
	TREE tree_7134 = (((Cygnus_atratus:28.267803919,((Chloephaga_picta:13.0138702616,Somateria_mollissima:13.013870261489998):1.9073513242,(Anas_crecca:4.8712194636,Anas_platyrhynchos:4.87121946407):10.0500021228):13.346582332):51.97690298,Lagopus_lagopus:80.2447068971):32.80110033,(((((Sula_leucogaster:61.752508992,(Phalacrocorax_carbo:12.4896452681,Phalacrocorax_aristotelis:12.4896452689):49.262863…
	TREE tree_4710 = (((Cygnus_atratus:28.94833291,((Somateria_mollissima:12.7828565449,Chloephaga_picta:12.782856545520001):1.807364352,(Anas_crecca:4.9571400710999995,Anas_platyrhynchos:4.9571400700699995):9.6330808262):14.3581120126):58.018735006,Lagopus_lagopus:86.967067918):17.51881614,((((Phaethon_rubricauda:75.653570338,(((((Limosa_lapponica:11.34978204,Limosa_limosa:11.3497820328):23.00347717…
	TREE tree_0796 = (((Cygnus_atratus:20.054020689599998,((Somateria_mollissima:8.8448800983,Chloephaga_picta:8.8448800987):1.262185764008,(Anas_platyrhynchos:3.39943791336,Anas_crecca:3.399437914):6.707627948499999):9.9469548273):56.479822811999995,Lagopus_lagopus:76.53384350613999):26.89788928,((((((Sula_leucogaster:56.564593338,(Phalacrocorax_carbo:14.30288269,Phalacrocorax_aristotelis:14.3028826…
	TREE tree_2011 = (((Cygnus_atratus:11.619806830000002,((Somateria_mollissima:5.71099335818,Chloephaga_picta:5.710993359230001):0.6079973348,(Anas_crecca:2.2076199439,Anas_platyrhynchos:2.20761994322):4.111370750100001):5.300816136099999):69.37586323,Lagopus_lagopus:80.99567006000001):17.89879049,((((((Megadyptes_antipodes:6.643179926,Eudyptes_robustus:6.643179925899999):13.24838473,Aptenodytes_pa…
	TREE tree_8571 = (((Cygnus_atratus:20.997659481,((Chloephaga_picta:10.097416402899999,Somateria_mollissima:10.0974164027):1.15412488735,(Anas_platyrhynchos:3.77896141209,Anas_crecca:3.7789614119):7.4725798787):9.7461181889):61.26137109799999,Lagopus_lagopus:82.25903058520001):21.56432977,(((((Bubulcus_ibis:70.163241545,(Aptenodytes_patagonicus:24.050962243,(Megadyptes_antipodes:7.072276846,Eudypt…
	TREE tree_4176 = (((Cygnus_atratus:22.498441710199998,((Somateria_mollissima:10.3146439995,Chloephaga_picta:10.314644000179998):1.6571020806699999,(Anas_platyrhynchos:3.842620267696,Anas_crecca:3.842620268):8.1291258133):10.526695628999999):61.543075730999995,Lagopus_lagopus:84.0415174406):33.62496181,(((((Bubulcus_ibis:67.728851424,(Sula_leucogaster:46.0680734472,(Phalacrocorax_aristotelis:12.65…
	TREE tree_6072 = (((Cygnus_atratus:13.7492325699,((Somateria_mollissima:5.6038066329,Chloephaga_picta:5.6038066322999995):0.69600664508,(Anas_platyrhynchos:2.20984494028,Anas_crecca:2.20984494029):4.0899683384):7.4494192915):68.12697377500001,Lagopus_lagopus:81.87620633639999):31.0715563,(((((Bubulcus_ibis:78.678006815,(Sula_leucogaster:56.130448955000006,(Phalacrocorax_carbo:16.3217178525,Phalac…
	TREE tree_3982 = (((Cygnus_atratus:19.364848800199997,(Somateria_mollissima:9.420220279919999,(Chloephaga_picta:9.132473161,(Anas_platyrhynchos:3.1352797176300005,Anas_crecca:3.135279718):5.997193444200001):0.2877471181):9.94462852):65.530510312,Lagopus_lagopus:84.89535911157):41.39899887,((((Bubulcus_ibis:77.998626555,(((Megadyptes_antipodes:10.7930247,Eudyptes_robustus:10.793024698):16.65270368…
	TREE tree_7516 = (((Cygnus_atratus:22.78859691,((Somateria_mollissima:12.0276155562,Chloephaga_picta:12.027615556600002):0.5499052983,(Anas_platyrhynchos:4.0313723921,Anas_crecca:4.0313723919):8.54614846376):10.211076054500001):62.531846926,Lagopus_lagopus:85.32044384170001):14.20072378,((((((Sula_leucogaster:48.70750317700001,(Phalacrocorax_carbo:13.08822985,Phalacrocorax_aristotelis:13.08822985…
	TREE tree_8915 = (((Cygnus_atratus:16.724664500000003,(((Anas_crecca:2.636705475,Anas_platyrhynchos:2.636705474929):4.520298528409999,Chloephaga_picta:7.1570040037):0.1992608816,Somateria_mollissima:7.35626488574):9.36839961456):59.609331216,Lagopus_lagopus:76.3339957046):28.00384072,((((((Aptenodytes_patagonicus:22.77957444,(Megadyptes_antipodes:9.209341046,Eudyptes_robustus:9.2093410453):13.570…
	TREE tree_3640 = (((Cygnus_atratus:18.851550701999997,((Somateria_mollissima:7.765413367200001,Chloephaga_picta:7.765413367990001):0.7955201861000001,(Anas_crecca:2.8687716028000003,Anas_platyrhynchos:2.86877160239):5.6921619505):10.290617146999999):60.323909551,Lagopus_lagopus:79.17546024819998):16.43230313,((((((Sula_leucogaster:50.990961502999994,(Phalacrocorax_aristotelis:12.628220456000001,P…
	TREE tree_7224 = (((Cygnus_atratus:23.93645593,((Chloephaga_picta:10.789688043488,Somateria_mollissima:10.789688044499998):0.9131192308,(Anas_crecca:4.0788460099999995,Anas_platyrhynchos:4.07884600936):7.6239612657):12.2336486551):52.994028218,Lagopus_lagopus:76.9304841558):21.98275114,((((((Aptenodytes_patagonicus:23.094427969999998,(Megadyptes_antipodes:8.089225316,Eudyptes_robustus:8.089225315…
	TREE tree_3083 = (((Cygnus_atratus:19.362203609399998,((Somateria_mollissima:8.66734044704,Chloephaga_picta:8.667340447):1.18267592129,(Anas_platyrhynchos:3.17988274553,Anas_crecca:3.1798827451):6.6701336229):9.51218724237):57.351907964000006,Lagopus_lagopus:76.7141115782):20.43407343,(((((Bubulcus_ibis:69.4036813057,(Sula_leucogaster:39.085421815000004,(Phalacrocorax_aristotelis:13.1439717904000…
	TREE tree_2431 = (((Cygnus_atratus:22.337088949999995,((Anas_crecca:3.2057323878,Anas_platyrhynchos:3.2057323877779997):7.319129683,(Chloephaga_picta:9.440646359099999,Somateria_mollissima:9.4406463593):1.08421571102):11.8122268796):59.852067950999995,Lagopus_lagopus:82.18915690829999):21.18813654,(((((((Megadyptes_antipodes:7.719724942,Eudyptes_robustus:7.7197249426):12.398638319,Aptenodytes_pat…
[truncated: 517 more rows]
