# Supplementary material for: Ornaments are equally informative in male and female birds
Source: Nat Commun. 2022 Oct 7;13:5917. doi: 10.1038/s41467-022-33548-7 (PMC9546859; doi:10.1038/s41467-022-33548-7)
Supplement: Supplementary file 8 — Supplementary Code 1 [file 41467_2022_33548_MOESM8_ESM.zip › Supplementary Code 1.R]

#R script for running all models presented in the paper

pacman::p_load(lme4, MCMCglmm, dplyr, DescTools, metafor, matrixcalc)

#Import data
dat <- read.csv("Supplementary Data 3.csv") #convert excel file to csv before running this code (recommended)

#preparing the data----

# response
dat$zr_f <- dat$zr_fem*dat$good_fem
dat$zr_m <- dat$zr_male*dat$good_male

# rename - we cannot have "trait" in the data set
dat <- rename(dat, c("trait2" = "trait"))

# missingness is not allowed in error so we assume males and females will have similar errors when this info is missing for one of the sexes
dat$v_fem <- ifelse(is.na(dat$zr_se_fem), dat$zr_se_male^2, dat$zr_se_fem^2)
dat$v_male <- ifelse(is.na(dat$zr_se_male), dat$zr_se_fem^2, dat$zr_se_male^2)

#phylogenetic data
tree <- read.nexus(file = "Supplementary Data 4.nex") #phylogenetic trees compressed data file
phylo <- tolower(dat$scientific_names)
phylo <- StrCap(phylo, method=c("first"))
phylo <- gsub(" ", "_", phylo)
dat[, "phylo"] <- phylo
dat$phylo[dat$phylo=="Cyanistes_caeruleus"] <-"Parus_caeruleus"
dat$phylo[dat$phylo=="Spinus_tristis"] <-"Carduelis_tristis"
dat$phylo[dat$phylo=="Aquila_pennata"] <-"Hieraaetus_pennatus"
dat$phylo[dat$phylo=="Setophaga_petechia"] <-"Dendroica_petechia"
dat$animal <- dat$phylo

#analysing sexual dimorphism using Cohen's d effect sizes 
data.dimorphism <- subset(dat, dimorphism_Cohend!="NA") # Specify data set (no missing values)
nrow(data.dimorphism)
median(data.dimorphism$dimorphism_Cohend)
range(data.dimorphism$dimorphism_Cohend)

vc_matrix <- matrix(0,nrow = dim(data.dimorphism)[1],ncol = dim(data.dimorphism)[1])
diag(vc_matrix) <- (data.dimorphism$dimorphism_CohendSE)^2
check1 <- is.positive.definite(vc_matrix) # needs to be positive
invVC <- solve(vc_matrix)
invVC <- as(invVC,"dgCMatrix")
rownames(invVC)=(1:length(data.dimorphism$dimorphism_CohendSE))
colnames(invVC)=(1:length(data.dimorphism$dimorphism_CohendSE))
data.dimorphism$obs<-(1:length(data.dimorphism$dimorphism_CohendSE))

prior <- list(R = list (V = 1,n = 0.002), G = list (G1= list(V=1, nu=1, alpha.mu = 0, alpha.V = 1000),
                                                    G2= list(V=1, nu=1, alpha.mu = 0, alpha.V = 1000),
                                                    G3= list(V=1,fix=1)) )
thin <- 100
burn.in <- 1000
n.itt <- thin*1000+burn.in

modelos <- NULL # setting up an empty list to store models
class(modelos) <- 'list'

#loop to control for phylogenetic effects
for (i in 1:50){
  
  AinvTA.2<-inverseA(tree[[i]])$Ainv
  
  mc <- MCMCglmm(fixed=dimorphism_Cohend~1,
                 random=~scientific_names+animal+obs,
                 ginverse=list(animal = AinvTA.2, obs = invVC),
                 data=data.dimorphism, nitt=n.itt, thin=thin, burnin=burn.in, verbose=T, prior=prior, pr=T)
  modelos[[i]] <- mc
  print(i)
}
summary(modelos[[1]]) #output of the first model (example)

#processing multimodel results----
#combining posterior distributions across models
all.m.vcv <- modelos[[1]]$VCV
all.m.sol <- modelos[[1]]$Sol

for (i in 2:50){
  
  all.m.vcv <- rbind(all.m.vcv, modelos[[i]]$VCV)
  all.m.sol <- rbind(all.m.sol, modelos[[i]]$Sol)
  
}

#converting into mcmc objects
all.m.vcv <- as.mcmc(all.m.vcv)
all.m.sol <- as.mcmc(all.m.sol)

#combine output into a list----
#this includes: 
#(a) a list with all 50 models
#(b) the combined posterior distribution of all sol in (a)
#(c) the combined posterior distribution of all vcv in (a)

#***************************************************************************************
output.model.dimorphism <- (list(models=modelos, sol=all.m.sol, vcv=all.m.vcv)) # SPECIFY OUTPUT NAME
#***************************************************************************************

#remove temporary files
rm(modelos, all.m.sol, all.m.vcv)

#summarising results----
#***************************************************************************************
mod <- output.model.dimorphism # SPECIFY NAME OF THE MODEL THAT WE WANT TO SUMMARISE
#***************************************************************************************
#save(mod, file = "dimorphism_dat.rda") #saving results

#fixed effects
#posterior means for the intercept (i.e. meta-analytic mean for the degree of sexual dimorphism)
mean(mod$sol[,1:mod$models[[1]]$Fixed$nfl])

#95%CIs
HPDinterval(mod$sol[,1:mod$models[[1]]$Fixed$nfl])


#Bivariate meta-analysis----

#MODEL INCLUDING SEX AND STUDY TYPE (correlational/experimental)----
# prior
prior <- list(R = list(V = diag(2), nu = 2), 
              G = list(G1 = list(V = diag(2) , nu = 2, alpha.mu=c(0,0), alpha.V=diag(2)*25^2),
                       G2 = list(V = diag(2) , nu = 2, alpha.mu=c(0,0), alpha.V=diag(2)*25^2)))

modelos <- NULL # setting up an empty list to store models
class(modelos) <- 'list'

#********************************
datos <- dat # SPECIFY DATA SET
#********************************

#run loop that iterates model across 50 phylogenies to incorporate phylogenetic uncertainty.
for (i in 1:50){

AinvTA.2<-inverseA(tree[[i]])$Ainv
m1 <- MCMCglmm(cbind(zr_f, zr_m) ~ trait + study_type + scale(year, scale= FALSE) - 1, 
                          random = ~ us(trait):animal + us(trait):scientific_names,
                          rcov = ~ us(trait):units,
                          mev = c(datos$v_fem, datos$v_male),
                          ginverse=list(animal = AinvTA.2),
                          data = datos,
                          family = rep('gaussian', 2),
                          nitt=11000, thin=100, burnin=1000,
                          pl = TRUE, pr = TRUE,
                          prior = prior,
                          verbose=FALSE)

modelos[[i]] <- m1
print(i)
}
summary(modelos[[1]]) #eg output of the first model

#processing multimodel results----
#combining posterior distributions across models
all.m.vcv <- modelos[[1]]$VCV
all.m.sol <- modelos[[1]]$Sol

for (i in 2:50){
  
  all.m.vcv <- rbind(all.m.vcv, modelos[[i]]$VCV)
  all.m.sol <- rbind(all.m.sol, modelos[[i]]$Sol)
  
}

#converting into mcmc objects
all.m.vcv <- as.mcmc(all.m.vcv)
all.m.sol <- as.mcmc(all.m.sol)

#combine output into a list----
#this includes: 
#(a) a list with all 50 models
#(b) the combined posterior distribution of all sol in (a)
#(c) the combined posterior distribution of all vcv in (a)

#***************************************************************************************
output.model0 <- (list(models=modelos, sol=all.m.sol, vcv=all.m.vcv)) # SPECIFY OUTPUT NAME
#***************************************************************************************

#remove temporary files
rm(modelos, all.m.sol, all.m.vcv)

#summarising results----
#***************************************************************************************
mod <- output.model0 # SPECIFY NAME OF MODEL WE WANT TO SUMMARISE
#***************************************************************************************
#save(mod, file = "studytype_dat.rda") #saving results

#fixed effects
#posterior means
colMeans(mod$sol[,1:mod$models[[1]]$Fixed$nfl])

#95%CIs
HPDinterval(mod$sol[,1:mod$models[[1]]$Fixed$nfl])

#random effects
#posterior means
colMeans(mod$vcv)

#95%CIs
HPDinterval(mod$vcv)

#computing effective sample sizes
effectiveSize(mod$vcv)
effectiveSize(mod$sol[,1:mod$models[[1]]$Fixed$nfl])

results.table <- rbind(
                 #sol results 
                data.frame(parameter=names(colMeans(mod$sol[,1:mod$models[[1]]$Fixed$nfl])),
                post.mean=colMeans(mod$sol[,1:mod$models[[1]]$Fixed$nfl]),
                HPDinterval(mod$sol[,1:mod$models[[1]]$Fixed$nfl]),
                eff.sample.size=effectiveSize(mod$sol[,1:mod$models[[1]]$Fixed$nfl])
                ),

                #vcv results
                data.frame(parameter=names(colMeans(mod$vcv)),
                post.mean=colMeans(mod$vcv),
                HPDinterval(mod$vcv),
                eff.sample.size=effectiveSize(mod$vcv))
                )

results.table <- subset(results.table, parameter!="sqrt(mev):sqrt(mev).meta") # eliminates row for measurement error
rownames(results.table) <- NULL

#**********************************************************************
table.0 <- results.table # give results.table a name
#**********************************************************************
#save(mod, table.0, file = 'model_study.rda')

#MODEL 1 - GENERAL MODEL WITH EFFECTS PER SEX (condition/fitness pooled)----
# prior
prior <- list(R = list(V = diag(2), nu = 2), 
              G = list(G1 = list(V = diag(2) , nu = 2, alpha.mu=c(0,0), alpha.V=diag(2)*25^2),
                       G2 = list(V = diag(2) , nu = 2, alpha.mu=c(0,0), alpha.V=diag(2)*25^2)))

modelos <- NULL # setting up an empty list to store models
class(modelos) <- 'list'

#********************************
datos <- dat  # SPECIFY DATA SET
#********************************

#run loop. Model with only sex as covariate
for (i in 1:50){
  
  AinvTA.2<-inverseA(tree[[i]])$Ainv
  m1 <- MCMCglmm(cbind(zr_f, zr_m) ~ trait + scale(year, scale= FALSE) - 1,
                 random = ~ us(trait):animal + us(trait):scientific_names,
                 rcov = ~ us(trait):units,
                 mev = c(datos$v_fem, datos$v_male),
                 ginverse=list(animal = AinvTA.2),
                 data = datos,
                 family = rep('gaussian', 2),
                 nitt=11000, thin=100, burnin=1000,
                 pl = TRUE, pr = TRUE,
                 prior = prior,
                 verbose=FALSE)
  
  modelos[[i]] <- m1
  print(i)
}
summary(modelos[[1]])

#processing multimodel results----
#combining posterior distributions across models
all.m.vcv <- modelos[[1]]$VCV
all.m.sol <- modelos[[1]]$Sol

for (i in 2:50){
  
  all.m.vcv <- rbind(all.m.vcv, modelos[[i]]$VCV)
  all.m.sol <- rbind(all.m.sol, modelos[[i]]$Sol)
  
}

#converting into mcmc objects
all.m.vcv <- as.mcmc(all.m.vcv)
all.m.sol <- as.mcmc(all.m.sol)

#combine output into a list----
#this includes: 
#(a) a list with all 50 models
#(b) the combined posterior distribution of all sol in (a)
#(c) the combined posterior distribution of all vcv in (a)

#***************************************************************************************
output.model1 <- (list(models=modelos, sol=all.m.sol, vcv=all.m.vcv)) # SPECIFY OUTPUT NAME
#***************************************************************************************

#remove temporary files
rm(modelos, all.m.sol, all.m.vcv)

#summarising results----
#***************************************************************************************
mod <- output.model1 # SPECIFY NAME OF MODEL THAT WE WANT TO SUMMARISE
#***************************************************************************************

#Calculating Heterogeneity I2
# first we get typical sampling variance
colnames(mod$vcv)
#For females
sampling_variance_fem <- sum(1 / dat$v_fem) * (length(dat$v_fem) - 1) / (sum(1 / dat$v_fem)^2 - sum((1 / dat$v_fem)^2))

#Total heterogeneity for females:
total_fem <- (mod$vcv[,1] + mod$vcv[,5] + mod$vcv[,10])/ (mod$vcv[,1] + mod$vcv[,5] + mod$vcv[,10] + sampling_variance_fem)
mean(total_fem)
HPDinterval(total_fem)

#Variance for phylogeny given that VCV[,1] is phylogeny
phylo_fem <- mod$vcv[,1]/ (mod$vcv[,1] + mod$vcv[,5] + mod$vcv[,10] + sampling_variance_fem)
mean(phylo_fem)
HPDinterval(phylo_fem)

#For species ID
spp_fem <- mod$vcv[,5]/ (mod$vcv[,1] + mod$vcv[,5] + mod$vcv[,10] + sampling_variance_fem)
mean(spp_fem)
HPDinterval(spp_fem)

#Residual
res_fem<-mod$vcv[,10]/ (mod$vcv[,1] + mod$vcv[,5] + mod$vcv[,10] + sampling_variance_fem)
mean(res_fem)
HPDinterval(res_fem)

#For males
sampling_variance_male <- sum(1 / dat$v_male) * (length(dat$v_male) - 1) / (sum(1 / dat$v_male)^2 - sum((1 / dat$v_male)^2))

#Total heterogeneity for males:
total_male<-(mod$vcv[,4] + mod$vcv[,8] + mod$vcv[,13])/ (mod$vcv[,4] + mod$vcv[,8] + mod$vcv[,13] + sampling_variance_male)
mean(total_male)
HPDinterval(total_male)

#I2 for phylogeny
phylo_male <-mod$vcv[,4]/ (mod$vcv[,4] + mod$vcv[,8] + mod$vcv[,13] + sampling_variance_male)
mean(phylo_male)
HPDinterval(phylo_male)

#For species ID
spp_male<-mod$vcv[,8]/ (mod$vcv[,4] + mod$vcv[,8] + mod$vcv[,13] + sampling_variance_male)
mean(spp_male)
HPDinterval(spp_male)

#Residual
res_male<-mod$vcv[,13]/ (mod$vcv[,4] + mod$vcv[,8] + mod$vcv[,13] + sampling_variance_male)
mean(res_male)
HPDinterval(res_male)

#fixed effects
#posterior means
colMeans(mod$sol[,1:mod$models[[1]]$Fixed$nfl])

#95%CIs
HPDinterval(mod$sol[,1:mod$models[[1]]$Fixed$nfl])

#random effects
#posterior means
colMeans(mod$vcv)

#95%CIs
HPDinterval(mod$vcv)

#computing effective sample sizes
effectiveSize(mod$vcv)
effectiveSize(mod$sol[,1:mod$models[[1]]$Fixed$nfl])

results.table <- rbind(
  #sol results 
  data.frame(parameter=names(colMeans(mod$sol[,1:mod$models[[1]]$Fixed$nfl])),
             post.mean=colMeans(mod$sol[,1:mod$models[[1]]$Fixed$nfl]),
             HPDinterval(mod$sol[,1:mod$models[[1]]$Fixed$nfl]),
             eff.sample.size=effectiveSize(mod$sol[,1:mod$models[[1]]$Fixed$nfl])
  ),
  
  #vcv results
  data.frame(parameter=names(colMeans(mod$vcv)),
             post.mean=colMeans(mod$vcv),
             HPDinterval(mod$vcv),
             eff.sample.size=effectiveSize(mod$vcv))
)

results.table <- subset(results.table, parameter!="sqrt(mev):sqrt(mev).meta") # eliminates row for measurement error
rownames(results.table) <- NULL

#**********************************************************************
table.1 <- results.table # give results.table a name
#**********************************************************************
#save(mod, table.1, file = 'model_1.rda')

#Differences between sexes
colMeans(mod$sol[,1:2])
sex.diff <- mod$sol[,1]-mod$sol[,2]
mean(sex.diff)
HPDinterval(sex.diff)

#Proportion of the variance explained by phylogeny and species id
# phylogeny
prop.phyl.var.fem <- mod$vcv[,1]/ (mod$vcv[,1] + mod$vcv[,5] + mod$vcv[,10]) #females
mean(prop.phyl.var.fem)
HPDinterval(prop.phyl.var.fem)

prop.phyl.var.male <- mod$vcv[,4]/ (mod$vcv[,4] + mod$vcv[,8] + mod$vcv[,13]) #males
mean(prop.phyl.var.male)
HPDinterval(prop.phyl.var.male)

# species id
prop.spp.var.fem <- mod$vcv[,5]/ (mod$vcv[,1] + mod$vcv[,5] + mod$vcv[,10]) #females
mean(prop.spp.var.fem)
HPDinterval(prop.spp.var.fem)

prop.spp.var.male <- mod$vcv[,8]/ (mod$vcv[,4] + mod$vcv[,8] + mod$vcv[,13]) #males
mean(prop.spp.var.male)
HPDinterval(prop.spp.var.male)

#residual
prop.residual.fem <- mod$vcv[,10]/(mod$vcv[,1] + mod$vcv[,5] + mod$vcv[,10])
mean(prop.residual.fem)
HPDinterval(prop.residual.fem)

prop.residual.male <- mod$vcv[,13]/(mod$vcv[,4] + mod$vcv[,8] + mod$vcv[,13])
mean(prop.residual.male)
HPDinterval(prop.residual.male)

#correlations for phylogeny (transformed from covariances and sex specific variances)
#getting correlations -  (correlation = cov/(SD*SD))
spp_mat <- mod$vcv[,c(1, 3, 4)] # covariance components
attr(spp_mat, "dimnames")[[2]]<- c("f_V", "fm_cov", "m_V") # female variance, covariance, male variance
spp_cor <- spp_mat[, "fm_cov"]/(sqrt(spp_mat[, "f_V"]*spp_mat[, "m_V"]))
phylo.cor <- spp_cor
mean(phylo.cor)
HPDinterval(phylo.cor)
summary(phylo.cor)

#slope for phylogeny
#computed as covariance divided by male variance
slope_phylo <- spp_mat[,2]/spp_mat[,3]

summary(slope_phylo)

#correlations for species id
#getting correlations - spp (correlation = cov/(SD*SD))
spp_mat <- mod$vcv[,c(5, 7, 8)]
attr(spp_mat, "dimnames")[[2]]<- c("f_V", "fm_cov", "m_V") # female, male variance and cov
spp_cor <- spp_mat[, "fm_cov"]/(sqrt(spp_mat[, "f_V"]*spp_mat[, "m_V"]))
sp.id.cor <- spp_cor
mean(sp.id.cor)
HPDinterval(sp.id.cor)
summary(sp.id.cor)

#slope for species
#computed as covariance divided by male variance
slope_species <- spp_mat[,2]/spp_mat[,3]
summary(slope_species)

#correlations for residual
#getting correlations - spp (correlation = cov/(SD*SD))
spp_mat <- mod$vcv[,c(10, 12, 13)]
attr(spp_mat, "dimnames")[[2]]<- c("f_V", "fm_cov", "m_V") # female, male variance and cov
spp_cor <- spp_mat[, "fm_cov"]/(sqrt(spp_mat[, "f_V"]*spp_mat[, "m_V"]))
res.cor <- spp_cor
mean(res.cor)
HPDinterval(res.cor)
summary(res.cor)

#slope for units
#computed as covariance divided by male variance
slope_units <- spp_mat[,2]/spp_mat[,3]
summary(slope_units)

#Publication bias----

# predictions for fixed effects
pred_fix <- as.vector(apply(mod$sol,2,mean)[1:mod$models[[1]]$Fixed$nfl] %*% t(mod$models[[1]]$X))

# predictions for random effects
pred_ran <- as.vector(apply(mod$sol,2,mean)[-(1:mod$models[[1]]$Fixed$nfl)] %*% t(mod$models[[1]]$Z))

# predictions for sampling variance 
raw_se <- c(datos$zr_se_fem, datos$zr_se_male)
#pred_mev <- apply(mod$sol,2,mean)[(ncol(mod$sol)-nrow(datos)*2 + 1):ncol(mod$sol)]*raw_se

# observed data
raw_data <- c(datos$zr_f, datos$zr_m)

# residuals
pred_res <- raw_data - (pred_fix + pred_ran)

# precision 
precision <- c(1/datos$zr_se_fem, 1/datos$zr_se_male)

#funnel plots - the first 746 for females and the rest for males
#females
plot(pred_res[1:746], precision[1:746])

#males
plot(pred_res[747:1492], precision[747:1492])

#female residuals
residuales <- pred_res[1:746]
precis <- precision[1:746]

#Trim and fill procedures
metaR <- rma(yi= residuales, sei = 1/precis)
TF <-trimfill(metaR,estimator="R0")
TF
funnel(TF, 'seinv', cex=0.8)

#Egger's test
regtest(metaR, model="lm", predictor="sei")

#male residuals
residuales <- pred_res[747:1492]
precis <- precision[747:1492]

#Trim and fill procedures
metaR <- rma(yi= residuales, sei = 1/precis)
TF <-trimfill(metaR,estimator="R0")
TF
funnel(TF, 'seinv', cex=0.8)

#Egger's test
regtest(metaR, model="lm", predictor="sei")


#MODEL 2 - MODEL FOR ORNAMENT TYPE (CONDITION/FITNESS POOLED BY SEX) ----
# prior
prior <- list(R = list(V = diag(2), nu = 2), 
              G = list(G1 = list(V = diag(2) , nu = 2, alpha.mu=c(0,0), alpha.V=diag(2)*25^2),
                       G2 = list(V = diag(2) , nu = 2, alpha.mu=c(0,0), alpha.V=diag(2)*25^2)))

modelos <- NULL # setting up an empty list to store models
class(modelos) <- 'list'

#********************************
datos <- dat  # SPECIFY DATA SET
#********************************

#run loop. Model with only sex as covariate
for (i in 1:50){
  
  AinvTA.2<-inverseA(tree[[i]])$Ainv
  m1 <- MCMCglmm(cbind(zr_f, zr_m) ~ trait + trait_type + trait:trait_type + scale(year, scale= FALSE) - 1,
                 random = ~ us(trait):animal + us(trait):scientific_names,
                 rcov = ~ us(trait):units,
                 mev = c(datos$v_fem, datos$v_male),
                 ginverse=list(animal = AinvTA.2),
                 data = datos,
                 family = rep('gaussian', 2),
                 nitt=11000, thin=100, burnin=1000,
                 pl = TRUE, pr = TRUE,
                 prior = prior,
                 verbose=FALSE)
  
  modelos[[i]] <- m1
  print(i)
}
summary(modelos[[1]])

#processing multimodel results----
#combining posterior distributions across models
all.m.vcv <- modelos[[1]]$VCV
all.m.sol <- modelos[[1]]$Sol

for (i in 2:50){
  
  all.m.vcv <- rbind(all.m.vcv, modelos[[i]]$VCV)
  all.m.sol <- rbind(all.m.sol, modelos[[i]]$Sol)
  
}

#converting into mcmc objects
all.m.vcv <- as.mcmc(all.m.vcv)
all.m.sol <- as.mcmc(all.m.sol)

#combine output into a list----
#this includes: 
#(a) a list with all 50 models
#(b) the combined posterior distribution of all sol in (a)
#(c) the combined posterior distribution of all vcv in (a)

#***************************************************************************************
output.model2 <- (list(models=modelos, sol=all.m.sol, vcv=all.m.vcv)) # SPECIFY OUTPUT NAME
#***************************************************************************************

#remove temporary files
rm(modelos, all.m.sol, all.m.vcv)

#summarising results----
#***************************************************************************************
mod <- output.model2 # SPECIFY NAME OF MODEL THAT WE WANT TO SUMMARISE
#***************************************************************************************

#fixed effects
#posterior means
colMeans(mod$sol[,1:mod$models[[1]]$Fixed$nfl])

#95%CIs
HPDinterval(mod$sol[,1:mod$models[[1]]$Fixed$nfl])

#random effects
#posterior means
colMeans(mod$vcv)

#95%CIs
HPDinterval(mod$vcv)

#computing effective sample sizes
effectiveSize(mod$vcv)
effectiveSize(mod$sol[,1:mod$models[[1]]$Fixed$nfl])

results.table <- rbind(
  #sol results 
  data.frame(parameter=names(colMeans(mod$sol[,1:mod$models[[1]]$Fixed$nfl])),
             post.mean=colMeans(mod$sol[,1:mod$models[[1]]$Fixed$nfl]),
             HPDinterval(mod$sol[,1:mod$models[[1]]$Fixed$nfl]),
             eff.sample.size=effectiveSize(mod$sol[,1:mod$models[[1]]$Fixed$nfl])
  ),
  
  #vcv results
  data.frame(parameter=names(colMeans(mod$vcv)),
             post.mean=colMeans(mod$vcv),
             HPDinterval(mod$vcv),
             eff.sample.size=effectiveSize(mod$vcv))
)

results.table <- subset(results.table, parameter!="sqrt(mev):sqrt(mev).meta") # eliminates row for measurement error
rownames(results.table) <- NULL

#**********************************************************************
table.2 <- results.table # give results.table a name
#**********************************************************************
#save(mod, table.2, file = 'model_2.rda')

#Differences between sexes
#carotenoid
fem.car <- mod$sol[,1] #posterior distribution for female carotenoid
male.car <- mod$sol[,2] #posterior distribution for male carotenoid
colMeans(cbind(fem.car, male.car))
HPDinterval(fem.car) #95% CIs female
HPDinterval(male.car) #95% CIs male
sex.diff <- fem.car - male.car
mean(sex.diff)
HPDinterval(sex.diff)

#melanin
fem.mel <- mod$sol[,1]+mod$sol[,3] #posterior distribution for female melanin
male.mel <- mod$sol[,2]+mod$sol[,3]+mod$sol[,9] #posterior distribution for male melanin
colMeans(cbind(fem.mel, male.mel))
HPDinterval(fem.mel) #95% CIs female
HPDinterval(male.mel) #95% CIs male
sex.diff <- fem.mel - male.mel
mean(sex.diff)
HPDinterval(sex.diff)

#structural
fem.str <- mod$sol[,1]+mod$sol[,6] #posterior distribution for female structural traits
male.str <- mod$sol[,2]+mod$sol[,6]+mod$sol[,12] #posterior distribution for male structural traits
colMeans(cbind(fem.str, male.str))
HPDinterval(fem.str) #95% CIs female
HPDinterval(male.str) #95% CIs male
sex.diff <- fem.str - male.str
mean(sex.diff)
HPDinterval(sex.diff)

#unpigmented
fem.un <- mod$sol[,1]+mod$sol[,7] #posterior distribution for female unpigmented traits
male.un <- mod$sol[,2]+mod$sol[,7]+mod$sol[,13] #posterior distribution for male unpigmented traits
colMeans(cbind(fem.un, male.un))
HPDinterval(fem.un) #95% CIs female
HPDinterval(male.un) #95% CIs male
sex.diff <- fem.un - male.un
mean(sex.diff)
HPDinterval(sex.diff)

#morphological
fem.mor <- mod$sol[,1]+mod$sol[,4] #posterior distribution for female morphological traits
male.mor <- mod$sol[,2]+mod$sol[,4]+mod$sol[,10] #posterior distribution for male morphological traits
colMeans(cbind(fem.mor, male.mor))
HPDinterval(fem.mor) #95% CIs female
HPDinterval(male.mor) #95% CIs male
sex.diff <- fem.mor - male.mor
mean(sex.diff)
HPDinterval(sex.diff)

#other
fem.other <- mod$sol[,1]+mod$sol[,5] #posterior distribution for female other traits
male.other <- mod$sol[,2]+mod$sol[,5]+mod$sol[,11] #posterior distribution for male other traits
colMeans(cbind(fem.other, male.other))
HPDinterval(fem.other) #95% CIs female
HPDinterval(male.other) #95% CIs male
sex.diff <- fem.other - male.other
mean(sex.diff)
HPDinterval(sex.diff)

#Proportion of the variance explained by phylogeny and species id
# phylogeny
prop.phyl.var.fem <- mod$vcv[,1]/ (mod$vcv[,1] + mod$vcv[,5] + mod$vcv[,10]) #females
mean(prop.phyl.var.fem)
HPDinterval(prop.phyl.var.fem)

prop.phyl.var.male <- mod$vcv[,4]/ (mod$vcv[,4] + mod$vcv[,8] + mod$vcv[,13]) #males
mean(prop.phyl.var.male)
HPDinterval(prop.phyl.var.male)

# species id
prop.spp.var.fem <- mod$vcv[,5]/ (mod$vcv[,1] + mod$vcv[,5] + mod$vcv[,10]) #females
mean(prop.spp.var.fem)
HPDinterval(prop.spp.var.fem)

prop.spp.var.male <- mod$vcv[,8]/ (mod$vcv[,4] + mod$vcv[,8] + mod$vcv[,13]) #males
mean(prop.spp.var.male)
HPDinterval(prop.spp.var.male)

#residual
prop.residual.fem <- mod$vcv[,10]/(mod$vcv[,1] + mod$vcv[,5] + mod$vcv[,10])
mean(prop.residual.fem)
HPDinterval(prop.residual.fem)

prop.residual.male <- mod$vcv[,13]/(mod$vcv[,4] + mod$vcv[,8] + mod$vcv[,13])
mean(prop.residual.male)
HPDinterval(prop.residual.male)

#correlations for phylogeny (transformed from covariances and sex specific variances)
#getting correlations -  (correlation = cov/(SD*SD))
spp_mat <- mod$vcv[,c(1, 3, 4)] # covariance components
attr(spp_mat, "dimnames")[[2]]<- c("f_V", "fm_cov", "m_V") # female variance, covariance, male variance
spp_cor <- spp_mat[, "fm_cov"]/(sqrt(spp_mat[, "f_V"]*spp_mat[, "m_V"]))
phylo.cor <- spp_cor
mean(phylo.cor)
HPDinterval(phylo.cor)
summary(phylo.cor)

#slope for phylogeny
#computed as covariance divided by male variance
slope_phylo <- spp_mat[,2]/spp_mat[,3]

summary(slope_phylo)

#correlations for species id
#getting correlations - spp (correlation = cov/(SD*SD))
spp_mat <- mod$vcv[,c(5, 7, 8)]
attr(spp_mat, "dimnames")[[2]]<- c("f_V", "fm_cov", "m_V") # female, male variance and cov
spp_cor <- spp_mat[, "fm_cov"]/(sqrt(spp_mat[, "f_V"]*spp_mat[, "m_V"]))
sp.id.cor <- spp_cor
mean(sp.id.cor)
HPDinterval(sp.id.cor)
summary(sp.id.cor)

#slope for species
#computed as covariance divided by male variance
slope_species <- spp_mat[,2]/spp_mat[,3]
summary(slope_species)

#correlations for residual
#getting correlations - spp (correlation = cov/(SD*SD))
spp_mat <- mod$vcv[,c(10, 12, 13)]
attr(spp_mat, "dimnames")[[2]]<- c("f_V", "fm_cov", "m_V") # female, male variance and cov
spp_cor <- spp_mat[, "fm_cov"]/(sqrt(spp_mat[, "f_V"]*spp_mat[, "m_V"]))
res.cor <- spp_cor
mean(res.cor)
HPDinterval(res.cor)
summary(res.cor)

#slope for units
#computed as covariance divided by male variance
slope_units <- spp_mat[,2]/spp_mat[,3]
summary(slope_units)

#Publication bias----

# predictions for fixed effects
pred_fix <- as.vector(apply(mod$sol,2,mean)[1:mod$models[[1]]$Fixed$nfl] %*% t(mod$models[[1]]$X))

# predictions for random effects
pred_ran <- as.vector(apply(mod$sol,2,mean)[-(1:mod$models[[1]]$Fixed$nfl)] %*% t(mod$models[[1]]$Z))

# predictions for sampling variance 
raw_se <- c(datos$zr_se_fem, datos$zr_se_male)
#pred_mev <- apply(mod$sol,2,mean)[(ncol(mod$sol)-nrow(datos)*2 + 1):ncol(mod$sol)]*raw_se

# observed data
raw_data <- c(datos$zr_f, datos$zr_m)

# residuals
pred_res <- raw_data - (pred_fix + pred_ran)

# precision 
precision <- c(1/datos$zr_se_fem, 1/datos$zr_se_male)

#funnel plots - the first 746 for females and the rest for males
#females
plot(pred_res[1:746], precision[1:746])

#males
plot(pred_res[747:1492], precision[747:1492])

#female residuals
residuales <- pred_res[1:746]
precis <- precision[1:746]

#Trim and fill procedures
metaR <- rma(yi= residuales, sei = 1/precis)
TF <-trimfill(metaR,estimator="R0")
TF
funnel(TF, 'seinv', cex=0.8)

#Egger's test
regtest(metaR, model="lm", predictor="sei")

#male residuals
residuales <- pred_res[747:1492]
precis <- precision[747:1492]

#Trim and fill procedures
metaR <- rma(yi= residuales, sei = 1/precis)
TF <-trimfill(metaR,estimator="R0")
TF
funnel(TF, 'seinv', cex=0.8)

#Egger's test
regtest(metaR, model="lm", predictor="sei")

#MODEL 3 - MODEL FOR CONDITION/FITNESS (SEPARATED) BY SEX ----
# prior
prior <- list(R = list(V = diag(2), nu = 2), 
              G = list(G1 = list(V = diag(2) , nu = 2, alpha.mu=c(0,0), alpha.V=diag(2)*25^2),
                       G2 = list(V = diag(2) , nu = 2, alpha.mu=c(0,0), alpha.V=diag(2)*25^2)))
                       
modelos <- NULL
class(modelos) <- 'list'

#********************************
datos <- dat # SPECIFY DATA SET
#********************************

#run loop
for (i in 1:50){
  
  AinvTA.2<-inverseA(tree[[i]])$Ainv
  m1 <- MCMCglmm(cbind(zr_f, zr_m) ~ trait + overall_parameter +  trait:overall_parameter + scale(year, scale= FALSE) -1,
                 random = ~ us(trait):animal + us(trait):scientific_names,
                 rcov = ~ us(trait):units,
                 mev = c(datos$v_fem, datos$v_male),
                 ginverse=list(animal = AinvTA.2),
                 data = datos,
                 family = rep('gaussian', 2),
                 nitt=11000, thin=100, burnin=1000,
                 pl = TRUE, pr = TRUE,
                 prior = prior,
                 verbose=FALSE)
  
  modelos[[i]] <- m1
  print(i)
}
summary(modelos[[1]]) #eg output of the first model

#processing multimodel results----
#combining posterior distributions across models
all.m.vcv <- modelos[[1]]$VCV
all.m.sol <- modelos[[1]]$Sol

for (i in 2:50){
  
  all.m.vcv <- rbind(all.m.vcv, modelos[[i]]$VCV)
  all.m.sol <- rbind(all.m.sol, modelos[[i]]$Sol)
  
}

#converting into mcmc objects
all.m.vcv <- as.mcmc(all.m.vcv)
all.m.sol <- as.mcmc(all.m.sol)

#combine output into a list----
#this includes: 
#(a) a list with all 50 models
#(b) the combined posterior distribution of all sol in (a)
#(c) the combined posterior distribution of all vcv in (a)

#***************************************************************************************
output.model3 <- (list(models=modelos, sol=all.m.sol, vcv=all.m.vcv)) # SPECIFY OUTPUT NAME
#***************************************************************************************

#remove temporary files
rm(modelos, all.m.sol, all.m.vcv)

#summarising results----
#***************************************************************************************
mod <- output.model3 # SPECIFY NAME OF MODEL THAT WE WANT TO SUMMARISE
#***************************************************************************************

#fixed effects
#posterior means
colMeans(mod$sol[,1:mod$models[[1]]$Fixed$nfl])

#95%CIs
HPDinterval(mod$sol[,1:mod$models[[1]]$Fixed$nfl])

#random effects
#posterior means
colMeans(mod$vcv)

#95%CIs
HPDinterval(mod$vcv)

#computing effective sample sizes
effectiveSize(mod$vcv)
effectiveSize(mod$sol[,1:mod$models[[1]]$Fixed$nfl])

results.table <- rbind(
  #sol results 
  data.frame(parameter=names(colMeans(mod$sol[,1:mod$models[[1]]$Fixed$nfl])),
             post.mean=colMeans(mod$sol[,1:mod$models[[1]]$Fixed$nfl]),
             HPDinterval(mod$sol[,1:mod$models[[1]]$Fixed$nfl]),
             eff.sample.size=effectiveSize(mod$sol[,1:mod$models[[1]]$Fixed$nfl])
  ),
  
  #vcv results
  data.frame(parameter=names(colMeans(mod$vcv)),
             post.mean=colMeans(mod$vcv),
             HPDinterval(mod$vcv),
             eff.sample.size=effectiveSize(mod$vcv))
)

results.table <- subset(results.table, parameter!="sqrt(mev):sqrt(mev).meta") # eliminates row for measurement error
rownames(results.table) <- NULL

#**********************************************************************
table.3 <- results.table
#**********************************************************************
#save(mod, table.3, file = 'model_3.rda')

# 95% CIs parameter calculations per sex and testing for differences between sexes
#Differences between sexes
#Condition
colMeans(mod$sol[,1:2])
HPDinterval(mod$sol[,1:2]) #95% CIs per sex
sex.diff <- mod$sol[,1]-mod$sol[,2] #fem - male
mean(sex.diff)
HPDinterval(sex.diff)

#Fitness
fem.fit <- mod$sol[,1]+mod$sol[,3] #posterior distribution for female fitness
male.fit <- mod$sol[,2]+mod$sol[,3]+mod$sol[,5] #posterior distribution for male fitness
colMeans(cbind(fem.fit, male.fit))
HPDinterval(fem.fit) #95% CIs female
HPDinterval(male.fit) #95% CIs male
sex.diff <- fem.fit - male.fit
mean(sex.diff)
HPDinterval(sex.diff)

#Differences between condition and fitness associations per sex
fem.diff <- mod$sol[,1] - fem.fit #for females condition - fitness
mean(fem.diff)
HPDinterval(fem.diff)
male.diff <- mod$sol[,2] - male.fit #for males condition - fitness
mean(male.diff)
HPDinterval(male.diff)

#Proportion of the variance explained by phylogeny and species id
# phylogeny
prop.phyl.var.fem <- mod$vcv[,1]/ (mod$vcv[,1] + mod$vcv[,5] + mod$vcv[,10]) #females
mean(prop.phyl.var.fem)
HPDinterval(prop.phyl.var.fem)

prop.phyl.var.male <- mod$vcv[,4]/ (mod$vcv[,4] + mod$vcv[,8] + mod$vcv[,13]) #males
mean(prop.phyl.var.male)
HPDinterval(prop.phyl.var.male)

# species id
prop.spp.var.fem <- mod$vcv[,5]/ (mod$vcv[,1] + mod$vcv[,5] + mod$vcv[,10]) #females
mean(prop.spp.var.fem)
HPDinterval(prop.spp.var.fem)

prop.spp.var.male <- mod$vcv[,8]/ (mod$vcv[,4] + mod$vcv[,8] + mod$vcv[,13]) #males
mean(prop.spp.var.male)
HPDinterval(prop.spp.var.male)

#residual
prop.residual.fem <- mod$vcv[,10]/(mod$vcv[,1] + mod$vcv[,5] + mod$vcv[,10]) #females
mean(prop.residual.fem)
HPDinterval(prop.residual.fem)

prop.residual.male <- mod$vcv[,13]/(mod$vcv[,4] + mod$vcv[,8] + mod$vcv[,13]) #males
mean(prop.residual.male)
HPDinterval(prop.residual.male)

#correlations for phylogeny
# getting correlations -  (correlation = cov/(SD*SD))
spp_mat <- mod$vcv[,c(1, 3, 4)]
attr(spp_mat, "dimnames")[[2]]<- c("f_V", "fm_cov", "m_V") # female variance, covariance, male variance
spp_cor <- spp_mat[, "fm_cov"]/(sqrt(spp_mat[, "f_V"]*spp_mat[, "m_V"]))
phylo.cor <- spp_cor
mean(phylo.cor)
HPDinterval(phylo.cor)
summary(phylo.cor)

#slope for phylogeny
#computed as covariance divided by male variance
slope_phylo <- spp_mat[,2]/spp_mat[,3]

summary(slope_phylo)

#correlations for species id
# getting correlations - spp (correlation = cov/(SD*SD))
spp_mat <- mod$vcv[,c(5, 7, 8)]
attr(spp_mat, "dimnames")[[2]]<- c("f_V", "fm_cov", "m_V") # female, male variance and cov
spp_cor <- spp_mat[, "fm_cov"]/(sqrt(spp_mat[, "f_V"]*spp_mat[, "m_V"]))
sp.id.cor <- spp_cor
mean(sp.id.cor)
HPDinterval(sp.id.cor)
summary(sp.id.cor)

#slope for species
#computed as covariance divided by male variance
slope_species <- spp_mat[,2]/spp_mat[,3]
summary(slope_species)

#correlations for residual
# getting correlations - spp (correlation = cov/(SD*SD))
spp_mat <- mod$vcv[,c(10, 12, 13)]
attr(spp_mat, "dimnames")[[2]]<- c("f_V", "fm_cov", "m_V") # female, male variance and cov
spp_cor <- spp_mat[, "fm_cov"]/(sqrt(spp_mat[, "f_V"]*spp_mat[, "m_V"]))
res.cor <- spp_cor
mean(res.cor)
HPDinterval(res.cor)
summary(res.cor)

#slope for units
#computed as covariance divided by male variance
slope_units <- spp_mat[,2]/spp_mat[,3]
summary(slope_units)

#Publication bias----

# predictions for fixed effects
pred_fix <- as.vector(apply(mod$sol,2,mean)[1:mod$models[[1]]$Fixed$nfl] %*% t(mod$models[[1]]$X))

# predictions for random effects (including mev)
pred_ran <- as.vector(apply(mod$sol,2,mean)[-(1:mod$models[[1]]$Fixed$nfl)] %*% t(mod$models[[1]]$Z))

# predictions for sampling variance 
raw_se <- c(datos$zr_se_fem, datos$zr_se_male)

# observed data
raw_data <- c(datos$zr_f, datos$zr_m)

# residuals - the first 746 for females and the next 746 for males
pred_res <- raw_data - (pred_fix + pred_ran)

# precision 
precision <- c(1/datos$zr_se_fem, 1/datos$zr_se_male)

#funnel plot
#females
length(datos$overall_parameter) #getting the number of observations for the subsetted data
plot(pred_res[1:746], precision[1:746])

#males
plot(pred_res[747:1492], precision[747:1492])

#female residuals
residuales <- pred_res[1:746]
precis <- precision[1:746]

#Trim and fill procedures
metaR <- rma(yi= residuales, sei = 1/precis)
TF <-trimfill(metaR,estimator="R0")
TF
funnel(TF, 'seinv', cex=0.8)

#Egger's test
regtest(metaR, model="lm", predictor="sei")

#male residuals
residuales <- pred_res[747:1492]
precis <- precision[747:1492]

#Trim and fill procedures
metaR <- rma(yi= residuales, sei = 1/precis)
TF <-trimfill(metaR,estimator="R0")
TF
funnel(TF, 'seinv', cex=0.8)

regtest(metaR, model="lm", predictor="sei")

#MODEL 4 - MODEL FOR ONLY CONDITION SPECIFIC PARAMETERS (INTERACTIONS WITH SEX) ----
# prior
prior <- list(R = list(V = diag(2), nu = 2), 
              G = list(G1 = list(V = diag(2) , nu = 2, alpha.mu=c(0,0), alpha.V=diag(2)*25^2),
                       G2 = list(V = diag(2) , nu = 2, alpha.mu=c(0,0), alpha.V=diag(2)*25^2)))
                       
modelos <- NULL # setting up an empty list to store models
class(modelos) <- 'list'

#********************************
datos <- subset(dat, overall_parameter=="Body Condition") # SPECIFY DATA SET
#********************************

#run loop
for (i in 1:50){
  
  AinvTA.2<-inverseA(tree[[i]])$Ainv
  m1 <- MCMCglmm(cbind(zr_f, zr_m) ~ trait  + specific_parameter + trait:specific_parameter + scale(year, scale= FALSE) -1, 
                 random = ~ us(trait):animal + us(trait):scientific_names,
                 rcov = ~ us(trait):units,
                 mev = c(datos$v_fem, datos$v_male),
                 ginverse=list(animal = AinvTA.2),
                 data = datos,
                 family = rep('gaussian', 2),
                 nitt=11000, thin=100, burnin=1000,
                 pl = TRUE, pr = TRUE,
                 prior = prior,
                 verbose=FALSE)
  
  modelos[[i]] <- m1
  print(i)
}
summary(modelos[[1]]) #eg output of the first model

#processing multimodel results----
#combining posterior distributions across models
all.m.vcv <- modelos[[1]]$VCV
all.m.sol <- modelos[[1]]$Sol

for (i in 2:50){
  
  all.m.vcv <- rbind(all.m.vcv, modelos[[i]]$VCV)
  all.m.sol <- rbind(all.m.sol, modelos[[i]]$Sol)
  
}

#converting into mcmc objects
all.m.vcv <- as.mcmc(all.m.vcv)
all.m.sol <- as.mcmc(all.m.sol)

#combine output into a list----
#this includes: 
#(a) a list with all 50 models
#(b) the combined posterior distribution of all sol in (a)
#(c) the combined posterior distribution of all vcv in (a)

#***************************************************************************************
output.model4 <- (list(models=modelos, sol=all.m.sol, vcv=all.m.vcv)) # SPECIFY OUTPUT NAME
#***************************************************************************************

#remove temporary files
rm(modelos, all.m.sol, all.m.vcv)

#summarising results----
#***************************************************************************************
mod <- output.model4 # SPECIFY NAME OF MODEL THAT WE WANT TO SUMMARISE
#***************************************************************************************

#fixed effects
#posterior means
colMeans(mod$sol[,1:mod$models[[1]]$Fixed$nfl])

#95%CIs
HPDinterval(mod$sol[,1:mod$models[[1]]$Fixed$nfl])

#random effects
#posterior means
colMeans(mod$vcv)

#95%CIs
HPDinterval(mod$vcv)

#computing effective sample sizes
effectiveSize(mod$vcv)
effectiveSize(mod$sol[,1:mod$models[[1]]$Fixed$nfl])

results.table <- rbind(
  #sol results 
  data.frame(parameter=names(colMeans(mod$sol[,1:mod$models[[1]]$Fixed$nfl])),
             post.mean=colMeans(mod$sol[,1:mod$models[[1]]$Fixed$nfl]),
             HPDinterval(mod$sol[,1:mod$models[[1]]$Fixed$nfl]),
             eff.sample.size=effectiveSize(mod$sol[,1:mod$models[[1]]$Fixed$nfl])
  ),
  
  #vcv results
  data.frame(parameter=names(colMeans(mod$vcv)),
             post.mean=colMeans(mod$vcv),
             HPDinterval(mod$vcv),
             eff.sample.size=effectiveSize(mod$vcv))
)

results.table <- subset(results.table, parameter!="sqrt(mev):sqrt(mev).meta") # eliminates row for measurement error
rownames(results.table) <- NULL

#**********************************************************************
table.4 <- results.table # give results.table a name
#**********************************************************************
#save(mod, table.4, file = 'model_4.rda')

# Differences between sexes (95% CIs parameter calculations per sex)
#body condition
fem.bc <- mod$sol[,1] #posterior distribution for female body condition
male.bc <- mod$sol[,2] #posterior distribution for male body condition
colMeans(cbind(fem.bc, male.bc))
HPDinterval(fem.bc) #95% CIs female
HPDinterval(male.bc) #95% CIs male
sex.diff <- fem.bc - male.bc
mean(sex.diff)
HPDinterval(sex.diff)

#body size
fem.size <- mod$sol[,1]+mod$sol[,3] #posterior distribution for female body size
male.size <- mod$sol[,2]+mod$sol[,3]+mod$sol[,9] #posterior distribution for male body size
colMeans(cbind(fem.size, male.size))
HPDinterval(fem.size) #95% CIs female
HPDinterval(male.size) #95% CIs male
sex.diff <- fem.size - male.size
mean(sex.diff)
HPDinterval(sex.diff)

#immunity
fem.imm <- mod$sol[,1]+mod$sol[,5] #posterior distribution for female immunity
male.imm <- mod$sol[,2]+mod$sol[,5]+mod$sol[,11] #posterior distribution for male immunity
colMeans(cbind(fem.imm, male.imm))
HPDinterval(fem.imm) #95% CIs female
HPDinterval(male.imm) #95% CIs male
sex.diff <- fem.imm - male.imm
mean(sex.diff)
HPDinterval(sex.diff)

#stress
fem.str <- mod$sol[,1]+mod$sol[,7] #posterior distribution for female immunity
male.str <- mod$sol[,2]+mod$sol[,7]+mod$sol[,13] #posterior distribution for male immunity
colMeans(cbind(fem.str, male.str))
HPDinterval(fem.str) #95% CIs female
HPDinterval(male.str) #95% CIs male
sex.diff <- fem.str - male.str
mean(sex.diff)
HPDinterval(sex.diff)

#environment
fem.env <- mod$sol[,1]+mod$sol[,4] #posterior distribution for female environment
male.env <- mod$sol[,2]+mod$sol[,4]+mod$sol[,10] #posterior distribution for male environment
colMeans(cbind(fem.env, male.env))
HPDinterval(fem.env) #95% CIs female
HPDinterval(male.env) #95% CIs male
sex.diff <- fem.env - male.env
mean(sex.diff)
HPDinterval(sex.diff)

#parasites
fem.par <- mod$sol[,1]+mod$sol[,6] #posterior distribution for female immunity
male.par <- mod$sol[,2]+mod$sol[,6]+mod$sol[,12] #posterior distribution for male immunity
colMeans(cbind(fem.par, male.par))
HPDinterval(fem.par) #95% CIs female
HPDinterval(male.par) #95% CIs male
sex.diff <- fem.par - male.par
mean(sex.diff)
HPDinterval(sex.diff)

#Proportion of the variance explained by phylogeny and species id
# phylogeny
colnames(mod$vcv)
prop.phyl.var.fem <- mod$vcv[,1]/(mod$vcv[,1] + mod$vcv[,5] + mod$vcv[,10]) #females
mean(prop.phyl.var.fem)
HPDinterval(prop.phyl.var.fem)

prop.phyl.var.male <- mod$vcv[,4]/ (mod$vcv[,4] + mod$vcv[,8] + mod$vcv[,13]) #males
mean(prop.phyl.var.male)
HPDinterval(prop.phyl.var.male)

# species id
prop.spp.var.fem <- mod$vcv[,5]/ (mod$vcv[,1] + mod$vcv[,5] + mod$vcv[,10]) #females
mean(prop.spp.var.fem)
HPDinterval(prop.spp.var.fem)

prop.spp.var.male <- mod$vcv[,8]/ (mod$vcv[,4] + mod$vcv[,8] + mod$vcv[,13]) #males
mean(prop.spp.var.male)
HPDinterval(prop.spp.var.male)

#residual
prop.residual.fem <- mod$vcv[,10]/(mod$vcv[,1] + mod$vcv[,5] + mod$vcv[,10]) #females
mean(prop.residual.fem)
HPDinterval(prop.residual.fem)

prop.residual.male <- mod$vcv[,13]/(mod$vcv[,4] + mod$vcv[,8] + mod$vcv[,13]) #males
mean(prop.residual.male)
HPDinterval(prop.residual.male)

#correlations for phylogeny
# getting correlations -  (correlation = cov/(SD*SD))
spp_mat <- mod$vcv[,c(1, 3, 4)]
attr(spp_mat, "dimnames")[[2]]<- c("f_V", "fm_cov", "m_V") # female variance, covariance, male variance
spp_cor <- spp_mat[, "fm_cov"]/(sqrt(spp_mat[, "f_V"]*spp_mat[, "m_V"]))
phylo.cor <- spp_cor
mean(phylo.cor)
HPDinterval(phylo.cor)
summary(phylo.cor)

#slope for phylogeny
#computed as covariance divided by male variance
slope_phylo <- spp_mat[,2]/spp_mat[,3]

summary(slope_phylo)

#correlations for species id
# getting correlations - spp (correlation = cov/(SD*SD))
spp_mat <- mod$vcv[,c(5, 7, 8)]
attr(spp_mat, "dimnames")[[2]]<- c("f_V", "fm_cov", "m_V") # female, male variance and cov
spp_cor <- spp_mat[, "fm_cov"]/(sqrt(spp_mat[, "f_V"]*spp_mat[, "m_V"]))
sp.id.cor <- spp_cor
mean(sp.id.cor)
HPDinterval(sp.id.cor)
summary(sp.id.cor)

#slope for species
#computed as covariance divided by male variance
slope_species <- spp_mat[,2]/spp_mat[,3]
summary(slope_species)

#correlations for residual
# getting correlations - spp (correlation = cov/(SD*SD))
spp_mat <- mod$vcv[,c(10, 12, 13)]
attr(spp_mat, "dimnames")[[2]]<- c("f_V", "fm_cov", "m_V") # female, male variance and cov
spp_cor <- spp_mat[, "fm_cov"]/(sqrt(spp_mat[, "f_V"]*spp_mat[, "m_V"]))
res.cor <- spp_cor
mean(res.cor)
HPDinterval(res.cor)
summary(res.cor)

#slope for units
#computed as covariance divided by male variance
slope_units <- spp_mat[,2]/spp_mat[,3]
summary(slope_units)

#Publication bias----

# predictions for fixed effects
pred_fix <- as.vector(apply(mod$sol,2,mean)[1:mod$models[[1]]$Fixed$nfl] %*% t(mod$models[[1]]$X))

# predictions for random effects (including mev)
pred_ran <- as.vector(apply(mod$sol,2,mean)[-(1:mod$models[[1]]$Fixed$nfl)] %*% t(mod$models[[1]]$Z))

# predictions for sampling variance 
raw_se <- c(datos$zr_se_fem, datos$zr_se_male)

# observed data
raw_data <- c(datos$zr_f, datos$zr_m)

# residuals 
pred_res <- raw_data - (pred_fix + pred_ran)

# precision 
precision <- c(1/datos$zr_se_fem, 1/datos$zr_se_male)

#funnel plots- the first 304 for females and the rest for males
length(datos$overall_parameter)

#females
plot(pred_res[1:304], precision[1:304])

#males
plot(pred_res[305:608], precision[305:608])

#female residuals
residuales <- pred_res[1:304]
precis <- precision[1:304]

#Trim and fill procedures
metaR <- rma(yi= residuales, sei = 1/precis)
TF <-trimfill(metaR,estimator="R0")
TF
funnel(TF, 'seinv', cex=0.8)

#Egger's test
regtest(metaR, model="lm", predictor="sei")

#male residuals
residuales <- pred_res[305:608]
precis <- precision[305:608]

#Trim and fill procedures
metaR <- rma(yi= residuales, sei = 1/precis)
TF <-trimfill(metaR,estimator="R0")
TF
funnel(TF, 'seinv', cex=0.8)

regtest(metaR, model="lm", predictor="sei")


#MODEL 5 - MODEL FOR ONLY FITNESS SPECIFIC PARAMETERS (INTERACTIONS WITH SEX) ----
# prior
prior <- list(R = list(V = diag(2), nu = 2), 
              G = list(G1 = list(V = diag(2) , nu = 2, alpha.mu=c(0,0), alpha.V=diag(2)*25^2),
                       G2 = list(V = diag(2) , nu = 2, alpha.mu=c(0,0), alpha.V=diag(2)*25^2)))
                   
modelos <- NULL # setting up an empty list to store models
class(modelos) <- 'list'

#********************************
datos <- subset(dat, overall_parameter=="Fitness") # SPECIFY DATA SET
#********************************

#run loop
for (i in 1:50){
  
  AinvTA.2<-inverseA(tree[[i]])$Ainv
  m1 <- MCMCglmm(cbind(zr_f, zr_m) ~ trait + specific_parameter + trait:specific_parameter + scale(year, scale= FALSE) -1, 
                 random = ~ us(trait):animal + us(trait):scientific_names,
                 rcov = ~ us(trait):units,
                 mev = c(datos$v_fem, datos$v_male),
                 ginverse=list(animal = AinvTA.2),
                 data = datos,
                 family = rep('gaussian', 2),
                 nitt=11000, thin=100, burnin=1000,
                 pl = TRUE, pr = TRUE,
                 prior = prior,
                 verbose=FALSE)
  
    modelos[[i]] <- m1
  print(i)
}
summary(modelos[[1]]) #eg output of the first model

#processing multimodel results----
#combining posterior distributions across models
all.m.vcv <- modelos[[1]]$VCV
all.m.sol <- modelos[[1]]$Sol

for (i in 2:50){
  
  all.m.vcv <- rbind(all.m.vcv, modelos[[i]]$VCV)
  all.m.sol <- rbind(all.m.sol, modelos[[i]]$Sol)
  
}

#converting into mcmc objects
all.m.vcv <- as.mcmc(all.m.vcv)
all.m.sol <- as.mcmc(all.m.sol)

#combine output into a list----
#this includes: 
#(a) a list with all 50 models
#(b) the combined posterior distribution of all sol in (a)
#(c) the combined posterior distribution of all vcv in (a)

#***************************************************************************************
output.model5 <- (list(models=modelos, sol=all.m.sol, vcv=all.m.vcv)) # SPECIFY OUTPUT NAME
#***************************************************************************************

#remove temporary files
rm(modelos, all.m.sol, all.m.vcv)

#summarising results----
#***************************************************************************************
mod <- output.model5 # SPECIFY NAME OF MODEL THAT WE WANT TO SUMMARISE
#***************************************************************************************

#fixed effects
#posterior means
colMeans(mod$sol[,1:mod$models[[1]]$Fixed$nfl])

#95%CIs
HPDinterval(mod$sol[,1:mod$models[[1]]$Fixed$nfl])

#random effects
#posterior means
colMeans(mod$vcv)

#95%CIs
HPDinterval(mod$vcv)

#computing effective sample sizes
effectiveSize(mod$vcv)
effectiveSize(mod$sol[,1:mod$models[[1]]$Fixed$nfl])

results.table <- rbind(
  #sol results 
  data.frame(parameter=names(colMeans(mod$sol[,1:mod$models[[1]]$Fixed$nfl])),
             post.mean=colMeans(mod$sol[,1:mod$models[[1]]$Fixed$nfl]),
             HPDinterval(mod$sol[,1:mod$models[[1]]$Fixed$nfl]),
             eff.sample.size=effectiveSize(mod$sol[,1:mod$models[[1]]$Fixed$nfl])
  ),
  
  #vcv results
  data.frame(parameter=names(colMeans(mod$vcv)),
             post.mean=colMeans(mod$vcv),
             HPDinterval(mod$vcv),
             eff.sample.size=effectiveSize(mod$vcv))
)

results.table <- subset(results.table, parameter!="sqrt(mev):sqrt(mev).meta") # eliminates row for measurement error
rownames(results.table) <- NULL

#**********************************************************************
table.5 <- results.table # give results.table a name
#**********************************************************************
#save(mod, table.5, file = 'model_5.rda')

# Differences between sexes (95% CIs parameter calculations per sex)
#reproductive success
fem.rep <- mod$sol[,1]+mod$sol[,5] #posterior distribution for female reproductive success
male.rep <- mod$sol[,2]+mod$sol[,5]+mod$sol[,10]#posterior distribution for male reproductive success
colMeans(cbind(fem.rep, male.rep))
HPDinterval(fem.rep) #95% CIs female
HPDinterval(male.rep) #95% CIs male
sex.diff <- fem.rep - male.rep
mean(sex.diff)
HPDinterval(sex.diff)

#offspring quality or condition
fem.off <- mod$sol[,1]+mod$sol[,3]#posterior distribution for female offspring quality
male.off <- mod$sol[,2]+mod$sol[,3]+mod$sol[,8] #posterior distribution for male offspring quality
colMeans(cbind(fem.off, male.off))
HPDinterval(fem.off) #95% CIs female
HPDinterval(male.off) #95% CIs male
sex.diff <- fem.off - male.off
mean(sex.diff)
HPDinterval(sex.diff)

#parental quality
fem.par <- mod$sol[,1]+mod$sol[,4] #posterior distribution for female parental quality
male.par <- mod$sol[,2]+mod$sol[,4]+mod$sol[,9] #posterior distribution for male parental quality
colMeans(cbind(fem.par, male.par))
HPDinterval(fem.par) #95% CIs female
HPDinterval(male.par) #95% CIs male
sex.diff <- fem.par - male.par
mean(sex.diff)
HPDinterval(sex.diff)

#timing of breeding
fem.tim <- mod$sol[,1] #posterior distribution for female timing of breeding
male.tim <- mod$sol[,2] #posterior distribution for male timing of breeding
colMeans(cbind(fem.tim, male.tim))
HPDinterval(fem.tim) #95% CIs female
HPDinterval(male.tim) #95% CIs male
sex.diff <- fem.tim - male.tim
mean(sex.diff)
HPDinterval(sex.diff)

#survival
fem.sur <- mod$sol[,1]+mod$sol[,6] #posterior distribution for female survival
male.sur <- mod$sol[,2]+mod$sol[,6]+mod$sol[,11] #posterior distribution for male survival
colMeans(cbind(fem.sur, male.sur))
HPDinterval(fem.sur) #95% CIs female
HPDinterval(male.sur) #95% CIs male
sex.diff <- fem.sur - male.sur
mean(sex.diff)
HPDinterval(sex.diff)

#Proportion of the variance explained by phylogeny and species id
# phylogeny
prop.phyl.var.fem <- mod$vcv[,1]/(mod$vcv[,1] + mod$vcv[,5] + mod$vcv[,10]) #females
mean(prop.phyl.var.fem)
HPDinterval(prop.phyl.var.fem)

prop.phyl.var.male <- mod$vcv[,4]/ (mod$vcv[,4] + mod$vcv[,8] + mod$vcv[,13]) #males
mean(prop.phyl.var.male)
HPDinterval(prop.phyl.var.male)

# species id
prop.spp.var.fem <- mod$vcv[,5]/ (mod$vcv[,1] + mod$vcv[,5] + mod$vcv[,10]) #females
mean(prop.spp.var.fem)
HPDinterval(prop.spp.var.fem)

prop.spp.var.male <- mod$vcv[,8]/ (mod$vcv[,4] + mod$vcv[,8] + mod$vcv[,13]) #males
mean(prop.spp.var.male)
HPDinterval(prop.spp.var.male)

#residual
prop.residual.fem <- mod$vcv[,10]/(mod$vcv[,1] + mod$vcv[,5] + mod$vcv[,10]) #females
mean(prop.residual.fem)
HPDinterval(prop.residual.fem)

prop.residual.male <- mod$vcv[,13]/(mod$vcv[,4] + mod$vcv[,8] + mod$vcv[,13]) #males
mean(prop.residual.male)
HPDinterval(prop.residual.male)

#correlations for phylogeny
# getting correlations -  (correlation = cov/(SD*SD))
spp_mat <- mod$vcv[,c(1, 3, 4)]
attr(spp_mat, "dimnames")[[2]]<- c("f_V", "fm_cov", "m_V") # female variance, covariance, male variance
spp_cor <- spp_mat[, "fm_cov"]/(sqrt(spp_mat[, "f_V"]*spp_mat[, "m_V"]))
phylo.cor <- spp_cor
mean(phylo.cor)
HPDinterval(phylo.cor)
summary(phylo.cor)

#slope for phylogeny
#computed as covariance divided by male variance
slope_phylo <- spp_mat[,2]/spp_mat[,3]

summary(slope_phylo)

#correlations for species id
# getting correlations - spp (correlation = cov/(SD*SD))
spp_mat <- mod$vcv[,c(5, 7, 8)]
attr(spp_mat, "dimnames")[[2]]<- c("f_V", "fm_cov", "m_V") # female, male variance and cov
spp_cor <- spp_mat[, "fm_cov"]/(sqrt(spp_mat[, "f_V"]*spp_mat[, "m_V"]))
sp.id.cor <- spp_cor
mean(sp.id.cor)
HPDinterval(sp.id.cor)
summary(sp.id.cor)

#slope for species
#computed as covariance divided by male variance
slope_species <- spp_mat[,2]/spp_mat[,3]
summary(slope_species)

#correlations for residual
# getting correlations - spp (correlation = cov/(SD*SD))
spp_mat <- mod$vcv[,c(10, 12, 13)]
attr(spp_mat, "dimnames")[[2]]<- c("f_V", "fm_cov", "m_V") # female, male variance and cov
spp_cor <- spp_mat[, "fm_cov"]/(sqrt(spp_mat[, "f_V"]*spp_mat[, "m_V"]))
res.cor <- spp_cor
mean(res.cor)
HPDinterval(res.cor)
summary(res.cor)

#slope for units
#computed as covariance divided by male variance
slope_units <- spp_mat[,2]/spp_mat[,3]
summary(slope_units)

#Publication bias----

# predictions for fixed effects
pred_fix <- as.vector(apply(mod$sol,2,mean)[1:mod$models[[1]]$Fixed$nfl] %*% t(mod$models[[1]]$X))

# predictions for random effects (including mev)
pred_ran <- as.vector(apply(mod$sol,2,mean)[-(1:mod$models[[1]]$Fixed$nfl)] %*% t(mod$models[[1]]$Z))

# predictions for sampling variance 
raw_se <- c(datos$zr_se_fem, datos$zr_se_male)
#pred_mev <- apply(mod$sol,2,mean)[(ncol(mod$sol)-nrow(datos)*2 + 1):ncol(mod$sol)]*raw_se

# observed data
raw_data <- c(datos$zr_f, datos$zr_m)

# residuals
pred_res <- raw_data - (pred_fix + pred_ran)

# precision 
precision <- c(1/datos$zr_se_fem, 1/datos$zr_se_male)

#funnel plots
#females
length(datos$overall_parameter) #getting the number of observations for the subsetted data
plot(pred_res[1:442], precision[1:442])

#males
plot(pred_res[443:884], precision[443:884])

#female residuals
residuales <- pred_res[1:442]
precis <- precision[1:442]

#Trim and fill procedures
metaR <- rma(yi= residuales, sei = 1/precis)
TF <-trimfill(metaR,estimator="R0")
TF
funnel(TF, 'seinv', cex=0.8)

#Egger's test
regtest(metaR, model="lm", predictor="sei")

#male residuals
residuales <- pred_res[443:884]
precis <- precision[443:884]

#Trim and fill procedures
metaR <- rma(yi= residuales, sei = 1/precis)
TF <-trimfill(metaR,estimator="R0")
TF
funnel(TF, 'seinv', cex=0.8)

regtest(metaR, model="lm", predictor="sei")

#MODEL 6 - MODEL INCORPORATING SEXUAL DIMORPHISM FOR CONDITION DATA ONLY (Excluding outliers)----
# prior
prior <- list(R = list(V = diag(2), nu = 2), 
              G = list(G1 = list(V = diag(2) , nu = 2, alpha.mu=c(0,0), alpha.V=diag(2)*25^2),
                       G2 = list(V = diag(2) , nu = 2, alpha.mu=c(0,0), alpha.V=diag(2)*25^2)))
                     
modelos <- NULL # setting up an empty list to store models
class(modelos) <- 'list'

#********************************
datos <- subset(dat, dimorphism_Cohend!="NA" & dimorphism_Cohend < 11 & overall_parameter=="Body Condition") # SPECIFY DATA SET (no missing values)
#********************************
#run loop.
for (i in 1:50){
  
  AinvTA.2<-inverseA(tree[[i]])$Ainv
  m1 <- MCMCglmm(cbind(zr_f, zr_m) ~ trait + dimorphism_Cohend + trait:dimorphism_Cohend + scale(year, scale= FALSE) -1, 
                 random = ~ us(trait):animal + us(trait):scientific_names,
                 rcov = ~ us(trait):units,
                 mev = c(datos$v_fem, datos$v_male),
                 ginverse=list(animal = AinvTA.2),
                 data = datos,
                 family = rep('gaussian', 2),
                 nitt=11000, thin=100, burnin=1000,
                 pl = TRUE, pr = TRUE,
                 prior = prior,
                 verbose=FALSE)
  
  modelos[[i]] <- m1
  print(i)
}
summary(modelos[[1]]) #eg output of the first model

#processing multimodel results----
#combining posterior distributions across models
all.m.vcv <- modelos[[1]]$VCV
all.m.sol <- modelos[[1]]$Sol

for (i in 2:50){
  
  all.m.vcv <- rbind(all.m.vcv, modelos[[i]]$VCV)
  all.m.sol <- rbind(all.m.sol, modelos[[i]]$Sol)
  
}

#converting into mcmc objects
all.m.vcv <- as.mcmc(all.m.vcv)
all.m.sol <- as.mcmc(all.m.sol)

#combine output into a list----
#this includes: 
#(a) a list with all 50 models
#(b) the combined posterior distribution of all sol in (a)
#(c) the combined posterior distribution of all vcv in (a)

#***************************************************************************************
output.model6 <- (list(models=modelos, sol=all.m.sol, vcv=all.m.vcv)) # SPECIFY OUTPUT NAME
#***************************************************************************************

#remove temporary files
rm(modelos, all.m.sol, all.m.vcv)

#summarising results----
#***************************************************************************************
mod <- output.model6 # SPECIFY NAME OF MODEL THAT WE WANT TO SUMMARISE
#***************************************************************************************

#fixed effects
#posterior means
colMeans(mod$sol[,1:mod$models[[1]]$Fixed$nfl])

#95%CIs
HPDinterval(mod$sol[,1:mod$models[[1]]$Fixed$nfl])

#random effects
#posterior means
colMeans(mod$vcv)

#95%CIs
HPDinterval(mod$vcv)

#computing effective sample sizes
effectiveSize(mod$vcv)
effectiveSize(mod$sol[,1:mod$models[[1]]$Fixed$nfl])

results.table <- rbind(
  #sol results 
  data.frame(parameter=names(colMeans(mod$sol[,1:mod$models[[1]]$Fixed$nfl])),
             post.mean=colMeans(mod$sol[,1:mod$models[[1]]$Fixed$nfl]),
             HPDinterval(mod$sol[,1:mod$models[[1]]$Fixed$nfl]),
             eff.sample.size=effectiveSize(mod$sol[,1:mod$models[[1]]$Fixed$nfl])
  ),
  
  #vcv results
  data.frame(parameter=names(colMeans(mod$vcv)),
             post.mean=colMeans(mod$vcv),
             HPDinterval(mod$vcv),
             eff.sample.size=effectiveSize(mod$vcv))
)

results.table <- subset(results.table, parameter!="sqrt(mev):sqrt(mev).meta") # eliminates row for measurement error
rownames(results.table) <- NULL

#**********************************************************************
table.6 <- results.table # give results.table a name
#**********************************************************************
#save(mod, table.6, file = 'model_6.rda')

#Proportion of the variance explained by phylogeny and species id
# phylogeny
prop.phyl.var.fem <- mod$vcv[,1]/(mod$vcv[,1] + mod$vcv[,5] + mod$vcv[,10]) #females
mean(prop.phyl.var.fem)
HPDinterval(prop.phyl.var.fem)

prop.phyl.var.male <- mod$vcv[,4]/ (mod$vcv[,4] + mod$vcv[,8] + mod$vcv[,13]) #males
mean(prop.phyl.var.male)
HPDinterval(prop.phyl.var.male)

# species id
prop.spp.var.fem <- mod$vcv[,5]/ (mod$vcv[,1] + mod$vcv[,5] + mod$vcv[,10]) #females
mean(prop.spp.var.fem)
HPDinterval(prop.spp.var.fem)

prop.spp.var.male <- mod$vcv[,8]/ (mod$vcv[,4] + mod$vcv[,8] + mod$vcv[,13]) #males
mean(prop.spp.var.male)
HPDinterval(prop.spp.var.male)

#residual
prop.residual.fem <- mod$vcv[,10]/(mod$vcv[,1] + mod$vcv[,5] + mod$vcv[,10]) #females
mean(prop.residual.fem)
HPDinterval(prop.residual.fem)

prop.residual.male <- mod$vcv[,13]/(mod$vcv[,4] + mod$vcv[,8] + mod$vcv[,13]) #males
mean(prop.residual.male)
HPDinterval(prop.residual.male)

#correlations for phylogeny
# getting correlations -  (correlation = cov/(SD*SD))
spp_mat <- mod$vcv[,c(1, 3, 4)]
attr(spp_mat, "dimnames")[[2]]<- c("f_V", "fm_cov", "m_V") # female variance, covariance, male variance
spp_cor <- spp_mat[, "fm_cov"]/(sqrt(spp_mat[, "f_V"]*spp_mat[, "m_V"]))
phylo.cor <- spp_cor
mean(phylo.cor)
HPDinterval(phylo.cor)
summary(phylo.cor)

#slope for phylogeny
#computed as covariance divided by male variance
slope_phylo <- spp_mat[,2]/spp_mat[,3]
summary(slope_phylo)

#correlations for species id
# getting correlations - spp (correlation = cov/(SD*SD))
spp_mat <- mod$vcv[,c(5, 7, 8)]
attr(spp_mat, "dimnames")[[2]]<- c("f_V", "fm_cov", "m_V") # female, male variance and cov
spp_cor <- spp_mat[, "fm_cov"]/(sqrt(spp_mat[, "f_V"]*spp_mat[, "m_V"]))
sp.id.cor <- spp_cor
mean(sp.id.cor)
HPDinterval(sp.id.cor)
summary(sp.id.cor)

#slope for species
#computed as covariance divided by male variance
slope_species <- spp_mat[,2]/spp_mat[,3]
summary(slope_species)

#correlations for residual
# getting correlations - spp (correlation = cov/(SD*SD))
spp_mat <- mod$vcv[,c(10, 12, 13)]
attr(spp_mat, "dimnames")[[2]]<- c("f_V", "fm_cov", "m_V") # female, male variance and cov
spp_cor <- spp_mat[, "fm_cov"]/(sqrt(spp_mat[, "f_V"]*spp_mat[, "m_V"]))
res.cor <- spp_cor
mean(res.cor)
HPDinterval(res.cor)
summary(res.cor)

#slope for units
#computed as covariance divided by male variance
slope_units <- spp_mat[,2]/spp_mat[,3]
summary(slope_units)

#Publication bias----

# predictions for fixed effects
pred_fix <- as.vector(apply(mod$sol,2,mean)[1:mod$models[[1]]$Fixed$nfl] %*% t(mod$models[[1]]$X))

# predictions for random effects (including mev)
pred_ran <- as.vector(apply(mod$sol,2,mean)[-(1:mod$models[[1]]$Fixed$nfl)] %*% t(mod$models[[1]]$Z))

# predictions for sampling variance 
raw_se <- c(datos$zr_se_fem, datos$zr_se_male)
#pred_mev <- apply(mod$sol,2,mean)[(ncol(mod$sol)-nrow(datos)*2 + 1):ncol(mod$sol)]*raw_se

# observed data
raw_data <- c(datos$zr_f, datos$zr_m)

# residuals
pred_res <- raw_data - (pred_fix + pred_ran)

# precision 
precision <- c(1/datos$zr_se_fem, 1/datos$zr_se_male)

#funnel plots
#females
length(datos$overall_parameter) #getting the numbers of observations for the subsetted data
plot(pred_res[1:105], precision[1:105])

#males
plot(pred_res[106:210], precision[106:210])

#female residuals
residuales <- pred_res[1:105]
precis <- precision[1:105]

#Trim and fill procedures
metaR <- rma(yi= residuales, sei = 1/precis)
TF <-trimfill(metaR,estimator="R0")
TF
funnel(TF, 'seinv', cex=0.8)

#Egger's test
regtest(metaR, model="lm", predictor="sei")

#male residuals
residuales <- pred_res[106:210]
precis <- precision[106:210]

#Trim and fill procedures
metaR <- rma(yi= residuales, sei = 1/precis)
TF <-trimfill(metaR,estimator="R0")
TF
funnel(TF, 'seinv', cex=0.8)

regtest(metaR, model="lm", predictor="sei")


#MODEL 7 - MODEL INCORPORATING SEXUAL DIMORPHISM FOR FITNESS DATA ONLY----
# prior
prior <- list(R = list(V = diag(2), nu = 2), 
              G = list(G1 = list(V = diag(2) , nu = 2, alpha.mu=c(0,0), alpha.V=diag(2)*25^2),
                       G2 = list(V = diag(2) , nu = 2, alpha.mu=c(0,0), alpha.V=diag(2)*25^2)))

modelos <- NULL # setting up an empty list to store models
class(modelos) <- 'list'

#********************************
datos <- subset(dat, dimorphism_Cohend!="NA" & overall_parameter=="Fitness") # SPECIFY DATA SET (no missing values)
#********************************

#run loop. sex*dimorphism model
for (i in 1:50){
  
  AinvTA.2<-inverseA(tree[[i]])$Ainv
  m1 <- MCMCglmm(cbind(zr_f, zr_m) ~ trait + dimorphism_Cohend + trait:dimorphism_Cohend + scale(year, scale= FALSE) -1, 
                 random = ~ us(trait):animal + us(trait):scientific_names,
                 rcov = ~ us(trait):units,
                 mev = c(datos$v_fem, datos$v_male),
                 ginverse=list(animal = AinvTA.2),
                 data = datos,
                 family = rep('gaussian', 2),
                 nitt=11000, thin=100, burnin=1000,
                 pl = TRUE, pr = TRUE,
                 prior = prior,
                 verbose=FALSE)
  
  modelos[[i]] <- m1
  print(i)
}
summary(modelos[[1]]) #eg output of the first model

#processing multimodel results----
#combining posterior distributions across models
all.m.vcv <- modelos[[1]]$VCV
all.m.sol <- modelos[[1]]$Sol

for (i in 2:50){
  
  all.m.vcv <- rbind(all.m.vcv, modelos[[i]]$VCV)
  all.m.sol <- rbind(all.m.sol, modelos[[i]]$Sol)
  
}

#converting into mcmc objects
all.m.vcv <- as.mcmc(all.m.vcv)
all.m.sol <- as.mcmc(all.m.sol)

#combine output into a list----
#this includes: 
#(a) a list with all 50 models
#(b) the combined posterior distribution of all sol in (a)
#(c) the combined posterior distribution of all vcv in (a)

#***************************************************************************************
output.model7 <- (list(models=modelos, sol=all.m.sol, vcv=all.m.vcv)) # SPECIFY OUTPUT NAME
#***************************************************************************************

#remove temporary files
rm(modelos, all.m.sol, all.m.vcv)

#summarising results----
#***************************************************************************************
mod <- output.model7 # SPECIFY NAME OF MODEL THAT WE WANT TO SUMMARISE
#***************************************************************************************

#fixed effects
#posterior means
colMeans(mod$sol[,1:mod$models[[1]]$Fixed$nfl])

#95%CIs
HPDinterval(mod$sol[,1:mod$models[[1]]$Fixed$nfl])

#random effects
#posterior means
colMeans(mod$vcv)

#95%CIs
HPDinterval(mod$vcv)

#computing effective sample sizes
effectiveSize(mod$vcv)
effectiveSize(mod$sol[,1:mod$models[[1]]$Fixed$nfl])

results.table <- rbind(
  #sol results 
  data.frame(parameter=names(colMeans(mod$sol[,1:mod$models[[1]]$Fixed$nfl])),
             post.mean=colMeans(mod$sol[,1:mod$models[[1]]$Fixed$nfl]),
             HPDinterval(mod$sol[,1:mod$models[[1]]$Fixed$nfl]),
             eff.sample.size=effectiveSize(mod$sol[,1:mod$models[[1]]$Fixed$nfl])
  ),
  
  #vcv results
  data.frame(parameter=names(colMeans(mod$vcv)),
             post.mean=colMeans(mod$vcv),
             HPDinterval(mod$vcv),
             eff.sample.size=effectiveSize(mod$vcv))
)

results.table <- subset(results.table, parameter!="sqrt(mev):sqrt(mev).meta") # eliminates row for measurement error
rownames(results.table) <- NULL

#**********************************************************************
table.7 <- results.table # give results.table a name
#**********************************************************************
#save(mod, table.7, file = 'model_7.rda')

#Proportion of the variance explained by phylogeny and species id
# phylogeny
prop.phyl.var.fem <- mod$vcv[,1]/(mod$vcv[,1] + mod$vcv[,5] + mod$vcv[,10]) #females
mean(prop.phyl.var.fem)
HPDinterval(prop.phyl.var.fem)

prop.phyl.var.male <- mod$vcv[,4]/ (mod$vcv[,4] + mod$vcv[,8] + mod$vcv[,13]) #males
mean(prop.phyl.var.male)
HPDinterval(prop.phyl.var.male)

# species id
prop.spp.var.fem <- mod$vcv[,5]/ (mod$vcv[,1] + mod$vcv[,5] + mod$vcv[,10]) #females
mean(prop.spp.var.fem)
HPDinterval(prop.spp.var.fem)

prop.spp.var.male <- mod$vcv[,8]/ (mod$vcv[,4] + mod$vcv[,8] + mod$vcv[,13]) #males
mean(prop.spp.var.male)
HPDinterval(prop.spp.var.male)

#residual
prop.residual.fem <- mod$vcv[,10]/(mod$vcv[,1] + mod$vcv[,5] + mod$vcv[,10]) #females
mean(prop.residual.fem)
HPDinterval(prop.residual.fem)

prop.residual.male <- mod$vcv[,13]/(mod$vcv[,4] + mod$vcv[,8] + mod$vcv[,13]) #males
mean(prop.residual.male)
HPDinterval(prop.residual.male)

#correlations for phylogeny
# getting correlations -  (correlation = cov/(SD*SD))
spp_mat <- mod$vcv[,c(1, 3, 4)]
attr(spp_mat, "dimnames")[[2]]<- c("f_V", "fm_cov", "m_V") # female variance, covariance, male variance
spp_cor <- spp_mat[, "fm_cov"]/(sqrt(spp_mat[, "f_V"]*spp_mat[, "m_V"]))
phylo.cor <- spp_cor
mean(phylo.cor)
HPDinterval(phylo.cor)
summary(phylo.cor)

#slope for phylogeny
#computed as covariance divided by male variance
slope_phylo <- spp_mat[,2]/spp_mat[,3]
summary(slope_phylo)

#correlations for species id
# getting correlations - spp (correlation = cov/(SD*SD))
spp_mat <- mod$vcv[,c(5, 7, 8)]
attr(spp_mat, "dimnames")[[2]]<- c("f_V", "fm_cov", "m_V") # female, male variance and cov
spp_cor <- spp_mat[, "fm_cov"]/(sqrt(spp_mat[, "f_V"]*spp_mat[, "m_V"]))
sp.id.cor <- spp_cor
mean(sp.id.cor)
HPDinterval(sp.id.cor)
summary(sp.id.cor)

#slope for species
#computed as covariance divided by male variance
slope_species <- spp_mat[,2]/spp_mat[,3]
summary(slope_species)

#correlations for residual
# getting correlations - spp (correlation = cov/(SD*SD))
spp_mat <- mod$vcv[,c(10, 12, 13)]
attr(spp_mat, "dimnames")[[2]]<- c("f_V", "fm_cov", "m_V") # female, male variance and cov
spp_cor <- spp_mat[, "fm_cov"]/(sqrt(spp_mat[, "f_V"]*spp_mat[, "m_V"]))
res.cor <- spp_cor
mean(res.cor)
HPDinterval(res.cor)
summary(res.cor)

#slope for units
#computed as covariance divided by male variance
slope_units <- spp_mat[,2]/spp_mat[,3]
summary(slope_units)

#Publication bias----

# predictions for fixed effects
pred_fix <- as.vector(apply(mod$sol,2,mean)[1:mod$models[[1]]$Fixed$nfl] %*% t(mod$models[[1]]$X))

# predictions for random effects (including mev)
pred_ran <- as.vector(apply(mod$sol,2,mean)[-(1:mod$models[[1]]$Fixed$nfl)] %*% t(mod$models[[1]]$Z))

# predictions for sampling variance 
raw_se <- c(datos$zr_se_fem, datos$zr_se_male)
#pred_mev <- apply(mod$sol,2,mean)[(ncol(mod$sol)-nrow(datos)*2 + 1):ncol(mod$sol)]*raw_se

# observed data
raw_data <- c(datos$zr_f, datos$zr_m)

# residuals
pred_res <- raw_data - (pred_fix + pred_ran)

# precision 
precision <- c(1/datos$zr_se_fem, 1/datos$zr_se_male)

#funnel plots
#females
length(datos$overall_parameter) #getting the numbers of observations for the subsetted data
plot(pred_res[1:112], precision[1:112])

#males
plot(pred_res[113:224], precision[113:224])

#female residuals
residuales <- pred_res[1:112]
precis <- precision[1:112]

#Trim and fill procedures
metaR <- rma(yi= residuales, sei = 1/precis)
TF <-trimfill(metaR,estimator="R0")
TF
funnel(TF, 'seinv', cex=0.8)

#Egger's test
regtest(metaR, model="lm", predictor="sei")

#male residuals
residuales <- pred_res[113:224]
precis <- precision[113:224]

#Trim and fill procedures
metaR <- rma(yi= residuales, sei = 1/precis)
TF <-trimfill(metaR,estimator="R0")
TF
funnel(TF, 'seinv', cex=0.8)

regtest(metaR, model="lm", predictor="sei")


#MODEL 8 - MODEL INCORPORATING SEXUAL DIMORPHISM FOR CONDITION DATA ONLY (Without removing outliers)----
# prior
prior <- list(R = list(V = diag(2), nu = 2), 
              G = list(G1 = list(V = diag(2) , nu = 2, alpha.mu=c(0,0), alpha.V=diag(2)*25^2),
                       G2 = list(V = diag(2) , nu = 2, alpha.mu=c(0,0), alpha.V=diag(2)*25^2)))
                       
modelos <- NULL # setting up an empty list to store models
class(modelos) <- 'list'

#********************************
datos <- subset(dat, dimorphism_Cohend!="NA" & overall_parameter=="Body Condition") # SPECIFY DATA SET (no missing values)
#********************************

#run loop.
for (i in 1:50){
  
  AinvTA.2<-inverseA(tree[[i]])$Ainv
  m1 <- MCMCglmm(cbind(zr_f, zr_m) ~ trait + dimorphism_Cohend + trait:dimorphism_Cohend + scale(year, scale= FALSE) -1, 
                 random = ~ us(trait):animal + us(trait):scientific_names,
                 rcov = ~ us(trait):units,
                 mev = c(datos$v_fem, datos$v_male),
                 ginverse=list(animal = AinvTA.2),
                 data = datos,
                 family = rep('gaussian', 2),
                 nitt=11000, thin=100, burnin=1000,
                 pl = TRUE, pr = TRUE,
                 prior = prior,
                 verbose=FALSE)
  
  modelos[[i]] <- m1
  print(i)
}
summary(modelos[[1]]) #eg output of the first model

#processing multimodel results----
#combining posterior distributions across models
all.m.vcv <- modelos[[1]]$VCV
all.m.sol <- modelos[[1]]$Sol

for (i in 2:50){
  
  all.m.vcv <- rbind(all.m.vcv, modelos[[i]]$VCV)
  all.m.sol <- rbind(all.m.sol, modelos[[i]]$Sol)
  
}

#converting into mcmc objects
all.m.vcv <- as.mcmc(all.m.vcv)
all.m.sol <- as.mcmc(all.m.sol)

#combine output into a list----
#this includes: 
#(a) a list with all 50 models
#(b) the combined posterior distribution of all sol in (a)
#(c) the combined posterior distribution of all vcv in (a)

#***************************************************************************************
output.model8 <- (list(models=modelos, sol=all.m.sol, vcv=all.m.vcv)) # SPECIFY OUTPUT NAME
#***************************************************************************************

#remove temporary files
rm(modelos, all.m.sol, all.m.vcv)

#summarising results----
#***************************************************************************************
mod <- output.model8 # SPECIFY NAME OF MODEL THAT WE WANT TO SUMMARISE
#***************************************************************************************

#fixed effects
#posterior means
colMeans(mod$sol[,1:mod$models[[1]]$Fixed$nfl])

#95%CIs
HPDinterval(mod$sol[,1:mod$models[[1]]$Fixed$nfl])

#random effects
#posterior means
colMeans(mod$vcv)

#95%CIs
HPDinterval(mod$vcv)

#computing effective sample sizes
effectiveSize(mod$vcv)
effectiveSize(mod$sol[,1:mod$models[[1]]$Fixed$nfl])

results.table <- rbind(
  #sol results 
  data.frame(parameter=names(colMeans(mod$sol[,1:mod$models[[1]]$Fixed$nfl])),
             post.mean=colMeans(mod$sol[,1:mod$models[[1]]$Fixed$nfl]),
             HPDinterval(mod$sol[,1:mod$models[[1]]$Fixed$nfl]),
             eff.sample.size=effectiveSize(mod$sol[,1:mod$models[[1]]$Fixed$nfl])
  ),
  
  #vcv results
  data.frame(parameter=names(colMeans(mod$vcv)),
             post.mean=colMeans(mod$vcv),
             HPDinterval(mod$vcv),
             eff.sample.size=effectiveSize(mod$vcv))
)

results.table <- subset(results.table, parameter!="sqrt(mev):sqrt(mev).meta") # eliminates row for measurement error
rownames(results.table) <- NULL

#**********************************************************************
table.8 <- results.table # give results.table a name
#**********************************************************************
#save(mod, table.8, file = 'model_8.rda')

#Proportion of the variance explained by phylogeny and species id
# phylogeny
prop.phyl.var.fem <- mod$vcv[,1]/(mod$vcv[,1] + mod$vcv[,5] + mod$vcv[,10]) #females
mean(prop.phyl.var.fem)
HPDinterval(prop.phyl.var.fem)

prop.phyl.var.male <- mod$vcv[,4]/ (mod$vcv[,4] + mod$vcv[,8] + mod$vcv[,13]) #males
mean(prop.phyl.var.male)
HPDinterval(prop.phyl.var.male)

# species id
prop.spp.var.fem <- mod$vcv[,5]/ (mod$vcv[,1] + mod$vcv[,5] + mod$vcv[,10]) #females
mean(prop.spp.var.fem)
HPDinterval(prop.spp.var.fem)

prop.spp.var.male <- mod$vcv[,8]/ (mod$vcv[,4] + mod$vcv[,8] + mod$vcv[,13]) #males
mean(prop.spp.var.male)
HPDinterval(prop.spp.var.male)

#residual
prop.residual.fem <- mod$vcv[,10]/(mod$vcv[,1] + mod$vcv[,5] + mod$vcv[,10]) #females
mean(prop.residual.fem)
HPDinterval(prop.residual.fem)

prop.residual.male <- mod$vcv[,13]/(mod$vcv[,4] + mod$vcv[,8] + mod$vcv[,13]) #males
mean(prop.residual.male)
HPDinterval(prop.residual.male)

#correlations for phylogeny
# getting correlations -  (correlation = cov/(SD*SD))
spp_mat <- mod$vcv[,c(1, 3, 4)]
attr(spp_mat, "dimnames")[[2]]<- c("f_V", "fm_cov", "m_V") # female variance, covariance, male variance
spp_cor <- spp_mat[, "fm_cov"]/(sqrt(spp_mat[, "f_V"]*spp_mat[, "m_V"]))
phylo.cor <- spp_cor
mean(phylo.cor)
HPDinterval(phylo.cor)
summary(phylo.cor)

#slope for phylogeny
#computed as covariance divided by male variance
slope_phylo <- spp_mat[,2]/spp_mat[,3]
summary(slope_phylo)

#correlations for species id
# getting correlations - spp (correlation = cov/(SD*SD))
spp_mat <- mod$vcv[,c(5, 7, 8)]
attr(spp_mat, "dimnames")[[2]]<- c("f_V", "fm_cov", "m_V") # female, male variance and cov
spp_cor <- spp_mat[, "fm_cov"]/(sqrt(spp_mat[, "f_V"]*spp_mat[, "m_V"]))
sp.id.cor <- spp_cor
mean(sp.id.cor)
HPDinterval(sp.id.cor)
summary(sp.id.cor)

#slope for species
#computed as covariance divided by male variance
slope_species <- spp_mat[,2]/spp_mat[,3]
summary(slope_species)

#correlations for residual
# getting correlations - spp (correlation = cov/(SD*SD))
spp_mat <- mod$vcv[,c(10, 12, 13)]
attr(spp_mat, "dimnames")[[2]]<- c("f_V", "fm_cov", "m_V") # female, male variance and cov
spp_cor <- spp_mat[, "fm_cov"]/(sqrt(spp_mat[, "f_V"]*spp_mat[, "m_V"]))
res.cor <- spp_cor
mean(res.cor)
HPDinterval(res.cor)
summary(res.cor)

#slope for units
#computed as covariance divided by male variance
slope_units <- spp_mat[,2]/spp_mat[,3]
summary(slope_units)

#Publication bias----

# predictions for fixed effects
pred_fix <- as.vector(apply(mod$sol,2,mean)[1:mod$models[[1]]$Fixed$nfl] %*% t(mod$models[[1]]$X))

# predictions for random effects (including mev)
pred_ran <- as.vector(apply(mod$sol,2,mean)[-(1:mod$models[[1]]$Fixed$nfl)] %*% t(mod$models[[1]]$Z))

# predictions for sampling variance 
raw_se <- c(datos$zr_se_fem, datos$zr_se_male)
#pred_mev <- apply(mod$sol,2,mean)[(ncol(mod$sol)-nrow(datos)*2 + 1):ncol(mod$sol)]*raw_se

# observed data
raw_data <- c(datos$zr_f, datos$zr_m)

# residuals
pred_res <- raw_data - (pred_fix + pred_ran)

# precision 
precision <- c(1/datos$zr_se_fem, 1/datos$zr_se_male)

#funnel plots
#females
length(datos$overall_parameter) #getting the numbers of observations for the subsetted data
plot(pred_res[1:107], precision[1:107])

#males
plot(pred_res[108:214], precision[108:214])

#female residuals
residuales <- pred_res[1:107]
precis <- precision[1:107]

#Trim and fill procedures
metaR <- rma(yi= residuales, sei = 1/precis)
TF <-trimfill(metaR,estimator="R0")
TF
funnel(TF, 'seinv', cex=0.8)

#Egger's test
regtest(metaR, model="lm", predictor="sei")

#male residuals
residuales <- pred_res[108:214]
precis <- precision[108:214]

#Trim and fill procedures
metaR <- rma(yi= residuales, sei = 1/precis)
TF <-trimfill(metaR,estimator="R0")
TF
funnel(TF, 'seinv', cex=0.8)

regtest(metaR, model="lm", predictor="sei")
