# Supplementary material for: Ornaments are equally informative in male and female birds
Source: Nat Commun. 2022 Oct 7;13:5917. doi: 10.1038/s41467-022-33548-7 (PMC9546859; doi:10.1038/s41467-022-33548-7)
Supplement: Supplementary file 10 — Source Data [file 41467_2022_33548_MOESM10_ESM.zip]

Archive with 6 entries (6 files):
- Figure 1 source data (extended).xlsx
- Figure 2 source data.xlsx
- Figure 3 source data.xlsx
- Supplementary Figure 1 source data.xlsx
- Supplementary Figure 2 source data.xlsx
- Supplementary Figure 3 source data (extended).xlsx
