# Supplementary material for: Ornaments are equally informative in male and female birds
Source: Nat Commun. 2022 Oct 7;13:5917. doi: 10.1038/s41467-022-33548-7 (PMC9546859; doi:10.1038/s41467-022-33548-7)
Supplement: Supplementary file 10 — Source Data [file 41467_2022_33548_MOESM10_ESM.zip › Figure 1 source data (extended).xlsx]

## Sheet: Fig1
data.type	year.ref	authors	species	trait	trait.type	trait.subtype	overall.parameter	specific.parameter	female.effect.size.zr	female.effect.size.se	male.effect.size.zr	male.effect.size.se
PAIRED	2017	Blizard, Misha and Pruett-Jones, Stephen	Actitis macularius	plumage ventral spots	melanin	melanin	condition	parasites	0.609663	0.185695	0.303029	0.138675
PAIRED	2009	Douglas, Hector D., III and Kitaysky, Alexander S. and Kitaiskaia, Evgenia V. and Maccormick, Aidan and Kelly, Anke	Aethia cristatella	plumage crest	morphological	size	condition	stress	0.147051	0.267261	0.647523	0.176777
PAIRED	2010	Legagneux, Pierre and Thery, Marc and Guillemain, Matthieu and Gomez, Doris and Bretagnolle, Vincent	Anas crecca	plumage wing patch	structural	structural	condition	body size	0.0914233	0.039163	0.0235544	0.0438108
PAIRED	2010	Legagneux, Pierre and Thery, Marc and Guillemain, Matthieu and Gomez, Doris and Bretagnolle, Vincent	Anas platyrhynchos	plumage wing patch	structural	structural	condition	body size	0.622363	0.25	0.366356	0.223607
PAIRED	2010	Legagneux, Pierre and Thery, Marc and Guillemain, Matthieu and Gomez, Doris and Bretagnolle, Vincent	Anas platyrhynchos	plumage wing patch	structural	structural	condition	body size	0.429886	0.25	-0.0652926	0.223607
PAIRED	2010	Legagneux, Pierre and Thery, Marc and Guillemain, Matthieu and Gomez, Doris and Bretagnolle, Vincent	Anas platyrhynchos	plumage wing patch	structural	structural	condition	body condition	0.599978	0.25	0.542825	0.223607
PAIRED	2010	Legagneux, Pierre and Thery, Marc and Guillemain, Matthieu and Gomez, Doris and Bretagnolle, Vincent	Anas platyrhynchos	plumage wing patch	structural	structural	condition	body condition	0.431098	0.25	0.352146	0.223607
PAIRED	2015	van Dijk, Rene E. and Robles, Raquel and Groothuis, Ton G. G. and de Vries, Bonnie and Eising, Corine M.	Apalis thoracica	plumage breast band	melanin	melanin	condition	body size	0.759117	0.258199	0.0316333	0.235702
PAIRED	2015	van Dijk, Rene E. and Robles, Raquel and Groothuis, Ton G. G. and de Vries, Bonnie and Eising, Corine M.	Apalis thoracica	plumage breast band	melanin	melanin	condition	body condition	-0.280169	0.258199	0.887341	0.235702
PAIRED	2015	Keddar, Ismael and Couchoux, Charline and Jouventin, Pierre and Dobson, F. Stephen	Aptenodytes patagonicus	plumage auricular patch	other	spheniscin	condition	environment	0.0684203	0.0813788	0.28285	0.0813788
PAIRED	2015	Keddar, Ismael and Couchoux, Charline and Jouventin, Pierre and Dobson, F. Stephen	Aptenodytes patagonicus	plumage auricular patch	other	spheniscin	condition	environment	0.529264	0.0813788	0.66286	0.0813788
PAIRED	2015	Keddar, Ismael and Couchoux, Charline and Jouventin, Pierre and Dobson, F. Stephen	Aptenodytes patagonicus	plumage auricular patch	other	spheniscin	condition	environment	-0.0404116	0.0813788	0.0484881	0.0813788
PAIRED	2015	Keddar, Ismael and Couchoux, Charline and Jouventin, Pierre and Dobson, F. Stephen	Aptenodytes patagonicus	plumage auricular patch	other	spheniscin	condition	environment	0.662744	0.0813788	0.80089	0.0813788
PAIRED	2015	Keddar, Ismael and Couchoux, Charline and Jouventin, Pierre and Dobson, F. Stephen	Aptenodytes patagonicus	plumage auricular patch	other	spheniscin	condition	environment	-0.111408	0.0813788	-0.0726966	0.0813788
PAIRED	2016	Viblanc, Vincent A. and Dobson, F. Stephen and Stier, Antoine and Schull, Quentin and Saraux, Claire and Gineste, Benoit and Pardonnet, Sylvia and Kauffmann, Marion and Robin, Jean-Patrice and Bize, Pierre	Aptenodytes patagonicus	beak	carotenoid	carotenoid	condition	body condition	-0.51	0.223607	0.29	0.204124
PAIRED	2016	Viblanc, Vincent A. and Dobson, F. Stephen and Stier, Antoine and Schull, Quentin and Saraux, Claire and Gineste, Benoit and Pardonnet, Sylvia and Kauffmann, Marion and Robin, Jean-Patrice and Bize, Pierre	Aptenodytes patagonicus	beak	carotenoid	carotenoid	condition	body condition	0.53	0.223607	-0.06	0.204124
PAIRED	2016	Viblanc, Vincent A. and Dobson, F. Stephen and Stier, Antoine and Schull, Quentin and Saraux, Claire and Gineste, Benoit and Pardonnet, Sylvia and Kauffmann, Marion and Robin, Jean-Patrice and Bize, Pierre	Aptenodytes patagonicus	beak	carotenoid	carotenoid	condition	stress	0.59	0.301511	-0.37	0.27735
PAIRED	2006	Penteriani, V and Alonso-Alvarez, C and Delgado, MDM and Sergio, F and Ferrer, M	Bubo bubo	plumage throat patch	unpigmented	unpigmented	condition	body size	0.725005	0.316228	0.266108	0.27735
PAIRED	2004	Krebs, EA and Hunte, W and Green, DJ	Bubulcus ibis	plumage breeding plumes	other	size and melanin	fitness	reproductive success	-0.185587	0.132453	0.118878	0.132453
PAIRED	2004	Krebs, EA and Hunte, W and Green, DJ	Bubulcus ibis	plumage breeding plumes	other	size and melanin	fitness	reproductive success	0.220788	0.124035	0.00654649	0.223607
PAIRED	2004	Krebs, EA and Hunte, W and Green, DJ	Bubulcus ibis	plumage breeding plumes	other	size and melanin	fitness	reproductive success	0.353965	0.144338	0.600526	0.144338
PAIRED	2004	Krebs, EA and Hunte, W and Green, DJ	Bubulcus ibis	plumage breeding plumes	other	size and melanin	fitness	reproductive success	-0.247305	0.128037	0.175897	0.128037
PAIRED	2012	Kelly, Ryan J. and Murphy, Troy G. and Tarvin, Keith A. and Burness, Gary	Spinus tristis	plumage throat	carotenoid	carotenoid	condition	immunity	0.478199	0.242536	0.0737735	0.223607
PAIRED	2012	Kelly, Ryan J. and Murphy, Troy G. and Tarvin, Keith A. and Burness, Gary	Spinus tristis	plumage throat	carotenoid	carotenoid	condition	immunity	0.507506	0.258199	-0.231657	0.258199
PAIRED	2008	Silva, Nadia and Aviles, Jesus M. and Danchin, Etienne and Parejo, Deseada	Coracias garrulus	plumage back	melanin	melanin	fitness	reproductive success	0.357619	0.174078	0.396769	0.185695
PAIRED	2004	Kraaijeveld, K and Gregurke, J and Hall, C and Komdeur, J and Mulder, RA	Cygnus atratus	plumage wing curled feathers	morphological	size	condition	body size	-0.0701147	0.113961	0.0801713	0.125
PAIRED	2004	Kraaijeveld, K and Gregurke, J and Hall, C and Komdeur, J and Mulder, RA	Cygnus atratus	plumage wing curled feathers	morphological	size	condition	body condition	-0.0902442	0.113961	0.365444	0.125
PAIRED	2004	Kraaijeveld, K and Gregurke, J and Hall, C and Komdeur, J and Mulder, RA	Cygnus atratus	plumage wing curled feathers	morphological	size	fitness	reproductive success	0.348015	0.113961	0.402813	0.129099
PAIRED	2014	Grunst, Andrea S. and Rotenberry, John T. and Grunst, Melissa L.	Setophaga petechia	plumage breast streaks	melanin	melanin	condition	body condition	0.096992	0.119523	0.361418	0.09245
PAIRED	2014	Grunst, Andrea S. and Rotenberry, John T. and Grunst, Melissa L.	Setophaga petechia	plumage breast	carotenoid	carotenoid	condition	body condition	-0.586799	0.218218	0.742469	0.174078
PAIRED	2014	Grunst, Andrea S. and Rotenberry, John T. and Grunst, Melissa L.	Setophaga petechia	plumage breast	carotenoid	carotenoid	condition	body condition	0.156751	0.150756	0.140516	0.111803
PAIRED	2014	Grunst, Andrea S. and Rotenberry, John T. and Grunst, Melissa L.	Setophaga petechia	plumage breast	carotenoid	carotenoid	condition	body condition	0.538586	0.196116	-0.00375789	0.149071
PAIRED	2014	Grunst, Andrea S. and Rotenberry, John T. and Grunst, Melissa L.	Setophaga petechia	plumage breast	carotenoid	carotenoid	condition	body condition	-0.0277315	0.27735	0.85145	0.223607
PAIRED	2018	Funghi, Caterina and Trigo, Sandra and Gomes, Ana Cristina R. and Soares, Marta C. and Cardoso, Goncalo C.	Estrilda astrild	bill colour	carotenoid	carotenoid	condition	stress	-0.3399	0.57735	0.437801	1
PAIRED	2009	McGraw, Kevin J. and Massaro, Melanie and Rivers, Trevor J. and Mattern, Thomas	Eudyptes robustus	plumage crest	other	spheniscin	condition	body condition	0.337916	0.179605	0.679495	0.25
PAIRED	2009	McGraw, Kevin J. and Massaro, Melanie and Rivers, Trevor J. and Mattern, Thomas	Eudyptes robustus	plumage crest	other	spheniscin	condition	body condition	1.28074	0.179605	0.746218	0.25
PAIRED	2007	Murphy, Troy G.	Eumomota superciliosa	plumage tail (wire)	morphological	size	fitness	reproductive success	-0.281459	0.150756	0.383845	0.132453
PAIRED	2012	Murphy, Troy G. and Pham, Tiffany T.	Eumomota superciliosa	plumage tail	structural	structural	condition	body condition	-0.038644	0.142857	0.399937	0.131306
PAIRED	2015	Vergara, P. and Fargallo, J. A. and Martinez-Padilla, J.	Falco tinnunculus	skin eye ring	carotenoid	carotenoid	fitness	reproductive success	0.236936	0.0985329	0.142099	0.110432
PAIRED	2015	Vergara, P. and Fargallo, J. A. and Martinez-Padilla, J.	Falco tinnunculus	skin eye ring	carotenoid	carotenoid	fitness	reproductive success	0.340585	0.117041	0.0650918	0.119523
PAIRED	2015	Vergara, P. and Fargallo, J. A. and Martinez-Padilla, J.	Falco tinnunculus	skin eye ring	carotenoid	carotenoid	fitness	reproductive success	0.0969022	0.101535	-0.0163214	0.1066
PAIRED	2015	Vergara, P. and Fargallo, J. A. and Martinez-Padilla, J.	Falco tinnunculus	skin eye ring	carotenoid	carotenoid	fitness	reproductive success	0.261395	0.0932505	-0.0659826	0.111803
PAIRED	2015	Vergara, P. and Fargallo, J. A. and Martinez-Padilla, J.	Falco tinnunculus	skin eye ring	carotenoid	carotenoid	fitness	reproductive success	0.260753	0.102598	0.0574632	0.111803
PAIRED	2015	Vergara, P. and Fargallo, J. A. and Martinez-Padilla, J.	Falco tinnunculus	skin eye ring	carotenoid	carotenoid	fitness	reproductive success	0.0138009	0.0920575	-0.109091	0.119523
PAIRED	2016	Lopez-Idiaquez, David and Vergara, Pablo and Antonio Fargallo, Juan and Martinez-Padilla, Jesus	Falco tinnunculus	plumage dorsal spots	melanin	melanin	fitness	timing of breeding	0.304839	0.0873704	0.243959	0.0845154
PAIRED	2011	Parejo, Deseada and Silva, Nadia and Danchin, Etienne and Aviles, Jesus M.	Falco tinnunculus	plumage rump	melanin	melanin	condition	immunity	0.334672	0.145865	0.420601	0.185695
PAIRED	2017	Laczi, Miklos and Kotel, Dora and Torok, Janos and Hegyi, Gergely	Ficedula albicollis	plumage wing patch	unpigmented	unpigmented	fitness	offspring quality or condition	0.341258	0.288675	-0.282265	0.288675
PAIRED	2017	Laczi, Miklos and Kotel, Dora and Torok, Janos and Hegyi, Gergely	Ficedula albicollis	plumage composite	other	unpigmented and melanin	fitness	offspring quality or condition	-0.350704	0.301511	0.0536213	0.288675
PAIRED	2017	Laczi, Miklos and Kotel, Dora and Torok, Janos and Hegyi, Gergely	Ficedula albicollis	plumage composite	other	unpigmented and melanin	fitness	offspring quality or condition	-0.033012	0.301511	0.0510142	0.288675
PAIRED	2017	Laczi, Miklos and Kotel, Dora and Torok, Janos and Hegyi, Gergely	Ficedula albicollis	plumage wing patch	unpigmented	unpigmented	fitness	offspring quality or condition	-0.079165	0.288675	0.455122	0.288675
PAIRED	2017	Laczi, Miklos and Kotel, Dora and Torok, Janos and Hegyi, Gergely	Ficedula albicollis	plumage composite	other	unpigmented and melanin	fitness	offspring quality or condition	-0.160361	0.301511	0.0942783	0.288675
PAIRED	2017	Laczi, Miklos and Kotel, Dora and Torok, Janos and Hegyi, Gergely	Ficedula albicollis	plumage composite	other	unpigmented and melanin	fitness	offspring quality or condition	-0.263643	0.301511	-0.380682	0.288675
PAIRED	2017	Laczi, Miklos and Kotel, Dora and Torok, Janos and Hegyi, Gergely	Ficedula albicollis	plumage wing patch	unpigmented	unpigmented	fitness	parental quality	-0.19649	0.27735	-0.139192	0.27735
PAIRED	2017	Laczi, Miklos and Kotel, Dora and Torok, Janos and Hegyi, Gergely	Ficedula albicollis	plumage composite	other	unpigmented and melanin	fitness	parental quality	0.221555	0.288675	0.252748	0.27735
PAIRED	2017	Laczi, Miklos and Kotel, Dora and Torok, Janos and Hegyi, Gergely	Ficedula albicollis	plumage composite	other	unpigmented and melanin	fitness	parental quality	0.122408	0.288675	0.0639872	0.27735
PAIRED	2017	Laczi, Miklos and Kotel, Dora and Torok, Janos and Hegyi, Gergely	Ficedula albicollis	plumage patch	unpigmented	unpigmented	fitness	reproductive success	-0.459897	0.160128	0.298566	0.160128
PAIRED	2017	Laczi, Miklos and Kotel, Dora and Torok, Janos and Hegyi, Gergely	Ficedula albicollis	plumage composite	other	unpigmented and melanin	fitness	reproductive success	-0.0983156	0.301511	-0.020903	0.288675
PAIRED	2017	Laczi, Miklos and Kotel, Dora and Torok, Janos and Hegyi, Gergely	Ficedula albicollis	plumage composite	other	unpigmented and melanin	fitness	reproductive success	-0.190056	0.301511	-0.27654	0.288675
PAIRED	2013	Laczi, Miklos and Hegyi, Gergely and Herenyi, Marton and Kiss, Dorottya and Marko, Gabor and Nagy, Gergely and Rosivall, Balazs and Szoellosi, Eszter and Toeroek, Janos	Ficedula albicollis	plumage composite (forehead, crown and breast in both sexes, plus wing patch only in males)	other	unpigmented and melanin	fitness	timing of breeding	0.202733	0.100504	0.244774	0.113961
PAIRED	2013	Kiss, Dorottya and Hegyi, Gergely and Torok, Janos and Rosivall, Balazs	Ficedula albicollis	plumage wing patch	unpigmented	unpigmented	fitness	parental quality	0.302428	0.213201	0.142536	0.213201
PAIRED	2019	Moreno, Juan and Cantarero, Alejandro and Plaza, Mireia and Lopez-Arrabe, Jimena	Ficedula hypoleuca	plumage wing patch	unpigmented	unpigmented	fitness	reproductive success	0.00280449	0.096225	0.0220845	0.118678
PAIRED	2019	Moreno, Juan and Cantarero, Alejandro and Plaza, Mireia and Lopez-Arrabe, Jimena	Ficedula hypoleuca	plumage forehead patch	unpigmented	unpigmented	fitness	reproductive success	0.276082	0.096225	-0.0413773	0.118678
PAIRED	2019	Moreno, Juan and Cantarero, Alejandro and Plaza, Mireia and Lopez-Arrabe, Jimena	Ficedula hypoleuca	plumage wing patch	unpigmented	unpigmented	fitness	reproductive success	0.141347	0.096225	-0.131217	0.118678
PAIRED	2019	Moreno, Juan and Cantarero, Alejandro and Plaza, Mireia and Lopez-Arrabe, Jimena	Ficedula hypoleuca	plumage forehead patch	unpigmented	unpigmented	fitness	reproductive success	-0.167284	0.096225	-0.239181	0.118678
PAIRED	2012	Ruiz-De-Castaneda, Rafael and Burtt, Edward H., Jr. and Gonzalez-Braojos, Sonia and Moreno, Juan	Ficedula hypoleuca	plumage wing patch (feather)	unpigmented	unpigmented	condition	body condition	0.263184	0.0898027	0.705121	0.102062
PAIRED	2019	Moreno, Juan and Cantarero, Alejandro and Plaza, Mireia and Lopez-Arrabe, Jimena	Ficedula hypoleuca	plumage wing patch	unpigmented	unpigmented	condition	environment	0.238744	0.096225	-0.245446	0.118678
PAIRED	2019	Moreno, Juan and Cantarero, Alejandro and Plaza, Mireia and Lopez-Arrabe, Jimena	Ficedula hypoleuca	plumage wing patch	unpigmented	unpigmented	condition	environment	0.280155	0.096225	0.206309	0.118678
PAIRED	2019	Moreno, Juan and Cantarero, Alejandro and Plaza, Mireia and Lopez-Arrabe, Jimena	Ficedula hypoleuca	plumage forehead patch	unpigmented	unpigmented	condition	environment	0.24002	0.096225	-0.0992858	0.118678
PAIRED	2019	Moreno, Juan and Cantarero, Alejandro and Plaza, Mireia and Lopez-Arrabe, Jimena	Ficedula hypoleuca	plumage forehead patch	unpigmented	unpigmented	condition	environment	0.104919	0.096225	0.283172	0.118678
PAIRED	2013	Doutrelant, C; Gregoire, A; Gomez, D; Staszewski, V; Arnoux, E; Tveraa, T; Faivre, B; Boulinier, T	Fratercula arctica	cutaneous gape rosette	carotenoid	carotenoid	condition	body condition	0.733169	0.267261	-0.3341	0.258199
PAIRED	2016	Enrique Martinez, Jose and Francisco Calvo, Jose and Victoria Jimenez-Franco, Maria and Zuberogoitia, Inigo and Lopez-Lopez, Pascual	Aquila pennata	plumage ventral	melanin	melanin	fitness	reproductive success	0.050987	0.05	-0.0109588	0.05
PAIRED	2018	Liu, Yu and Scordato, Elizabeth S. C. and Safran, Rebecca and Evans, Matthew	Hirundo rustica	plumage tail streamer	morphological	size	fitness	reproductive success	0.238596	0.140028	0.0503294	0.140028
PAIRED	2018	Liu, Yu and Scordato, Elizabeth S. C. and Safran, Rebecca and Evans, Matthew	Hirundo rustica	plumage throat	melanin	melanin	fitness	reproductive success	0.177337	0.140028	0.101886	0.140028
PAIRED	2018	Liu, Yu and Scordato, Elizabeth S. C. and Safran, Rebecca and Evans, Matthew	Hirundo rustica	plumage belly	melanin	melanin	fitness	reproductive success	-0.167952	0.140028	0.289863	0.140028
PAIRED	2018	Liu, Yu and Scordato, Elizabeth S. C. and Safran, Rebecca and Evans, Matthew	Hirundo rustica	plumage tail streamer	morphological	size	fitness	reproductive success	0.407943	0.138675	0.107664	0.138675
PAIRED	2018	Liu, Yu and Scordato, Elizabeth S. C. and Safran, Rebecca and Evans, Matthew	Hirundo rustica	plumage throat	melanin	melanin	fitness	reproductive success	0.0714045	0.138675	0.157116	0.138675
PAIRED	2018	Liu, Yu and Scordato, Elizabeth S. C. and Safran, Rebecca and Evans, Matthew	Hirundo rustica	plumage belly	melanin	melanin	fitness	reproductive success	-0.177062	0.138675	0.154451	0.138675
PAIRED	2018	Liu, Yu and Scordato, Elizabeth S. C. and Safran, Rebecca and Evans, Matthew	Hirundo rustica	plumage tail streamer	morphological	size	fitness	timing of breeding	0.307867	0.123091	0.135196	0.123091
PAIRED	2018	Liu, Yu and Scordato, Elizabeth S. C. and Safran, Rebecca and Evans, Matthew	Hirundo rustica	plumage throat	melanin	melanin	fitness	timing of breeding	-0.0073301	0.123091	0.363347	0.123091
PAIRED	2018	Liu, Yu and Scordato, Elizabeth S. C. and Safran, Rebecca and Evans, Matthew	Hirundo rustica	plumage belly	melanin	melanin	fitness	timing of breeding	-0.153332	0.123091	-0.0987964	0.123091
PAIRED	2004	Safran, RJ and McGraw, KJ	Hirundo rustica	plumage tail	morphological	size	fitness	timing of breeding	0.210885	0.149071	0.0191623	0.19245
PAIRED	2011	Vortman, Yoni and Lotem, Arnon and Dor, Roi and Lovette, Irby J. and Safran, Rebecca J.	Hirundo rustica	plumage tail streamer	morphological	size	fitness	reproductive success	0.470244	0.2	0.128743	0.188982
PAIRED	2011	Vortman, Yoni and Lotem, Arnon and Dor, Roi and Lovette, Irby J. and Safran, Rebecca J.	Hirundo rustica	plumage tail streamer	morphological	size	fitness	reproductive success	0.615502	0.288675	0.810743	0.316228
PAIRED	2011	Vortman, Yoni and Lotem, Arnon and Dor, Roi and Lovette, Irby J. and Safran, Rebecca J.	Hirundo rustica	plumage ventral	melanin	melanin	fitness	reproductive success	-0.152165	0.2	0.477884	0.188982
PAIRED	2011	Vortman, Yoni and Lotem, Arnon and Dor, Roi and Lovette, Irby J. and Safran, Rebecca J.	Hirundo rustica	plumage ventral	melanin	melanin	fitness	reproductive success	0.381212	0.288675	0.887184	0.333333
UNPAIRED	2011	Vortman, Yoni and Lotem, Arnon and Dor, Roi and Lovette, Irby J. and Safran, Rebecca J.	Hirundo rustica	plumage tail streamer	morphological	size	fitness	reproductive success			0.56395	0.316228
UNPAIRED	2011	Vortman, Yoni and Lotem, Arnon and Dor, Roi and Lovette, Irby J. and Safran, Rebecca J.	Hirundo rustica	plumage ventral	melanin	melanin	fitness	reproductive success			0.630875	0.316228
PAIRED	2013	Saino, Nicola and Romano, Maria and Rubolini, Diego and Ambrosini, Roberto and Caprioli, Manuela and Milzani, Aldo and Costanzo, Alessandra and Colombo, Graziano and Canova, Luca and Wakamatsu, Kazumasa	Hirundo rustica	plumage belly	melanin	melanin	fitness	survival	0.0396807	0.125988	0.293522	0.09759
PAIRED	2013	Saino, Nicola and Romano, Maria and Rubolini, Diego and Ambrosini, Roberto and Caprioli, Manuela and Milzani, Aldo and Costanzo, Alessandra and Colombo, Graziano and Canova, Luca and Wakamatsu, Kazumasa	Hirundo rustica	plumage belly	melanin	melanin	fitness	survival	0.244389	0.125988	0.077262	0.09759
PAIRED	2013	Saino, Nicola and Romano, Maria and Rubolini, Diego and Ambrosini, Roberto and Caprioli, Manuela and Milzani, Aldo and Costanzo, Alessandra and Colombo, Graziano and Canova, Luca and Wakamatsu, Kazumasa	Hirundo rustica	plumage belly	melanin	melanin	fitness	survival	-0.0805355	0.125988	-0.258142	0.09759
PAIRED	2005	Mougeot, F and Redpath, SM and Leckie, F	Lagopus lagopus	comb	carotenoid	carotenoid	condition	parasites	0.483071	0.133631	0.438792	0.116248
PAIRED	2012	Vergara, Pablo and Redpath, Stephen M. and Martinez-Padilla, Jesus and Mougeot, Francois	Lagopus lagopus	comb	morphological	size	condition	environment	0.71343	0.0449921	0.97546	0.0324614
PAIRED	2012	Vergara, Pablo and Redpath, Stephen M. and Martinez-Padilla, Jesus and Mougeot, Francois	Lagopus lagopus	comb	morphological	size	condition	parasites	-0.00857482	0.0449921	0.805916	0.0324614
PAIRED	2001	Velando, A and Lessells, CM and Marquez, JC	Larosterna inca	plumage moustache	morphological	size	fitness	offspring quality or condition	0.632833	0.235702	0.725005	0.333333
PAIRED	2001	Velando, A and Lessells, CM and Marquez, JC	Larosterna inca	plumage moustache	morphological	size	fitness	offspring quality or condition	0.590145	0.235702	0.459897	0.258199
PAIRED	2001	Velando, A and Lessells, CM and Marquez, JC	Larosterna inca	plumage moustache	morphological	size	fitness	reproductive success	0.528782	0.267261	0.290442	0.223607
PAIRED	2001	Velando, A and Lessells, CM and Marquez, JC	Larosterna inca	plumage moustache	morphological	size	condition	body size	0.53606	0.132453	0.388423	0.160128
PAIRED	2001	Velando, A and Lessells, CM and Marquez, JC	Larosterna inca	plumage moustache	morphological	size	condition	body condition	0.423649	0.132453	0.342828	0.160128
PAIRED	2001	Velando, A and Lessells, CM and Marquez, JC	Larosterna inca	plumage moustache	morphological	shape	condition	body condition	0.100335	0.132453	0.202733	0.160128
PAIRED	2001	Velando, A and Lessells, CM and Marquez, JC	Larosterna inca	wattle (skin)	morphological	size	condition	body condition	0.234189	0.131306	0.298566	0.160128
PAIRED	2001	Velando, A and Lessells, CM and Marquez, JC	Larosterna inca	wattle (skin)	carotenoid	carotenoid	condition	body condition	0.331647	0.131306	0.0500417	0.160128
PAIRED	2018	Pardal, Sara and Alves, Jose A. and Mota, Paulo G. and Ramos, Jaime A.	Limosa limosa	plumage composite (ventral)	melanin	melanin	condition	immunity	-0.287682	0.162221	0.237359	0.2
PAIRED	2003	Massaro, M and Davis, LS and Darby, JT	Megadyptes antipodes	eye colour	other	spheniscin	fitness	reproductive success	0.423805	0.160128	0.491392	0.174078
PAIRED	2003	Massaro, M and Davis, LS and Darby, JT	Megadyptes antipodes	plumage postocular stripe	other	spheniscin	fitness	reproductive success	0.592258	0.160128	0.271022	0.5
PAIRED	2003	Massaro, M and Davis, LS and Darby, JT	Megadyptes antipodes	eye colour	other	spheniscin	fitness	reproductive success	0.39237	0.408248	-0.268983	0.447214
PAIRED	2003	Massaro, M and Davis, LS and Darby, JT	Megadyptes antipodes	plumage postocular stripe	other	spheniscin	fitness	reproductive success	-0.351903	0.408248	-0.398931	0.447214
PAIRED	2015	Surmacki, Adrian and Stepniewski, Janusz and Stepniewska, Malgorzata	Panurus biarmicus	plumage back patch	melanin	melanin	condition	body condition	-0.163274	0.204124	0.402822	0.2
PAIRED	2015	Surmacki, Adrian and Stepniewski, Janusz and Stepniewska, Malgorzata	Panurus biarmicus	tail	morphological	size	condition	body condition	0.495477	0.204124	-0.0588009	0.2
PAIRED	2015	Surmacki, Adrian and Stepniewski, Janusz and Stepniewska, Malgorzata	Panurus biarmicus	bill colour	carotenoid	carotenoid	condition	body condition	0.521973	0.204124	-0.0685869	0.2
PAIRED	2015	Surmacki, Adrian and Stepniewski, Janusz and Stepniewska, Malgorzata	Panurus biarmicus	lore	melanin	melanin	condition	body condition	0.0898789	0.204124	0.179462	0.2
PAIRED	2013	Limbourg, Tobias and Mateman, A. Christa and Lessells, C. M.	Cyanistes caeruleus	plumage crown	structural	structural	fitness	offspring quality or condition	-0.0347035	0.185695	0.441791	0.185695
PAIRED	2013	Limbourg, Tobias and Mateman, A. Christa and Lessells, C. M.	Cyanistes caeruleus	plumage crown	structural	structural	fitness	reproductive success	0.175789	0.185695	-0.295294	0.182574
PAIRED	2013	Limbourg, Tobias and Mateman, A. Christa and Lessells, C. M.	Cyanistes caeruleus	plumage crown	structural	structural	fitness	timing of breeding	0.332762	0.185695	0.0350143	0.182574
PAIRED	2006	Hidalgo-Garcia, Sergio	Cyanistes caeruleus	plumage breast	carotenoid	carotenoid	fitness	offspring quality or condition	0.583913	0.208514	0.571246	0.208514
PAIRED	2006	Hidalgo-Garcia, Sergio	Cyanistes caeruleus	plumage breast	carotenoid	carotenoid	fitness	offspring quality or condition	0.601561	0.208514	1.09995	0.208514
PAIRED	2016	Lucass, Carsten and Iserbyt, Arne and Eens, Marcel and Mueller, Wendt	Cyanistes caeruleus	plumage crown	structural	structural	fitness	parental quality	0.0962966	0.141421	-0.063686	0.169031
PAIRED	2016	Lucass, Carsten and Iserbyt, Arne and Eens, Marcel and Mueller, Wendt	Cyanistes caeruleus	plumage breast	carotenoid	carotenoid	fitness	parental quality	0.164364	0.142857	0.082839	0.171499
PAIRED	2006	Delhey, K and Kempenaers, B	Cyanistes caeruleus	plumage crown	structural	structural	fitness	survival	-0.0868891	0.078326	0.0792551	0.0800641
PAIRED	2006	Delhey, K and Kempenaers, B	Cyanistes caeruleus	plumage crown	structural	structural	fitness	survival	-0.0627279	0.078326	0.0306174	0.0800641
PAIRED	2006	Delhey, K and Kempenaers, B	Cyanistes caeruleus	plumage crown	structural	structural	fitness	survival	-0.0627041	0.078326	-0.0523169	0.0800641
PAIRED	2006	Delhey, K and Kempenaers, B	Cyanistes caeruleus	plumage crown	structural	structural	fitness	survival	-0.31439	0.078326	-0.0827614	0.0800641
PAIRED	2012	Doutrelant, Claire and Gregoire, Arnaud and Midamegbe, Afiwa and Lambrechts, Marcel and Perret, Philippe	Cyanistes caeruleus	plumage cap	structural	structural	condition	stress	0.0214919	0.138675	0.0950711	0.156174
PAIRED	2012	Doutrelant, Claire and Gregoire, Arnaud and Midamegbe, Afiwa and Lambrechts, Marcel and Perret, Philippe	Cyanistes caeruleus	plumage breast	carotenoid	carotenoid	condition	stress	0.0247793	0.138675	0.0733136	0.156174
PAIRED	2005	Mand, R and Tilgar, V and Moller, AP	Parus major	plumage breast	carotenoid	carotenoid	fitness	reproductive success	-0.253742	0.1	0.134741	0.0995037
PAIRED	2013	Garcia-Navas, Vicente and Garcia del Rincon, Amanda and Ferrer, Esperanza S. and Fathi, Hicham	Petronia petronia	plumage breast patch	carotenoid	carotenoid	fitness	parental quality	0.157462	0.2	0.023568	0.218218
PAIRED	2010	Griggio, Matteo and Zanollo, Valeria and Hoi, Herbert	Petronia petronia	plumage breast patch	carotenoid	carotenoid	fitness	parental quality	0.00400002	0.208514	0.522984	0.208514
PAIRED	2003	Veit, AC and Jones, IL	Phaethon rubricauda	tail streamer	morphological	size	fitness	offspring quality or condition	0.30952	0.316228	0.693147	0.377964
PAIRED	2003	Veit, AC and Jones, IL	Phaethon rubricauda	tail streamer	morphological	size	condition	body condition	0.0200027	0.152499	0.100335	0.188982
PAIRED	2003	Daunt, F and Monaghan, P and Wanless, S and Harris, MP	Phalacrocorax aristotelis	plumage crest	morphological	size	fitness	timing of breeding	0.647523	0.213201	0.693147	0.223607
PAIRED	2003	Daunt, F and Monaghan, P and Wanless, S and Harris, MP	Phalacrocorax aristotelis	plumage crest	morphological	size	fitness	reproductive success	0.0762802	0.213201	0.238612	0.223607
PAIRED	2018	Amat, Juan A. and Garrido, Araceli and Portavia, Francesca and Rendon-Martos, Manuel and Perez-Galvez, Antonio and Garrido-Fernandez, Juan and Gomez, Jesus and Bechet, Arnaud and Rendon, Miguel A.	Phoenicopterus roseus	plumage neck colouration	carotenoid	carotenoid	condition	body condition	0.266108	0.109109	0.0100003	0.125
PAIRED	2002	Blanco, G and De la Puente, J	Pica pica	tail	morphological	size	condition	body condition	0.853359	0.301511	0.576193	0.229416
PAIRED	2012	Van Rooij, Erica P. and Griffith, Simon C.	Poephila acuticauda	plumage tail	morphological	size	fitness	reproductive success	0.171667	0.136083	0.0500417	0.13484
PAIRED	2012	Van Rooij, Erica P. and Griffith, Simon C.	Poephila acuticauda	plumage throat patch	melanin	melanin	fitness	reproductive success	0.0100003	0.19245	0	0.182574
PAIRED	2012	Van Rooij, Erica P. and Griffith, Simon C.	Poephila acuticauda	bill	carotenoid	carotenoid	fitness	reproductive success	-0.0400214	0.185695	0.110447	0.188982
PAIRED	2007	Balenger, Susan L. and Johnson, L. Scott and Brubaker, Jessica L. and Ostlind, Emilene	Sialia currucoides	plumage rump	structural	structural	fitness	offspring quality or condition	-0.0200027	0.162221	0.0400214	0.150756
PAIRED	2007	Balenger, Susan L. and Johnson, L. Scott and Brubaker, Jessica L. and Ostlind, Emilene	Sialia currucoides	plumage rump	structural	structural	fitness	parental quality	-0.0902442	0.137361	-0.120581	0.128037
PAIRED	2007	Balenger, Susan L. and Johnson, L. Scott and Brubaker, Jessica L. and Ostlind, Emilene	Sialia currucoides	plumage rump	structural	structural	condition	body size	0.110447	0.0966736	0.244774	0.0928477
PAIRED	2007	Balenger, Susan L. and Johnson, L. Scott and Brubaker, Jessica L. and Ostlind, Emilene	Sialia currucoides	plumage rump	structural	structural	condition	body size	0.140926	0.100504	0.0600722	0.0940721
PAIRED	2007	Balenger, Susan L. and Johnson, L. Scott and Brubaker, Jessica L. and Ostlind, Emilene	Sialia currucoides	plumage rump	structural	structural	condition	body condition	0.110447	0.101015	0.0100003	0.0971286
PAIRED	2014	Morrison, Ashley and Flood, Nancy J. and Reudink, Matthew W.	Sialia currucoides	plumage tail	structural	structural	condition	body size	0.287682	0.133631	-0.140926	0.137361
PAIRED	2014	Morrison, Ashley and Flood, Nancy J. and Reudink, Matthew W.	Sialia currucoides	plumage rump	structural	structural	condition	body size	0.161387	0.133631	-0.192337	0.137361
PAIRED	2014	Morrison, Ashley and Flood, Nancy J. and Reudink, Matthew W.	Sialia currucoides	plumage tail	structural	structural	condition	body size	-0.0400214	0.133631	-0.030009	0.138675
PAIRED	2014	Morrison, Ashley and Flood, Nancy J. and Reudink, Matthew W.	Sialia currucoides	plumage rump	structural	structural	condition	body size	0.100335	0.133631	-0.0100003	0.138675
PAIRED	2014	Morrison, Ashley and Flood, Nancy J. and Reudink, Matthew W.	Sialia currucoides	plumage tail	structural	structural	condition	body size	0	0.132453	-0.0400214	0.137361
PAIRED	2014	Morrison, Ashley and Flood, Nancy J. and Reudink, Matthew W.	Sialia currucoides	plumage rump	structural	structural	condition	body size	-0.0200027	0.132453	-0.0200027	0.137361
PAIRED	2014	Morrison, Ashley and Flood, Nancy J. and Reudink, Matthew W.	Sialia currucoides	plumage tail	structural	structural	condition	body size	-0.0400214	0.19245	-0.0701147	0.19245
PAIRED	2014	Morrison, Ashley and Flood, Nancy J. and Reudink, Matthew W.	Sialia currucoides	plumage rump	structural	structural	condition	body size	0.298566	0.19245	0.030009	0.19245
PAIRED	2005, 2003	Siefferman, L, Hill, GE	Sialia sialis	plumage tail and rump	structural	structural	fitness	offspring quality or condition	0.15114	0.0863868	-0.100335	0.258199
PAIRED	2005, 2003	Siefferman, L, Hill, GE	Sialia sialis	plumage tail and rump	structural	structural	fitness	timing of breeding	0.160328	0.0678844	-0.15114	0.223607
PAIRED	2012	Palestis, Brian G. and Nisbet, Ian C. T. and Hatch, Jeremy J. and Arnold, Jennifer M. and Szczys, Patricia	Sterna dougallii	plumage tail	morphological	size	fitness	timing of breeding	0.255413	0.047036	0.255413	0.0617802
PAIRED	2012	Palestis, Brian G. and Nisbet, Ian C. T. and Hatch, Jeremy J. and Arnold, Jennifer M. and Szczys, Patricia	Sterna dougallii	plumage tail	morphological	size	condition	body size	0.298566	0.0482805	0.223656	0.0629941
PAIRED	2012	Palestis, Brian G. and Nisbet, Ian C. T. and Hatch, Jeremy J. and Arnold, Jennifer M. and Szczys, Patricia	Sterna dougallii	plumage tail	morphological	size	condition	body size	0.140926	0.0469841	0.0902442	0.0618984
PAIRED	2005	Komdeur, J and Oorebeek, M and van Overveld, T and Cuthill, IC	Sturnus vulgaris	plumage throat	other	morphological, structural and melanin	fitness	reproductive success	0.345799	0.152499	0.168481	0.2
PAIRED	2005	Komdeur, J and Oorebeek, M and van Overveld, T and Cuthill, IC	Sturnus vulgaris	plumage throat	structural	structural	fitness	reproductive success	0.0255432	0.152499	-0.0111391	0.2
PAIRED	2005	Komdeur, J and Oorebeek, M and van Overveld, T and Cuthill, IC	Sturnus vulgaris	plumage throat	other	morphological, structural and melanin	fitness	reproductive success	0.000466252	0.152499	-0.194573	0.208514
PAIRED	2005	Komdeur, J and Oorebeek, M and van Overveld, T and Cuthill, IC	Sturnus vulgaris	plumage throat	structural	structural	fitness	reproductive success	-0.373002	0.152499	-0.0680414	0.208514
PAIRED	2005	Komdeur, J and Oorebeek, M and van Overveld, T and Cuthill, IC	Sturnus vulgaris	plumage throat	other	morphological, structural and melanin	fitness	reproductive success	0.561445	0.152499	0.517749	0.208514
PAIRED	2005	Komdeur, J and Oorebeek, M and van Overveld, T and Cuthill, IC	Sturnus vulgaris	plumage throat	structural	structural	fitness	reproductive success	0.0255432	0.152499	0.284057	0.208514
PAIRED	2005	Komdeur, J and Oorebeek, M and van Overveld, T and Cuthill, IC	Sturnus vulgaris	plumage throat	other	morphological, structural and melanin	fitness	reproductive success	0.185668	0.152499	-0.0810377	0.208514
PAIRED	2005	Komdeur, J and Oorebeek, M and van Overveld, T and Cuthill, IC	Sturnus vulgaris	plumage throat	structural	structural	fitness	reproductive success	-0.283172	0.152499	-0.255002	0.208514
PAIRED	2005	Komdeur, J and Oorebeek, M and van Overveld, T and Cuthill, IC	Sturnus vulgaris	plumage throat	other	morphological, structural and melanin	fitness	timing of breeding	0.345365	0.147442	0.274538	0.188982
PAIRED	2005	Komdeur, J and Oorebeek, M and van Overveld, T and Cuthill, IC	Sturnus vulgaris	plumage throat	structural	structural	fitness	timing of breeding	0.159447	0.147442	0.239698	0.188982
PAIRED	2016	Montoya, Bibiana and Valverde, Mahara and Rojas, Emilio and Torres, Roxana	Sula leucogaster	gular skin	carotenoid	carotenoid	condition	stress	0.455012	0.188982	0.331699	0.19245
PAIRED	2008	Bitton, Pierre-Paul and Dawson, Russell D. and Ochs, Courtney L.	Tachycineta bicolor	plumage rump	structural	structural	fitness	reproductive success	0.244774	0.142857	0.0226239	0.109109
PAIRED	2012	Simons, Mirre J. P. and Briga, Michael and Koetsier, Egbert and Folkertsma, Remco and Wubs, Matthias D. and Dijkstra, Cor and Verhulst, Simon	Taeniopygia guttata	bill	carotenoid	carotenoid	fitness	reproductive success	0.342828	0.176777	-0.189009	0.213201
PAIRED	2012	Simons, Mirre J. P. and Briga, Michael and Koetsier, Egbert and Folkertsma, Remco and Wubs, Matthias D. and Dijkstra, Cor and Verhulst, Simon	Taeniopygia guttata	bill	carotenoid	carotenoid	fitness	survival	-0.352246	0.124035	-0.337841	0.120386
PAIRED	2011	Rowe, Karen M. C. and Weatherhead, Patrick J.	Turdus migratorius	plumage breast	melanin	melanin	fitness	offspring quality or condition	0.429843	0.27735	-0.680197	0.408248
PAIRED	2011	Rowe, Karen M. C. and Weatherhead, Patrick J.	Turdus migratorius	plumage breast	melanin	melanin	fitness	parental quality	0.0591615	0.208514	-0.535313	0.27735
PAIRED	2011	Rowe, Karen M. C. and Weatherhead, Patrick J.	Turdus migratorius	plumage breast	melanin	melanin	fitness	parental quality	0.00745349	0.223607	0.0149066	0.301511
PAIRED	2011	Rowe, Karen M. C. and Weatherhead, Patrick J.	Turdus migratorius	plumage breast	melanin	melanin	fitness	reproductive success	0.183217	0.176777	-0.21177	0.25
PAIRED	2011	Rowe, Karen M. C. and Weatherhead, Patrick J.	Turdus migratorius	plumage breast	melanin	melanin	fitness	reproductive success	0.446592	0.188982	-0.188067	0.267261
PAIRED	2011	Rowe, Karen M. C. and Weatherhead, Patrick J.	Turdus migratorius	plumage breast	melanin	melanin	fitness	timing of breeding	0.164642	0.174078	0.156638	0.235702
PAIRED	2011	Rowe, Karen M. C. and Weatherhead, Patrick J.	Turdus migratorius	plumage tail spots	unpigmented	unpigmented	condition	body condition	0.140926	0.182574	0.140926	0.188982
PAIRED	2011	Rowe, Karen M. C. and Weatherhead, Patrick J.	Turdus migratorius	plumage breast	melanin	melanin	condition	body condition	0.56273	0.176777	0.202733	0.223607
PAIRED	2011	Rowe, Karen M. C. and Weatherhead, Patrick J.	Turdus migratorius	plumage breast	melanin	melanin	condition	body condition	0.197968	0.174078	0.531783	0.223607
PAIRED	2000	Roulin, A and Jungi, TW and Pfister, H and Dijkstra, C	Tyto alba	plumage spots	melanin	melanin	fitness	offspring quality or condition	0.376886	0.169031	-0.15114	0.174078
PAIRED	2001a	Roulin, A and Dijkstra, C and Riols, C and Ducrest, AL	Tyto alba	plumage ventral area	melanin	melanin	fitness	reproductive success	0.120581	0.182574	0.183017	0.0800641
PAIRED	2001a	Roulin, A and Dijkstra, C and Riols, C and Ducrest, AL	Tyto alba	plumage ventral area	melanin	melanin	condition	body condition	0.212125	0.142857	0.218854	0.160128
PAIRED	2003	Roulin, A and Ducrest, AL and Balloux, F and Dijkstra, C and Riols, C	Tyto alba	plumage ventral area (undperparts)	melanin	melanin	fitness	offspring quality or condition	0.331647	0.158114	0.110447	0.176777
PAIRED	2012	Almasi, B. and Roulin, A. and Korner-Nievergelt, F. and Jenni-Eiermann, S. and Jenni, L.	Tyto alba	plumage underparts (ventral) spots	melanin	melanin	condition	body size	0.512126	0.166667	0.519093	0.166667
PAIRED	2017	Quinard, Aurelie and Cezilly, Frank and Motreuil, Sebastien and Rossi, Jean-Marc and Biard, Clotilde	Zenaida aurita	plumage crown	melanin	melanin	condition	body size	0.630906	0.132453	0.113365	0.130189
PAIRED	2017	Quinard, Aurelie and Cezilly, Frank and Motreuil, Sebastien and Rossi, Jean-Marc and Biard, Clotilde	Zenaida aurita	plumage ear coverts patches (streaks)	structural	structural	condition	body size	-0.377044	0.132453	0.0435995	0.130189
PAIRED	2017	Quinard, Aurelie and Cezilly, Frank and Motreuil, Sebastien and Rossi, Jean-Marc and Biard, Clotilde	Zenaida aurita	plumage ear coverts patches (streaks)	structural	structural	condition	body size	-0.093093	0.132453	-0.114705	0.130189
PAIRED	2017	Quinard, Aurelie and Cezilly, Frank and Motreuil, Sebastien and Rossi, Jean-Marc and Biard, Clotilde	Zenaida aurita	plumage ear coverts patches (streaks)	structural	structural	condition	body condition	0.0703223	0.132453	-0.132922	0.130189
PAIRED	2017	Quinard, Aurelie and Cezilly, Frank and Motreuil, Sebastien and Rossi, Jean-Marc and Biard, Clotilde	Zenaida aurita	plumage ear coverts patches (streaks)	structural	structural	condition	body condition	0.263239	0.132453	-0.0899693	0.130189
PAIRED	2017	Quinard, Aurelie and Cezilly, Frank and Motreuil, Sebastien and Rossi, Jean-Marc and Biard, Clotilde	Zenaida aurita	plumage neck patch	structural	structural	condition	body size	-0.109668	0.132453	-0.119989	0.130189
PAIRED	2017	Quinard, Aurelie and Cezilly, Frank and Motreuil, Sebastien and Rossi, Jean-Marc and Biard, Clotilde	Zenaida aurita	plumage neck patch	structural	structural	condition	body size	0.285919	0.132453	0.154984	0.130189
PAIRED	2017	Quinard, Aurelie and Cezilly, Frank and Motreuil, Sebastien and Rossi, Jean-Marc and Biard, Clotilde	Zenaida aurita	plumage neck patch	structural	structural	condition	body size	0.0219759	0.132453	0.197468	0.130189
PAIRED	2017	Quinard, Aurelie and Cezilly, Frank and Motreuil, Sebastien and Rossi, Jean-Marc and Biard, Clotilde	Zenaida aurita	plumage neck patch	structural	structural	condition	body size	0.0795851	0.132453	0.0359945	0.130189
PAIRED	2017	Quinard, Aurelie and Cezilly, Frank and Motreuil, Sebastien and Rossi, Jean-Marc and Biard, Clotilde	Zenaida aurita	plumage neck patch	structural	structural	condition	body size	-0.0274687	0.132453	-0.154584	0.130189
PAIRED	2017	Quinard, Aurelie and Cezilly, Frank and Motreuil, Sebastien and Rossi, Jean-Marc and Biard, Clotilde	Zenaida aurita	plumage neck patch	structural	structural	condition	body size	0.0357062	0.132453	-0.0392284	0.130189
PAIRED	2017	Quinard, Aurelie and Cezilly, Frank and Motreuil, Sebastien and Rossi, Jean-Marc and Biard, Clotilde	Zenaida aurita	plumage neck patch	structural	structural	condition	body condition	0.265886	0.132453	-0.262999	0.130189
PAIRED	2017	Quinard, Aurelie and Cezilly, Frank and Motreuil, Sebastien and Rossi, Jean-Marc and Biard, Clotilde	Zenaida aurita	plumage neck patch	structural	structural	condition	body condition	-0.0678986	0.132453	0.10987	0.130189
PAIRED	2017	Quinard, Aurelie and Cezilly, Frank and Motreuil, Sebastien and Rossi, Jean-Marc and Biard, Clotilde	Zenaida aurita	plumage neck patch	structural	structural	condition	body condition	-0.285919	0.132453	-0.050873	0.130189
PAIRED	2017	Quinard, Aurelie and Cezilly, Frank and Motreuil, Sebastien and Rossi, Jean-Marc and Biard, Clotilde	Zenaida aurita	plumage neck patch	structural	structural	condition	body condition	-0.157438	0.132453	-0.064187	0.130189
PAIRED	2017	Quinard, Aurelie and Cezilly, Frank and Motreuil, Sebastien and Rossi, Jean-Marc and Biard, Clotilde	Zenaida aurita	plumage neck patch	structural	structural	condition	body condition	0.205183	0.132453	0.130945	0.130189
PAIRED	2017	Quinard, Aurelie and Cezilly, Frank and Motreuil, Sebastien and Rossi, Jean-Marc and Biard, Clotilde	Zenaida aurita	plumage neck patch	structural	structural	condition	body condition	0.507652	0.132453	-0.0149685	0.130189
PAIRED	2017	Quinard, Aurelie and Cezilly, Frank and Motreuil, Sebastien and Rossi, Jean-Marc and Biard, Clotilde	Zenaida aurita	plumage neck patch	structural	structural	condition	body condition	-0.0554416	0.132453	-0.127571	0.130189
PAIRED	2017	Grunst, Andrea S. and Grunst, Melissa L. and Rathbun, Nathan A. and Hubbard, Joanna K. and Safran, Rebecca J. and Gonser, Rusty A. and Tuttle, Elaina M.	Zonotrichia albicollis	plumage crown stripes (white morph)	other	carotenoid, unpigmented and melanin	fitness	reproductive success	0.279039	0.162221	0.345282	0.149071
PAIRED	2017	Grunst, Andrea S. and Grunst, Melissa L. and Rathbun, Nathan A. and Hubbard, Joanna K. and Safran, Rebecca J. and Gonser, Rusty A. and Tuttle, Elaina M.	Zonotrichia albicollis	plumage crown stripes (tan morph)	other	carotenoid, unpigmented and melanin	fitness	reproductive success	-0.172719	0.150756	-0.417671	0.145865
PAIRED	2017	Grunst, Andrea S. and Grunst, Melissa L. and Rathbun, Nathan A. and Hubbard, Joanna K. and Safran, Rebecca J. and Gonser, Rusty A. and Tuttle, Elaina M.	Zonotrichia albicollis	plumage crown stripes	other	carotenoid, unpigmented and melanin	fitness	survival	-0.0383523	0.118678	0.00746	0.1026
UNPAIRED	2017	Blizard, Misha and Pruett-Jones, Stephen	Actitis macularius	plumage ventral spots	melanin	melanin	condition	body size	0.669922	0.185695
UNPAIRED	2017	Blizard, Misha and Pruett-Jones, Stephen	Actitis macularius	plumage ventral spots	melanin	melanin	condition	body condition	0.663988	0.185695
UNPAIRED	2015	van Dijk, Rene E. and Robles, Raquel and Groothuis, Ton G. G. and de Vries, Bonnie and Eising, Corine M.	Apalis thoracica	plumage breast band	melanin	melanin	fitness	offspring quality or condition	-0.697611	0.353553
UNPAIRED	2015	van Dijk, Rene E. and Robles, Raquel and Groothuis, Ton G. G. and de Vries, Bonnie and Eising, Corine M.	Apalis thoracica	plumage breast band	melanin	melanin	fitness	reproductive success	-0.31543	0.377964
UNPAIRED	2012	Aviles, Jesus M. and Parejo, Deseada	Athene noctua	bill	carotenoid	carotenoid	fitness	offspring quality or condition	0.661095	0.288675
UNPAIRED	2012	Aviles, Jesus M. and Parejo, Deseada	Athene noctua	bill	carotenoid	carotenoid	fitness	offspring quality or condition	-0.305644	0.288675
UNPAIRED	2012	Aviles, Jesus M. and Parejo, Deseada	Athene noctua	bill	carotenoid	carotenoid	fitness	reproductive success	0.0377875	0.258199
UNPAIRED	2012	Aviles, Jesus M. and Parejo, Deseada	Athene noctua	bill	carotenoid	carotenoid	fitness	reproductive success	0.573393	0.258199
UNPAIRED	2012	Aviles, Jesus M. and Parejo, Deseada	Athene noctua	bill	carotenoid	carotenoid	condition	body size	0.626381	0.258199
UNPAIRED	2012	Aviles, Jesus M. and Parejo, Deseada	Athene noctua	bill	carotenoid	carotenoid	condition	body size	0.0654187	0.258199
UNPAIRED	2012	Aviles, Jesus M. and Parejo, Deseada	Athene noctua	bill	carotenoid	carotenoid	condition	body condition	-0.011952	0.258199
UNPAIRED	2012	Aviles, Jesus M. and Parejo, Deseada	Athene noctua	bill	carotenoid	carotenoid	condition	body condition	-0.236826	0.258199
UNPAIRED	2004	Jawor, JM and Gray, N and Beall, SM and Breitwisch, R	Cardinalis cardinalis	mask score	melanin	melanin	fitness	parental quality	0.484861	0.223607
UNPAIRED	2004	Jawor, JM and Gray, N and Beall, SM and Breitwisch, R	Cardinalis cardinalis	underwing feather colour	carotenoid	carotenoid	fitness	reproductive success	0.558715	0.174078
UNPAIRED	2004	Jawor, JM and Gray, N and Beall, SM and Breitwisch, R	Cardinalis cardinalis	underwing feathers colour	carotenoid	carotenoid	fitness	timing of breeding	0.42869	0.179605
UNPAIRED	2004	Jawor, JM and Gray, N and Beall, SM and Breitwisch, R	Cardinalis cardinalis	underwing feather colour	carotenoid	carotenoid	condition	body size	0.280937	0.113228
UNPAIRED	2004	Jawor, JM and Gray, N and Beall, SM and Breitwisch, R	Cardinalis cardinalis	bill colour	carotenoid	carotenoid	condition	body size	0.313252	0.113228
UNPAIRED	2004	Jawor, JM and Gray, N and Beall, SM and Breitwisch, R	Cardinalis cardinalis	bill colour	carotenoid	carotenoid	condition	body condition	0.229742	0.113228
UNPAIRED	2004	Jawor, JM and Gray, N and Beall, SM and Breitwisch, R	Cardinalis cardinalis	underwing feathers colour	carotenoid	carotenoid	condition	body condition	0.306813	0.113228
UNPAIRED	2012	Kelly, Ryan J. and Murphy, Troy G. and Tarvin, Keith A. and Burness, Gary	Spinus tristis	bill	carotenoid	carotenoid	condition	body condition	0.223656	0.258199
UNPAIRED	2012	Kelly, Ryan J. and Murphy, Troy G. and Tarvin, Keith A. and Burness, Gary	Spinus tristis	plumage throat	carotenoid	carotenoid	condition	body condition	0.171667	0.258199
UNPAIRED	2012	Kelly, Ryan J. and Murphy, Troy G. and Tarvin, Keith A. and Burness, Gary	Spinus tristis	bill	carotenoid	carotenoid	condition	immunity	0.660957	0.242536
UNPAIRED	2012	Kelly, Ryan J. and Murphy, Troy G. and Tarvin, Keith A. and Burness, Gary	Spinus tristis	bill	carotenoid	carotenoid	condition	immunity	0.43441	0.258199
UNPAIRED	2012	Kelly, Ryan J. and Murphy, Troy G. and Tarvin, Keith A. and Burness, Gary	Spinus tristis	bill	carotenoid	carotenoid	condition	stress	0.721763	0.229416
UNPAIRED	2012	Kelly, Ryan J. and Murphy, Troy G. and Tarvin, Keith A. and Burness, Gary	Spinus tristis	plumage throat	carotenoid	carotenoid	condition	stress	-0.0236044	0.229416
UNPAIRED	2016	Tarvin, Keith A. and Wong, L. Jin and Lumpkin, David C. and Schroeder, Gabrielle M. and D'Andrea, Dominic and Meade, Sophie and Rivers, Pearl and Murphy, Troy G.	Spinus tristis	bill colour	carotenoid	carotenoid	condition	stress	0.107561	0.223607
UNPAIRED	2016	Tarvin, Keith A. and Wong, L. Jin and Lumpkin, David C. and Schroeder, Gabrielle M. and D'Andrea, Dominic and Meade, Sophie and Rivers, Pearl and Murphy, Troy G.	Spinus tristis	bill colour	carotenoid	carotenoid	condition	stress	0.182874	0.223607
UNPAIRED	2016	Tarvin, Keith A. and Wong, L. Jin and Lumpkin, David C. and Schroeder, Gabrielle M. and D'Andrea, Dominic and Meade, Sophie and Rivers, Pearl and Murphy, Troy G.	Spinus tristis	bill colour	carotenoid	carotenoid	condition	stress	0.0367717	0.223607
UNPAIRED	2005	Amat, JA	Charadrius alexandrinus	plumage head frontal bar	melanin	melanin	fitness	offspring quality or condition	1.1987	0.57735
UNPAIRED	2005	Amat, JA	Charadrius alexandrinus	plumage head frontal bar	melanin	melanin	fitness	timing of breeding	0.16661	0.57735
UNPAIRED	2005	Amat, JA	Charadrius alexandrinus	plumage head frontal bar	melanin	melanin	condition	body size	0.475821	0.5
UNPAIRED	2010	Gladbach, Anja and Gladbach, David Joachim and Kempenaers, Bart and Quillfeldt, Petra	Chloephaga picta	skin tarsus	carotenoid	carotenoid	fitness	offspring quality or condition	0.589614	0.242536
UNPAIRED	2010	Gladbach, Anja and Gladbach, David Joachim and Kempenaers, Bart and Quillfeldt, Petra	Chloephaga picta	plumage head	melanin	melanin	fitness	offspring quality or condition	0.498783	0.242536
UNPAIRED	2010	Gladbach, Anja and Gladbach, David Joachim and Kempenaers, Bart and Quillfeldt, Petra	Chloephaga picta	skin tarsus	carotenoid	carotenoid	fitness	reproductive success	0.678188	0.242536
UNPAIRED	2010	Gladbach, Anja and Gladbach, David Joachim and Kempenaers, Bart and Quillfeldt, Petra	Chloephaga picta	plumage head	melanin	melanin	condition	body condition	0.418969	0.160128
UNPAIRED	2014	Grunst, Andrea S. and Rotenberry, John T. and Grunst, Melissa L.	Setophaga petechia	plumage breast streaks	melanin	melanin	condition	body condition	0.406554	0.158114
UNPAIRED	2018	Funghi, Caterina and Trigo, Sandra and Gomes, Ana Cristina R. and Soares, Marta C. and Cardoso, Goncalo C.	Estrilda astrild	bill colour	carotenoid	carotenoid	condition	stress	0.172727	0.0816497
UNPAIRED	2018	Funghi, Caterina and Trigo, Sandra and Gomes, Ana Cristina R. and Soares, Marta C. and Cardoso, Goncalo C.	Estrilda astrild	bill colour	carotenoid	carotenoid	condition	stress	0.171784	0.0816497
UNPAIRED	2018	Funghi, Caterina and Trigo, Sandra and Gomes, Ana Cristina R. and Soares, Marta C. and Cardoso, Goncalo C.	Estrilda astrild	bill colour	carotenoid	carotenoid	condition	stress	0.179721	0.0816497
UNPAIRED	2018	Funghi, Caterina and Trigo, Sandra and Gomes, Ana Cristina R. and Soares, Marta C. and Cardoso, Goncalo C.	Estrilda astrild	bill colour	carotenoid	carotenoid	condition	stress	0.182583	0.0816497
UNPAIRED	2018	Funghi, Caterina and Trigo, Sandra and Gomes, Ana Cristina R. and Soares, Marta C. and Cardoso, Goncalo C.	Estrilda astrild	bill colour	carotenoid	carotenoid	condition	stress	0.170837	0.0816497
UNPAIRED	2009	Vergara, Pablo and Fargallo, Juan A. and Martinez-Padilla, Jesus and Lemus, Jesus A.	Falco tinnunculus	plumage rump	melanin	melanin	fitness	reproductive success	0.228152	0.065938
UNPAIRED	2016	Lopez-Idiaquez, David and Vergara, Pablo and Antonio Fargallo, Juan and Martinez-Padilla, Jesus	Falco tinnunculus	plumage dorsal spots	melanin	melanin	fitness	timing of breeding	-0.301532	0.0873704
UNPAIRED	2016	Lopez-Idiaquez, David and Vergara, Pablo and Antonio Fargallo, Juan and Martinez-Padilla, Jesus	Falco tinnunculus	plumage dorsal spots	melanin	melanin	condition	body size	0.274489	0.0873704
UNPAIRED	2009	Vergara, Pablo and Fargallo, Juan A. and Martinez-Padilla, Jesus and Lemus, Jesus A.	Falco tinnunculus	plumage tail band	melanin	melanin	condition	body size	0.353431	0.0573539
UNPAIRED	2009	Vergara, Pablo and Fargallo, Juan A. and Martinez-Padilla, Jesus and Lemus, Jesus A.	Falco tinnunculus	plumage tail band	melanin	melanin	condition	body size	0.255413	0.057639
UNPAIRED	2009	Vergara, Pablo and Fargallo, Juan A. and Martinez-Padilla, Jesus and Lemus, Jesus A.	Falco tinnunculus	plumage rump	melanin	melanin	condition	environment	0.236341	0.0648204
UNPAIRED	2011	Parejo, Deseada and Silva, Nadia and Danchin, Etienne and Aviles, Jesus M.	Falco tinnunculus	plumage head	melanin	melanin	fitness	timing of breeding	0.317247	0.131306
UNPAIRED	2011	Parejo, Deseada and Silva, Nadia and Danchin, Etienne and Aviles, Jesus M.	Falco tinnunculus	plumage head	melanin	melanin	condition	body condition	-0.338873	0.125988
UNPAIRED	2011	Parejo, Deseada and Silva, Nadia and Danchin, Etienne and Aviles, Jesus M.	Falco tinnunculus	plumage rump	melanin	melanin	condition	body condition	0.334032	0.125988
UNPAIRED	2013	Laczi, Miklos and Hegyi, Gergely and Herenyi, Marton and Kiss, Dorottya and Marko, Gabor and Nagy, Gergely and Rosivall, Balazs and Szoellosi, Eszter and Toeroek, Janos	Ficedula albicollis	plumage composite (mainly wing)	other	unpigmented and melanin	condition	body condition	0.192337	0.100504
UNPAIRED	2013	Laczi, Miklos and Hegyi, Gergely and Herenyi, Marton and Kiss, Dorottya and Marko, Gabor and Nagy, Gergely and Rosivall, Balazs and Szoellosi, Eszter and Toeroek, Janos	Ficedula albicollis	plumage composite (forehead, crown and breast)	other	unpigmented and melanin	condition	body condition	0.234189	0.100504
UNPAIRED	2016	Kotel, Dora and Laczi, Miklos and Torok, Janos and Hegyi, Gergely	Ficedula albicollis	plumage wing patch	unpigmented	unpigmented	fitness	parental quality	-0.318368	0.152499
UNPAIRED	2016	Kotel, Dora and Laczi, Miklos and Torok, Janos and Hegyi, Gergely	Ficedula albicollis	plumage composite	other	unpigmented and melanin	fitness	parental quality	0	0.152499
UNPAIRED	2016	Kotel, Dora and Laczi, Miklos and Torok, Janos and Hegyi, Gergely	Ficedula albicollis	plumage composite	other	unpigmented and melanin	fitness	parental quality	0.0773824	0.152499
UNPAIRED	2016	Kotel, Dora and Laczi, Miklos and Torok, Janos and Hegyi, Gergely	Ficedula albicollis	plumage wing patch	unpigmented	unpigmented	fitness	parental quality	-0.332119	0.152499
UNPAIRED	2016	Kotel, Dora and Laczi, Miklos and Torok, Janos and Hegyi, Gergely	Ficedula albicollis	plumage composite	other	unpigmented and melanin	fitness	parental quality	-0.0785986	0.152499
UNPAIRED	2016	Kotel, Dora and Laczi, Miklos and Torok, Janos and Hegyi, Gergely	Ficedula albicollis	plumage composite	other	unpigmented and melanin	fitness	parental quality	0.0842747	0.152499
UNPAIRED	2008	Hegyi, Gergely and Rosivall, Balazs and Szollosi, Eszter and Hargitai, Rita and Eens, Marcel and Torok, Janos	Ficedula albicollis	plumage wing patch	unpigmented	unpigmented	fitness	reproductive success	0.0190023	0.0559017
UNPAIRED	2008	Hegyi, Gergely and Rosivall, Balazs and Szollosi, Eszter and Hargitai, Rita and Eens, Marcel and Torok, Janos	Ficedula albicollis	plumage wing patch	unpigmented	unpigmented	fitness	reproductive success	-0.214958	0.104828
UNPAIRED	2006	Gil, Diego and Lacroix, Andre and Potti, Jaime	Ficedula hypoleuca	plumage forehead patch	unpigmented	unpigmented	fitness	offspring quality or condition	-0.775402	0.149071
UNPAIRED	2006	Gil, Diego and Lacroix, Andre and Potti, Jaime	Ficedula hypoleuca	plumage forehead patch	unpigmented	unpigmented	fitness	offspring quality or condition	-0.123998	0.149071
UNPAIRED	2013	Potti, J. and Canal, D. and Serrano, D.	Ficedula hypoleuca	plumage forehead patch	unpigmented	unpigmented	fitness	reproductive success	0.0617363	0.0344418
UNPAIRED	2013	Potti, J. and Canal, D. and Serrano, D.	Ficedula hypoleuca	plumage forehead patch	unpigmented	unpigmented	fitness	reproductive success	0.0557225	0.0540738
UNPAIRED	2013	Potti, J. and Canal, D. and Serrano, D.	Ficedula hypoleuca	plumage forehead patch	unpigmented	unpigmented	fitness	reproductive success	0.0774151	0.0543125
UNPAIRED	2013	Potti, J. and Canal, D. and Serrano, D.	Ficedula hypoleuca	plumage forehead patch	unpigmented	unpigmented	fitness	reproductive success	0.0537096	0.0540738
UNPAIRED	2013	Potti, J. and Canal, D. and Serrano, D.	Ficedula hypoleuca	plumage forehead patch	unpigmented	unpigmented	fitness	survival	0.187644	0.0540738
UNPAIRED	2007	Morales, Judith and Moreno, Juan and Merino, Santiago and Sanz, Juan J. and Tomas, Gustavo and Arriero, Elena and Lobato, Elisa and Martonez-De La Puente, Josue	Ficedula hypoleuca	plumage forehead patch	unpigmented	unpigmented	fitness	reproductive success	0.128788	0.057735
UNPAIRED	2007	Morales, Judith and Moreno, Juan and Merino, Santiago and Sanz, Juan J. and Tomas, Gustavo and Arriero, Elena and Lobato, Elisa and Martonez-De La Puente, Josue	Ficedula hypoleuca	plumage wing patch	unpigmented	unpigmented	fitness	reproductive success	0.284659	0.108465
UNPAIRED	2007	Morales, Judith and Moreno, Juan and Merino, Santiago and Sanz, Juan J. and Tomas, Gustavo and Arriero, Elena and Lobato, Elisa and Martonez-De La Puente, Josue	Ficedula hypoleuca	plumage wing patch	unpigmented	unpigmented	fitness	timing of breeding	0.313817	0.108465
UNPAIRED	2007	Morales, Judith and Moreno, Juan and Merino, Santiago and Sanz, Juan J. and Tomas, Gustavo and Arriero, Elena and Lobato, Elisa and Martonez-De La Puente, Josue	Ficedula hypoleuca	plumage wing patch	unpigmented	unpigmented	condition	immunity	0.51007	0.185695
UNPAIRED	2007	Morales, Judith and Moreno, Juan and Merino, Santiago and Sanz, Juan J. and Tomas, Gustavo and Arriero, Elena and Lobato, Elisa and Martonez-De La Puente, Josue	Ficedula hypoleuca	plumage wing patch	unpigmented	unpigmented	condition	immunity	0.527625	0.185695
UNPAIRED	2014	Freeman-Gallant, C. R. and Schneider, R. L. and Taff, C. C. and Dunn, P. O. and Whittingham, L. A.	Geothlypis trichas	plumage throat (bib)	carotenoid	carotenoid	fitness	reproductive success	0.404805	0.121268
UNPAIRED	2014	Freeman-Gallant, C. R. and Schneider, R. L. and Taff, C. C. and Dunn, P. O. and Whittingham, L. A.	Geothlypis trichas	plumage throat (bib)	carotenoid	carotenoid	fitness	reproductive success	-0.249383	0.121268
UNPAIRED	2014	Freeman-Gallant, C. R. and Schneider, R. L. and Taff, C. C. and Dunn, P. O. and Whittingham, L. A.	Geothlypis trichas	plumage throat (bib)	carotenoid	carotenoid	fitness	reproductive success	-0.37726	0.121268
UNPAIRED	2014	Freeman-Gallant, C. R. and Schneider, R. L. and Taff, C. C. and Dunn, P. O. and Whittingham, L. A.	Geothlypis trichas	plumage throat (bib)	carotenoid	carotenoid	fitness	reproductive success	-0.1858	0.121268
UNPAIRED	2014	Freeman-Gallant, C. R. and Schneider, R. L. and Taff, C. C. and Dunn, P. O. and Whittingham, L. A.	Geothlypis trichas	plumage throat (bib)	carotenoid	carotenoid	fitness	reproductive success	-0.00888129	0.121268
UNPAIRED	2014	Freeman-Gallant, C. R. and Schneider, R. L. and Taff, C. C. and Dunn, P. O. and Whittingham, L. A.	Geothlypis trichas	plumage throat (bib)	carotenoid	carotenoid	fitness	reproductive success	0.141356	0.121268
UNPAIRED	2014	Freeman-Gallant, C. R. and Schneider, R. L. and Taff, C. C. and Dunn, P. O. and Whittingham, L. A.	Geothlypis trichas	plumage throat (bib)	carotenoid	carotenoid	fitness	reproductive success	0.201261	0.121268
UNPAIRED	2014	Freeman-Gallant, C. R. and Schneider, R. L. and Taff, C. C. and Dunn, P. O. and Whittingham, L. A.	Geothlypis trichas	plumage throat (bib)	carotenoid	carotenoid	fitness	reproductive success	0.084116	0.121268
UNPAIRED	2014	Freeman-Gallant, C. R. and Schneider, R. L. and Taff, C. C. and Dunn, P. O. and Whittingham, L. A.	Geothlypis trichas	plumage throat (bib)	carotenoid	carotenoid	fitness	survival	-0.245098	0.121268
UNPAIRED	2014	Freeman-Gallant, C. R. and Schneider, R. L. and Taff, C. C. and Dunn, P. O. and Whittingham, L. A.	Geothlypis trichas	plumage throat (bib)	carotenoid	carotenoid	fitness	survival	-0.215577	0.121268
UNPAIRED	2014	Freeman-Gallant, C. R. and Schneider, R. L. and Taff, C. C. and Dunn, P. O. and Whittingham, L. A.	Geothlypis trichas	plumage throat (bib)	carotenoid	carotenoid	fitness	survival	0.130745	0.121268
UNPAIRED	2014	Freeman-Gallant, C. R. and Schneider, R. L. and Taff, C. C. and Dunn, P. O. and Whittingham, L. A.	Geothlypis trichas	plumage throat (bib)	carotenoid	carotenoid	fitness	survival	-0.084116	0.121268
UNPAIRED	2014	Freeman-Gallant, C. R. and Schneider, R. L. and Taff, C. C. and Dunn, P. O. and Whittingham, L. A.	Geothlypis trichas	plumage throat (bib)	carotenoid	carotenoid	condition	body size	0.503473	0.111803
UNPAIRED	2016	Hasegawa, Masaru and Arai, Emi and Ito, Shosuke and Wakamatsu, Kazumasa	Hirundo rustica	plumage throat patch	melanin	melanin	fitness	parental quality	-0.56603	0.204124
UNPAIRED	2016	Hasegawa, Masaru and Arai, Emi and Ito, Shosuke and Wakamatsu, Kazumasa	Hirundo rustica	plumage throat patch	melanin	melanin	fitness	parental quality	0.104011	0.204124
UNPAIRED	2016	Hasegawa, Masaru and Arai, Emi and Ito, Shosuke and Wakamatsu, Kazumasa	Hirundo rustica	plumage tail	morphological	size	fitness	parental quality	0.209387	0.204124
UNPAIRED	2016	Hasegawa, Masaru and Arai, Emi and Ito, Shosuke and Wakamatsu, Kazumasa	Hirundo rustica	plumage tail spots	unpigmented	unpigmented	fitness	parental quality	-0.100335	0.204124
UNPAIRED	2016	Hasegawa, Masaru and Arai, Emi and Ito, Shosuke and Wakamatsu, Kazumasa	Hirundo rustica	plumage throat patch	melanin	melanin	fitness	parental quality	-0.554912	0.25
UNPAIRED	2004	Safran, RJ and McGraw, KJ	Hirundo rustica	plumage tail	morphological	size	fitness	reproductive success	0.143783	0.150756
UNPAIRED	2004	Safran, RJ and McGraw, KJ	Hirundo rustica	plumage belly	melanin	melanin	fitness	reproductive success	0.436525	0.150756
UNPAIRED	2004	Safran, RJ and McGraw, KJ	Hirundo rustica	plumage breast	melanin	melanin	fitness	timing of breeding	0.302414	0.142857
UNPAIRED	2004	Safran, RJ and McGraw, KJ	Hirundo rustica	plumage belly	melanin	melanin	fitness	timing of breeding	0.46443	0.150756
UNPAIRED	2003	Cuervo, JJ and Moller, AP and de Lope, F	Hirundo rustica	plumage tail	morphological	size	condition	body condition	0.544477	0.267261
UNPAIRED	2003	Cuervo, JJ and Moller, AP and de Lope, F	Hirundo rustica	plumage tail	morphological	size	condition	body condition	0.524116	0.267261
UNPAIRED	2011	Martinez-Padilla, J. and Vergara, P. and Perez-Rodriguez, L. and Mougeot, F. and Casas, F. and Ludwig, S. C. and Haines, J. A. and Zeineddine, M. and Redpath, S. M.	Lagopus lagopus	comb	morphological	size	condition	body size	0.125271	0.054965
UNPAIRED	2011	Martinez-Padilla, J. and Vergara, P. and Perez-Rodriguez, L. and Mougeot, F. and Casas, F. and Ludwig, S. C. and Haines, J. A. and Zeineddine, M. and Redpath, S. M.	Lagopus lagopus	comb	morphological	size	condition	stress	0.78706	0.242536
UNPAIRED	2011	Martinez-Padilla, J. and Vergara, P. and Perez-Rodriguez, L. and Mougeot, F. and Casas, F. and Ludwig, S. C. and Haines, J. A. and Zeineddine, M. and Redpath, S. M.	Lagopus lagopus	comb	morphological	size	condition	parasites	0.151705	0.054965
UNPAIRED	2011	Vergara, Pablo and Martinez-Padilla, Jesus and Redpath, Stephen M. and Mougeot, Francois	Lagopus lagopus	comb	morphological	size	condition	body size	0.196727	0.0519875
UNPAIRED	2005	Mougeot, F and Redpath, SM and Leckie, F	Lagopus lagopus	comb	carotenoid	carotenoid	condition	parasites	0.279555	0.133631
UNPAIRED	2018	Pardal, Sara and Alves, Jose A. and Mota, Paulo G. and Ramos, Jaime A.	Limosa limosa	plumage composite (ventral)	melanin	melanin	condition	immunity	-0.0345137	0.160128
UNPAIRED	2000	Smiseth, PT and Amundsen, T	Luscinia svecica	plumage throat	other	structural and melanin	fitness	offspring quality or condition	0.741416	0.408248
UNPAIRED	2000	Smiseth, PT and Amundsen, T	Luscinia svecica	plumage throat	other	structural and melanin	fitness	offspring quality or condition	0.00800017	0.2
UNPAIRED	2000	Smiseth, PT and Amundsen, T	Luscinia svecica	plumage throat	other	structural and melanin	fitness	parental quality	-0.223656	0.2
UNPAIRED	2000	Smiseth, PT and Amundsen, T	Luscinia svecica	plumage throat	other	structural and melanin	fitness	parental quality	-0.181983	0.2
UNPAIRED	2000	Smiseth, PT and Amundsen, T	Luscinia svecica	plumage throat	other	structural and melanin	fitness	parental quality	-0.0600722	0.2
UNPAIRED	2000	Smiseth, PT and Amundsen, T	Luscinia svecica	plumage throat	other	structural and melanin	fitness	parental quality	0.0500417	0.204124
UNPAIRED	2000	Smiseth, PT and Amundsen, T	Luscinia svecica	plumage throat	other	structural and melanin	fitness	reproductive success	-0.100335	0.223607
UNPAIRED	2000	Smiseth, PT and Amundsen, T	Luscinia svecica	plumage throat	other	structural and melanin	fitness	timing of breeding	-0.171667	0.223607
UNPAIRED	2000	Smiseth, PT and Amundsen, T	Luscinia svecica	plumage throat	other	structural and melanin	condition	body size	0.0801713	0.204124
UNPAIRED	2000	Smiseth, PT and Amundsen, T	Luscinia svecica	plumage throat	other	structural and melanin	condition	body size	-0.030009	0.196116
UNPAIRED	2000	Smiseth, PT and Amundsen, T	Luscinia svecica	plumage throat	other	structural and melanin	condition	body condition	0.0902442	0.2
UNPAIRED	2000	Smiseth, PT and Amundsen, T	Luscinia svecica	plumage throat	other	structural and melanin	condition	body condition	0.100335	0.204124
UNPAIRED	1997	Amundsen, T and Forsgren, E and Hansen, LTT	Luscinia svecica	plumage throat patches	other	structural and melanin	condition	body size	0.354093	0.140028
UNPAIRED	1997	Amundsen, T and Forsgren, E and Hansen, LTT	Luscinia svecica	plumage throat patches	other	structural and melanin	condition	body size	0.287682	0.137361
UNPAIRED	2005	Parn, H and Lifjeld, JT and Amundsen, T	Luscinia svecica	plumage throat pacthes	other	structural and melanin	condition	body size	0.0952873	0.176777
UNPAIRED	2005	Parn, H and Lifjeld, JT and Amundsen, T	Luscinia svecica	plumage throat pacthes	other	structural and melanin	condition	body size	0.100335	0.116248
UNPAIRED	2005	Parn, H and Lifjeld, JT and Amundsen, T	Luscinia svecica	plumage throat pacthes	other	structural and melanin	condition	immunity	0.22745	0.218218
UNPAIRED	2005	Parn, H and Lifjeld, JT and Amundsen, T	Luscinia svecica	plumage throat pacthes	other	structural and melanin	condition	immunity	0.0968355	0.176777
UNPAIRED	2005	Parn, H and Lifjeld, JT and Amundsen, T	Luscinia svecica	plumage throat pacthes	melanin	melanin	condition	immunity	0.062223	0.176777
UNPAIRED	2005	Parn, H and Lifjeld, JT and Amundsen, T	Luscinia svecica	plumage throat pacthes	structural	structural	condition	immunity	0.131333	0.176777
UNPAIRED	2005	Parn, H and Lifjeld, JT and Amundsen, T	Luscinia svecica	plumage throat pacthes	other	structural and melanin	condition	body condition	0.0952873	0.176777
UNPAIRED	2011	Cabezas, Sonia and Tella, Jose L. and Carrete, Martina and Bortolotti, Gary R.	Molothrus rufoaxillaris	plumage wing axilary patch	melanin	melanin	condition	body size	0.0317486	0.19245
UNPAIRED	2011	Cabezas, Sonia and Tella, Jose L. and Carrete, Martina and Bortolotti, Gary R.	Molothrus rufoaxillaris	plumage wing axilary patch	melanin	melanin	condition	body size	0.062637	0.27735
UNPAIRED	2011	Cabezas, Sonia and Tella, Jose L. and Carrete, Martina and Bortolotti, Gary R.	Molothrus rufoaxillaris	plumage wing axilary patch	melanin	melanin	condition	body size	0.0230544	0.19245
UNPAIRED	2011	Cabezas, Sonia and Tella, Jose L. and Carrete, Martina and Bortolotti, Gary R.	Molothrus rufoaxillaris	plumage wing axilary patch	melanin	melanin	condition	body size	0.0245873	0.27735
UNPAIRED	2015	Surmacki, Adrian and Stepniewski, Janusz and Stepniewska, Malgorzata	Panurus biarmicus	lore	melanin	melanin	condition	parasites	0.457659	0.204124
UNPAIRED	2008	Doutrelant, C. and Gregoire, A. and Grnac, N. and Gomez, D. and Lambrechts, M. M. and Perret, P.	Cyanistes caeruleus	plumage collar	carotenoid	carotenoid	fitness	reproductive success	-0.308608	0.166667
UNPAIRED	2008	Doutrelant, C. and Gregoire, A. and Grnac, N. and Gomez, D. and Lambrechts, M. M. and Perret, P.	Cyanistes caeruleus	plumage collar	carotenoid	carotenoid	fitness	reproductive success	0.317892	0.179605
UNPAIRED	2008	Doutrelant, C. and Gregoire, A. and Grnac, N. and Gomez, D. and Lambrechts, M. M. and Perret, P.	Cyanistes caeruleus	plumage collar	carotenoid	carotenoid	fitness	reproductive success	0.338175	0.124035
UNPAIRED	2008	Doutrelant, C. and Gregoire, A. and Grnac, N. and Gomez, D. and Lambrechts, M. M. and Perret, P.	Cyanistes caeruleus	plumage cap (crown)	structural	structural	fitness	survival	0.276259	0.116248
UNPAIRED	2008	Doutrelant, C. and Gregoire, A. and Grnac, N. and Gomez, D. and Lambrechts, M. M. and Perret, P.	Cyanistes caeruleus	plumage cap (crown)	structural	structural	fitness	timing of breeding	0.241923	0.124035
UNPAIRED	2012	Doutrelant, Claire and Gregoire, Arnaud and Midamegbe, Afiwa and Lambrechts, Marcel and Perret, Philippe	Cyanistes caeruleus	plumage cap	structural	structural	fitness	reproductive success	0.215788	0.223607
UNPAIRED	2012	Doutrelant, Claire and Gregoire, Arnaud and Midamegbe, Afiwa and Lambrechts, Marcel and Perret, Philippe	Cyanistes caeruleus	plumage breast	carotenoid	carotenoid	condition	body size	0.19753	0.208514
UNPAIRED	2013	Pickett, Simon R. A. and Weber, Sam B. and McGraw, Kevin J. and Norris, Ken J. and Evans, Matthew R.	Parus major	plumage breast stripe	melanin	melanin	fitness	offspring quality or condition	-0.143026	0.0221676
UNPAIRED	2013	Pickett, Simon R. A. and Weber, Sam B. and McGraw, Kevin J. and Norris, Ken J. and Evans, Matthew R.	Parus major	plumage ventral	carotenoid	carotenoid	fitness	offspring quality or condition	0.0853881	0.0221676
UNPAIRED	2013	Remes, V; Matysiokova, B	Parus major	plumage breast stripe	melanin	melanin	fitness	offspring quality or condition	0.311181	0.11547
UNPAIRED	2013	Remes, V; Matysiokova, B	Parus major	plumage breast	carotenoid	carotenoid	fitness	offspring quality or condition	-0.145134	0.11547
UNPAIRED	2013	Remes, V; Matysiokova, B	Parus major	plumage cheek	unpigmented	unpigmented	fitness	offspring quality or condition	-0.0550204	0.11547
UNPAIRED	2013	Remes, V; Matysiokova, B	Parus major	plumage breast stripe	melanin	melanin	fitness	offspring quality or condition	0.0389151	0.11547
UNPAIRED	2013	Remes, V; Matysiokova, B	Parus major	plumage breast	carotenoid	carotenoid	fitness	offspring quality or condition	-0.0550204	0.11547
UNPAIRED	2013	Remes, V; Matysiokova, B	Parus major	plumage cheek	unpigmented	unpigmented	fitness	offspring quality or condition	0.292265	0.11547
UNPAIRED	2013	Remes, V; Matysiokova, B	Parus major	plumage breast stripe	melanin	melanin	fitness	offspring quality or condition	0.168866	0.11547
UNPAIRED	2013	Remes, V; Matysiokova, B	Parus major	plumage breast	carotenoid	carotenoid	fitness	offspring quality or condition	-0.218451	0.11547
UNPAIRED	2013	Remes, V; Matysiokova, B	Parus major	plumage cheek	unpigmented	unpigmented	fitness	offspring quality or condition	-0.0243062	0.11547
UNPAIRED	2013	Remes, V; Matysiokova, B	Parus major	plumage breast stripe	melanin	melanin	fitness	parental quality	-0.146913	0.117851
UNPAIRED	2013	Remes, V; Matysiokova, B	Parus major	plumage breast	carotenoid	carotenoid	fitness	parental quality	0.010072	0.117851
UNPAIRED	2013	Remes, V; Matysiokova, B	Parus major	plumage cheek	unpigmented	unpigmented	fitness	parental quality	-0.0658904	0.117851
UNPAIRED	2013	Remes, V; Matysiokova, B	Parus major	plumage breast stripe	melanin	melanin	fitness	reproductive success	-0.0136926	0.117041
UNPAIRED	2013	Remes, V; Matysiokova, B	Parus major	plumage breast	carotenoid	carotenoid	fitness	reproductive success	-0.235002	0.117041
UNPAIRED	2013	Remes, V; Matysiokova, B	Parus major	plumage cheek	unpigmented	unpigmented	fitness	reproductive success	-0.207669	0.117041
UNPAIRED	2005	Mand, R and Tilgar, V and Moller, AP	Parus major	plumage breast	carotenoid	carotenoid	fitness	reproductive success	-0.345064	0.125
UNPAIRED	2005	Mand, R and Tilgar, V and Moller, AP	Parus major	plumage breast	carotenoid	carotenoid	fitness	reproductive success	-0.0931907	0.174078
UNPAIRED	2005	Mand, R and Tilgar, V and Moller, AP	Parus major	plumage breast	carotenoid	carotenoid	condition	body size	0.222801	0.096225
UNPAIRED	2005	Mand, R and Tilgar, V and Moller, AP	Parus major	plumage breast	carotenoid	carotenoid	condition	body size	-0.0621526	0.0966736
UNPAIRED	2005	Mand, R and Tilgar, V and Moller, AP	Parus major	plumage breast	carotenoid	carotenoid	condition	body condition	0.219485	0.0966736
UNPAIRED	2012	Kilgas, Priit and Saag, Pauli and Maegi, Marko and Edenberg, Meeli and Tilgar, Vallo and Maend, Raivo	Parus major	plumage breast	carotenoid	carotenoid	condition	body condition	1.15682	0.333333
UNPAIRED	2012	Kilgas, Priit and Saag, Pauli and Maegi, Marko and Edenberg, Meeli and Tilgar, Vallo and Maend, Raivo	Parus major	plumage breast	carotenoid	carotenoid	condition	parasites	0.403614	0.164399
UNPAIRED	2017	Cantarero, Alejandro and Lopez-Arrabe, Jimena and Palma, Antonio and Moreno, Juan	Petronia petronia	plumage breast patch	carotenoid	carotenoid	fitness	offspring quality or condition	0.415733	0.110432
UNPAIRED	2017	Cantarero, Alejandro and Lopez-Arrabe, Jimena and Palma, Antonio and Moreno, Juan	Petronia petronia	plumage breast patch	carotenoid	carotenoid	fitness	offspring quality or condition	-0.293893	0.164399
UNPAIRED	2017	Cantarero, Alejandro and Lopez-Arrabe, Jimena and Palma, Antonio and Moreno, Juan	Petronia petronia	plumage breast patch	carotenoid	carotenoid	fitness	offspring quality or condition	0.243347	0.174078
UNPAIRED	2003	Veit, AC and Jones, IL	Phaethon rubricauda	tail streamer	morphological	size	fitness	offspring quality or condition	0.002	0.141421
UNPAIRED	2003	Veit, AC and Jones, IL	Phaethon rubricauda	tail streamer	morphological	size	fitness	timing of breeding	-0.100335	0.0816497
UNPAIRED	2002	Blanco, G and De la Puente, J	Pica pica	tail	morphological	size and shape	condition	body condition	-0.413434	0.218218
UNPAIRED	2002	Blanco, G and De la Puente, J	Pica pica	tail	morphological	size and shape	condition	parasites	0.867301	0.333333
UNPAIRED	2017	Bulluck, Lesley P. and Foster, Miran J. and Kay, Samantha and Cox, Donald E. and Viverette, Catherine and Huber, Sarah	Protonotaria citrea	plumage breast	carotenoid	carotenoid	fitness	parental quality	0.59683	0.229416
UNPAIRED	2017	Bulluck, Lesley P. and Foster, Miran J. and Kay, Samantha and Cox, Donald E. and Viverette, Catherine and Huber, Sarah	Protonotaria citrea	plumage breast	carotenoid	carotenoid	fitness	parental quality	0.10296	0.235702
UNPAIRED	2017	Bulluck, Lesley P. and Foster, Miran J. and Kay, Samantha and Cox, Donald E. and Viverette, Catherine and Huber, Sarah	Protonotaria citrea	plumage crown	carotenoid	carotenoid	fitness	reproductive success	0.236818	0.0798087
UNPAIRED	2013	Osmond, Matthew M. and Reudink, Matthew W. and Germain, Ryan R. and Marra, Peter P. and Nocera, Joseph J. and Boag, Peter T. and Ratcliffe, Laurene M.	Setophaga ruticilla	plumage tail	carotenoid	carotenoid	fitness	parental quality	-0.733751	0.353553
UNPAIRED	2013	Osmond, Matthew M. and Reudink, Matthew W. and Germain, Ryan R. and Marra, Peter P. and Nocera, Joseph J. and Boag, Peter T. and Ratcliffe, Laurene M.	Setophaga ruticilla	plumage tail	carotenoid	carotenoid	fitness	reproductive success	-0.7787	0.288675
UNPAIRED	2007	Balenger, Susan L. and Johnson, L. Scott and Brubaker, Jessica L. and Ostlind, Emilene	Sialia currucoides	plumage rump	structural	structural	fitness	parental quality	-0.223656	0.140028
UNPAIRED	2014	Morrison, Ashley and Flood, Nancy J. and Reudink, Matthew W.	Sialia currucoides	plumage tail	structural	structural	fitness	parental quality	0.298566	0.27735
UNPAIRED	2014	Morrison, Ashley and Flood, Nancy J. and Reudink, Matthew W.	Sialia currucoides	plumage tail	structural	structural	fitness	reproductive success	0.337914	0.158114
UNPAIRED	2014	Morrison, Ashley and Flood, Nancy J. and Reudink, Matthew W.	Sialia currucoides	plumage tail	structural	structural	fitness	reproductive success	0.213171	0.267261
UNPAIRED	2014	Morrison, Ashley and Flood, Nancy J. and Reudink, Matthew W.	Sialia currucoides	plumage rump	structural	structural	fitness	reproductive success	0.326259	0.158114
UNPAIRED	2014	Morrison, Ashley and Flood, Nancy J. and Reudink, Matthew W.	Sialia currucoides	plumage tail	structural	structural	condition	body size	0.342828	0.27735
UNPAIRED	2005	Siefferman, L and Hill, GE	Sialia sialis	plumage rump	structural	structural	fitness	parental quality	0.0801713	0.078811
UNPAIRED	2005	Siefferman, L and Hill, GE	Sialia sialis	plumage breast	melanin	melanin	condition	stress	-0.0800927	0.333333
UNPAIRED	2005	Siefferman, L and Hill, GE	Sialia sialis	plumage rump	structural	structural	condition	stress	-0.196936	0.301511
UNPAIRED	2006	Hanssen, SA and Folstad, I and Erikstad, KE	Somateria mollissima	plumage wing patches (bands)	unpigmented	unpigmented	fitness	reproductive success	0.794809	0.258199
UNPAIRED	2006	Hanssen, SA and Folstad, I and Erikstad, KE	Somateria mollissima	plumage wing patches (bands)	unpigmented	unpigmented	fitness	reproductive success	0.523484	0.27735
UNPAIRED	2010	Lehikoinen, Aleksi and Jaatinen, Kim and Ost, Markus	Somateria mollissima	plumage wing bars	unpigmented	unpigmented	fitness	reproductive success	0.0453899	0.0696733
UNPAIRED	2006	Hanssen, SA and Folstad, I and Erikstad, KE	Somateria mollissima	plumage wing patches (bands)	unpigmented	unpigmented	condition	body size	0.923147	0.258199
UNPAIRED	2006	Hanssen, SA and Folstad, I and Erikstad, KE	Somateria mollissima	plumage wing patches (bands)	unpigmented	unpigmented	condition	body size	0.757974	0.27735
UNPAIRED	2008	Hanssen, Sveinn A. and Hasselquist, Dennis and Folstad, Ivar and Erikstad, Kjell E.	Somateria mollissima	plumage wing patches (bars)	unpigmented	unpigmented	condition	stress	0.149748	0.19245
UNPAIRED	2008	Hanssen, Sveinn A. and Hasselquist, Dennis and Folstad, Ivar and Erikstad, Kjell E.	Somateria mollissima	plumage wing patches (bars)	unpigmented	unpigmented	condition	immunity	0.393881	0.19245
UNPAIRED	2006	Hanssen, SA and Folstad, I and Erikstad, KE	Somateria mollissima	plumage wing patches (bands)	unpigmented	unpigmented	condition	immunity	0.682912	0.258199
UNPAIRED	2006	Hanssen, SA and Folstad, I and Erikstad, KE	Somateria mollissima	plumage wing patches (bands)	unpigmented	unpigmented	condition	immunity	0.58745	0.27735
UNPAIRED	2010	Lehikoinen, Aleksi and Jaatinen, Kim and Ost, Markus	Somateria mollissima	plumage wing bars	unpigmented	unpigmented	condition	body condition	-0.0243709	0.0696733
UNPAIRED	2013	Bentz, Alexandra B. and Siefferman, Lynn	Tachycineta bicolor	plumage rump	melanin	melanin	fitness	offspring quality or condition	-0.266108	0.25
UNPAIRED	2013	Bentz, Alexandra B. and Siefferman, Lynn	Tachycineta bicolor	plumage rump	structural	structural	fitness	offspring quality or condition	0.223656	0.174078
UNPAIRED	2013	Bentz, Alexandra B. and Siefferman, Lynn	Tachycineta bicolor	plumage rump	melanin	melanin	fitness	offspring quality or condition	0.725005	0.267261
UNPAIRED	2013	Bentz, Alexandra B. and Siefferman, Lynn	Tachycineta bicolor	plumage rump	structural	structural	fitness	offspring quality or condition	-0.420082	0.182574
UNPAIRED	2013	Bentz, Alexandra B. and Siefferman, Lynn	Tachycineta bicolor	plumage rump	structural	structural	condition	body condition	-0.601002	0.242536
UNPAIRED	2013	Bentz, Alexandra B. and Siefferman, Lynn	Tachycineta bicolor	plumage rump	structural	structural	condition	immunity	-0.665636	0.316228
UNPAIRED	2008	Bitton, Pierre-Paul and Dawson, Russell D. and Ochs, Courtney L.	Tachycineta bicolor	plumage rump	structural	structural	fitness	offspring quality or condition	0.266108	0.242536
UNPAIRED	2008	Bitton, Pierre-Paul and Dawson, Russell D. and Ochs, Courtney L.	Tachycineta bicolor	plumage rump	structural	structural	fitness	reproductive success	-0.00205061	0.142857
UNPAIRED	2008	Bitton, Pierre-Paul and Dawson, Russell D. and Ochs, Courtney L.	Tachycineta bicolor	plumage rump	structural	structural	fitness	reproductive success	-0.11374	0.142857
UNPAIRED	2015	Beck, Michelle L. and Hopkins, William A. and Hawley, Dana M.	Tachycineta bicolor	plumage breast	unpigmented	unpigmented	fitness	offspring quality or condition	0.358572	0.171499
UNPAIRED	2015	Beck, Michelle L. and Hopkins, William A. and Hawley, Dana M.	Tachycineta bicolor	plumage breast	unpigmented	unpigmented	condition	immunity	0.552637	0.301511
UNPAIRED	2019	Griebel, Ilsa A. and Dawson, Russell D.	Tachycineta bicolor	plumage rump	structural	structural	fitness	reproductive success	-0.112719	0.0495074
UNPAIRED	2019	Griebel, Ilsa A. and Dawson, Russell D.	Tachycineta bicolor	plumage rump	structural	structural	fitness	reproductive success	-0.124963	0.0495074
UNPAIRED	2012	Simons, Mirre J. P. and Briga, Michael and Koetsier, Egbert and Folkertsma, Remco and Wubs, Matthias D. and Dijkstra, Cor and Verhulst, Simon	Taeniopygia guttata	bill	carotenoid	carotenoid	fitness	reproductive success	0.304034	0.176777
UNPAIRED	2012	Simons, Mirre J. P. and Briga, Michael and Koetsier, Egbert and Folkertsma, Remco and Wubs, Matthias D. and Dijkstra, Cor and Verhulst, Simon	Taeniopygia guttata	bill	carotenoid	carotenoid	fitness	reproductive success	0.298566	0.176777
UNPAIRED	2012	Simons, Mirre J. P. and Briga, Michael and Koetsier, Egbert and Folkertsma, Remco and Wubs, Matthias D. and Dijkstra, Cor and Verhulst, Simon	Taeniopygia guttata	bill	carotenoid	carotenoid	fitness	survival	0.189082	0.124035
UNPAIRED	2000	Roulin, A and Jungi, TW and Pfister, H and Dijkstra, C	Tyto alba	plumage spots	melanin	melanin	condition	body condition	0.192337	0.169031
UNPAIRED	2001a	Roulin, A and Dijkstra, C and Riols, C and Ducrest, AL	Tyto alba	plumage ventral areas	melanin	melanin	fitness	timing of breeding	-0.19636	0.0743294
UNPAIRED	2004	Roulin, A	Tyto alba	plumage ventral spots	melanin	melanin	fitness	offspring quality or condition	0.503925	0.169031
UNPAIRED	2004	Roulin, A	Tyto alba	plumage ventral spots	melanin	melanin	fitness	offspring quality or condition	0.530828	0.188982
UNPAIRED	2004	Roulin, A	Tyto alba	plumage ventral spots	melanin	melanin	fitness	offspring quality or condition	0.314639	0.158114
UNPAIRED	2009	Roulin, Alexandre	Tyto alba	plumage spots	melanin	melanin	condition	body size	0.171667	0.0610847
UNPAIRED	2009	Roulin, Alexandre	Tyto alba	plumage spots	melanin	melanin	condition	body size	0.0600722	0.0572598
UNPAIRED	2010	Dreiss, Amelie and Henry, Isabelle and Ruppli, Charlene and Almasi, Bettina and Roulin, Alexandre	Tyto alba	plumage spots	melanin	melanin	fitness	offspring quality or condition	0.193442	0.0766965
UNPAIRED	2012	van den Brink, Valentijn and Dolivo, Vassilissa and Falourd, Xavier and Dreiss, Amelie N. and Roulin, Alexandre	Tyto alba	plumage spots	melanin	melanin	fitness	offspring quality or condition	1.12936	0.316228
UNPAIRED	2017	Grunst, Andrea S. and Grunst, Melissa L. and Rathbun, Nathan A. and Hubbard, Joanna K. and Safran, Rebecca J. and Gonser, Rusty A. and Tuttle, Elaina M.	Zonotrichia albicollis	plumage crown stripes	unpigmented	unpigmented	fitness	survival	0.0986504	0.118678
UNPAIRED	2017	Grunst, Andrea S. and Grunst, Melissa L. and Rathbun, Nathan A. and Hubbard, Joanna K. and Safran, Rebecca J. and Gonser, Rusty A. and Tuttle, Elaina M.	Zonotrichia albicollis	plumage crown stripes	carotenoid	carotenoid	fitness	survival	-0.0232474	0.118678
UNPAIRED	2015	van Dijk, Rene E. and Robles, Raquel and Groothuis, Ton G. G. and de Vries, Bonnie and Eising, Corine M.	Apalis thoracica	plumage breast band	melanin	melanin	fitness	parental quality			1.44947	0.333333
UNPAIRED	2004	Jawor, JM, Breitwisch, R	Cardinalis cardinalis	plumage breast	carotenoid	carotenoid	fitness	parental quality			-0.532024	0.235702
UNPAIRED	2004	Jawor, JM, Breitwisch, R	Cardinalis cardinalis	plumage face mask	melanin	melanin	fitness	reproductive success			-0.529206	0.196116
UNPAIRED	2004	Jawor, JM, Breitwisch, R	Cardinalis cardinalis	plumage breast	carotenoid	carotenoid	condition	body size			0.294025	0.109109
UNPAIRED	2004	Jawor, JM, Breitwisch, R	Cardinalis cardinalis	bill	carotenoid	carotenoid	condition	body condition			0.457009	0.110432
UNPAIRED	2012	Kelly, Ryan J. and Murphy, Troy G. and Tarvin, Keith A. and Burness, Gary	Spinus tristis	bill	carotenoid	carotenoid	condition	body condition			-0.14317	0.218218
UNPAIRED	2012	Kelly, Ryan J. and Murphy, Troy G. and Tarvin, Keith A. and Burness, Gary	Spinus tristis	plumage throat	carotenoid	carotenoid	condition	body condition			0.30886	0.223607
UNPAIRED	2012	Kelly, Ryan J. and Murphy, Troy G. and Tarvin, Keith A. and Burness, Gary	Spinus tristis	bill	carotenoid	carotenoid	condition	immunity			0.0736227	0.218218
UNPAIRED	2012	Kelly, Ryan J. and Murphy, Troy G. and Tarvin, Keith A. and Burness, Gary	Spinus tristis	bill	carotenoid	carotenoid	condition	immunity			-0.238523	0.25
UNPAIRED	2012	Kelly, Ryan J. and Murphy, Troy G. and Tarvin, Keith A. and Burness, Gary	Spinus tristis	bill	carotenoid	carotenoid	condition	stress			0.437596	0.204124
UNPAIRED	2012	Kelly, Ryan J. and Murphy, Troy G. and Tarvin, Keith A. and Burness, Gary	Spinus tristis	plumage throat	carotenoid	carotenoid	condition	stress			0.410739	0.204124
UNPAIRED	2006	Rosen, RF, Tarvin, KA	Spinus tristis	bill colour	carotenoid	carotenoid	condition	body condition			-0.0776151	0.188982
UNPAIRED	2006	Rosen, RF, Tarvin, KA	Spinus tristis	bill colour	carotenoid	carotenoid	condition	body condition			0.240133	0.188982
UNPAIRED	2006	Rosen, RF, Tarvin, KA	Spinus tristis	plumage breast	carotenoid	carotenoid	condition	body condition			0.118878	0.185695
UNPAIRED	2006	Rosen, RF, Tarvin, KA	Spinus tristis	plumage breast	carotenoid	carotenoid	condition	body condition			-0.152837	0.185695
UNPAIRED	2006	Rosen, RF, Tarvin, KA	Spinus tristis	plumage back	carotenoid	carotenoid	condition	body condition			0.220874	0.188982
UNPAIRED	2006	Rosen, RF, Tarvin, KA	Spinus tristis	plumage cap	melanin	melanin	condition	body condition			0.0896824	0.218218
UNPAIRED	2014	Grunst, Andrea S. and Rotenberry, John T. and Grunst, Melissa L.	Setophaga petechia	plumage breast streaks	melanin	melanin	condition	body condition			0.373415	0.144338
UNPAIRED	2014	Grunst, Andrea S. and Rotenberry, John T. and Grunst, Melissa L.	Setophaga petechia	plumage breast streaks	melanin	melanin	condition	body condition			0.139192	0.223607
UNPAIRED	2014	Grunst, Andrea S. and Rotenberry, John T. and Grunst, Melissa L.	Setophaga petechia	plumage breast streaks	melanin	melanin	condition	body condition			0.237726	0.0928477
UNPAIRED	2009	McGraw, Kevin J. and Massaro, Melanie and Rivers, Trevor J. and Mattern, Thomas	Eudyptes robustus	plumage crest	other	spheniscin	condition	body size			0.708921	0.333333
UNPAIRED	2009	McGraw, Kevin J. and Massaro, Melanie and Rivers, Trevor J. and Mattern, Thomas	Eudyptes robustus	plumage crest	other	spheniscin	condition	body size			1.15682	0.333333
UNPAIRED	2007	Murphy, Troy G.	Eumomota superciliosa	plumage tail (wire)	morphological	size	fitness	reproductive success			0.357619	0.125988
UNPAIRED	2007	Murphy, Troy G.	Eumomota superciliosa	plumage tail (wire)	morphological	size	fitness	reproductive success			0.430579	0.144338
UNPAIRED	2007	Murphy, Troy G.	Eumomota superciliosa	plumage tail (wire)	morphological	size	fitness	reproductive success			0.493998	0.213201
UNPAIRED	2016	Lopez-Idiaquez, David and Vergara, Pablo and Antonio Fargallo, Juan and Martinez-Padilla, Jesus	Falco tinnunculus	plumage dorsal spots	melanin	melanin	fitness	reproductive success			0.203812	0.0845154
UNPAIRED	2016	Lopez-Idiaquez, David and Vergara, Pablo and Antonio Fargallo, Juan and Martinez-Padilla, Jesus	Falco tinnunculus	plumage dorsal spots	melanin	melanin	condition	environment			0.371246	0.0845154
UNPAIRED	2011	Parejo, Deseada and Silva, Nadia and Danchin, Etienne and Aviles, Jesus M.	Falco tinnunculus	plumage head	melanin	melanin	condition	immunity			0.399191	0.185695
UNPAIRED	2013	Laczi, Miklos and Hegyi, Gergely and Herenyi, Marton and Kiss, Dorottya and Marko, Gabor and Nagy, Gergely and Rosivall, Balazs and Szoellosi, Eszter and Toeroek, Janos	Ficedula albicollis	plumage composite (forehead, crown and wing patch)	other	unpigmented and melanin	fitness	reproductive success			0.223656	0.113961
UNPAIRED	2013	Laczi, Miklos and Hegyi, Gergely and Herenyi, Marton and Kiss, Dorottya and Marko, Gabor and Nagy, Gergely and Rosivall, Balazs and Szoellosi, Eszter and Toeroek, Janos	Ficedula albicollis	plumage composite (wing coverts and crown)	other	unpigmented and melanin	fitness	timing of breeding			0.192337	0.113961
UNPAIRED	2013	Laczi, Miklos and Hegyi, Gergely and Herenyi, Marton and Kiss, Dorottya and Marko, Gabor and Nagy, Gergely and Rosivall, Balazs and Szoellosi, Eszter and Toeroek, Janos	Ficedula albicollis	plumage composite (mainly wing coverts)	other	unpigmented and melanin	condition	body condition			0.298566	0.113961
UNPAIRED	2016	Kotel, Dora and Laczi, Miklos and Torok, Janos and Hegyi, Gergely	Ficedula albicollis	plumage forehead patch	unpigmented	unpigmented	fitness	parental quality			-0.0320789	0.171499
UNPAIRED	2016	Kotel, Dora and Laczi, Miklos and Torok, Janos and Hegyi, Gergely	Ficedula albicollis	plumage wing patch	unpigmented	unpigmented	fitness	parental quality			-0.343587	0.171499
UNPAIRED	2016	Kotel, Dora and Laczi, Miklos and Torok, Janos and Hegyi, Gergely	Ficedula albicollis	plumage composite	unpigmented	unpigmented	fitness	parental quality			-0.0622683	0.171499
UNPAIRED	2016	Kotel, Dora and Laczi, Miklos and Torok, Janos and Hegyi, Gergely	Ficedula albicollis	plumage composite	unpigmented	unpigmented	fitness	parental quality			-0.224906	0.171499
UNPAIRED	2016	Kotel, Dora and Laczi, Miklos and Torok, Janos and Hegyi, Gergely	Ficedula albicollis	plumage composite	melanin	melanin	fitness	parental quality			-0.186625	0.171499
UNPAIRED	2003	Torok, J, Hegyi, G, Garamszegi, LZ	Ficedula albicollis	plumage wing patch	unpigmented	unpigmented	condition	body condition			0.0305619	0.0583212
UNPAIRED	2003	Torok, J, Hegyi, G, Garamszegi, LZ	Ficedula albicollis	plumage wing patch	unpigmented	unpigmented	condition	body condition			0.25672	0.119523
UNPAIRED	2011	Canal, D, Potti, J, Dávila, JA	Ficedula hypoleuca	plumage forehead patch	unpigmented	unpigmented	fitness	reproductive success			0.131799	0.102062
UNPAIRED	2011	Canal, D, Potti, J, Dávila, JA	Ficedula hypoleuca	plumage forehead patch	unpigmented	unpigmented	fitness	reproductive success			0.12782	0.102062
UNPAIRED	1991	Potti, J, Montalvo, S	Ficedula hypoleuca	plumage forehead patch	unpigmented	unpigmented	fitness	timing of breeding			-0.120581	0.174078
UNPAIRED	1991	Potti, J, Montalvo, S	Ficedula hypoleuca	plumage forehead patch	unpigmented	unpigmented	fitness	timing of breeding			0.213171	0.125
UNPAIRED	1991	Potti, J, Montalvo, S	Ficedula hypoleuca	plumage forehead patch	unpigmented	unpigmented	fitness	timing of breeding			-0.181983	0.164399
UNPAIRED	1991	Potti, J, Montalvo, S	Ficedula hypoleuca	plumage forehead patch	unpigmented	unpigmented	fitness	timing of breeding			-0.0200027	0.133631
UNPAIRED	1991	Potti, J, Montalvo, S	Ficedula hypoleuca	plumage forehead patch	unpigmented	unpigmented	fitness	timing of breeding			0.234189	0.125
PAIRED	1996	Potti, J, Merino, S	Ficedula hypoleuca	plumage forehead patch	unpigmented	unpigmented	condition	parasites	0.277423	0.13484	-0.110447	0.164399
UNPAIRED	2010	Freeman-Gallant, CR, Taff, CC, Morin, DF, Dunn, PO, Whittingham, LA, Tsang, SM	Geothlypis trichas	plumage bib	carotenoid	carotenoid	fitness	reproductive success			-0.30952	0.164399
UNPAIRED	2010	Freeman-Gallant, CR, Taff, CC, Morin, DF, Dunn, PO, Whittingham, LA, Tsang, SM	Geothlypis trichas	plumage bib	carotenoid	carotenoid	fitness	reproductive success			-0.344695	0.164399
UNPAIRED	2010	Freeman-Gallant, CR, Taff, CC, Morin, DF, Dunn, PO, Whittingham, LA, Tsang, SM	Geothlypis trichas	plumage bib	carotenoid	carotenoid	fitness	reproductive success			0.408618	0.160128
UNPAIRED	2010	Freeman-Gallant, CR, Taff, CC, Morin, DF, Dunn, PO, Whittingham, LA, Tsang, SM	Geothlypis trichas	plumage bib	carotenoid	carotenoid	fitness	reproductive success			0.339831	0.160128
UNPAIRED	2010	Freeman-Gallant, CR, Taff, CC, Morin, DF, Dunn, PO, Whittingham, LA, Tsang, SM	Geothlypis trichas	plumage bib	carotenoid	carotenoid	fitness	reproductive success			0.359794	0.160128
UNPAIRED	2010	Dunn, PO, Garvin, JC, Whittingham, LA, Freeman?Gallant, CR, Hasselquist, D	Geothlypis trichas	plumage mask face	melanin	melanin	fitness	survival			0.0998341	0.111803
UNPAIRED	2010	Dunn, PO, Garvin, JC, Whittingham, LA, Freeman?Gallant, CR, Hasselquist, D	Geothlypis trichas	plumage bib	carotenoid	carotenoid	fitness	survival			0.209767	0.112509
UNPAIRED	2010	Dunn, PO, Garvin, JC, Whittingham, LA, Freeman?Gallant, CR, Hasselquist, D	Geothlypis trichas	plumage bib	carotenoid	carotenoid	fitness	survival			0.117126	0.112509
UNPAIRED	2010	Dunn, PO, Garvin, JC, Whittingham, LA, Freeman?Gallant, CR, Hasselquist, D	Geothlypis trichas	plumage bib	carotenoid	carotenoid	fitness	survival			-0.135981	0.112509
UNPAIRED	2010	Freeman-Gallant, CR, Taff, CC, Morin, DF, Dunn, PO, Whittingham, LA, Tsang, SM	Geothlypis trichas	plumage mask face	melanin	melanin	condition	body size			0.202733	0.158114
UNPAIRED	2010	Freeman-Gallant, CR, Taff, CC, Morin, DF, Dunn, PO, Whittingham, LA, Tsang, SM	Geothlypis trichas	plumage bib	carotenoid	carotenoid	condition	body size			0.181983	0.158114
UNPAIRED	2010	Freeman-Gallant, CR, Taff, CC, Morin, DF, Dunn, PO, Whittingham, LA, Tsang, SM	Geothlypis trichas	plumage bib	carotenoid	carotenoid	condition	body size			0	0.160128
UNPAIRED	2010	Freeman-Gallant, CR, Taff, CC, Morin, DF, Dunn, PO, Whittingham, LA, Tsang, SM	Geothlypis trichas	plumage bib	carotenoid	carotenoid	condition	body size			-0.0400214	0.160128
UNPAIRED	2010	Freeman-Gallant, CR, Taff, CC, Morin, DF, Dunn, PO, Whittingham, LA, Tsang, SM	Geothlypis trichas	plumage bib	carotenoid	carotenoid	condition	body size			0.354093	0.160128
UNPAIRED	2010	Freeman-Gallant, CR, Taff, CC, Morin, DF, Dunn, PO, Whittingham, LA, Tsang, SM	Geothlypis trichas	plumage mask face	melanin	melanin	condition	body size			0.266108	0.166667
UNPAIRED	2010	Freeman-Gallant, CR, Taff, CC, Morin, DF, Dunn, PO, Whittingham, LA, Tsang, SM	Geothlypis trichas	plumage bib	carotenoid	carotenoid	condition	body size			-0.13074	0.166667
UNPAIRED	2010	Freeman-Gallant, CR, Taff, CC, Morin, DF, Dunn, PO, Whittingham, LA, Tsang, SM	Geothlypis trichas	plumage bib	carotenoid	carotenoid	condition	body size			-0.0701147	0.164399
UNPAIRED	2010	Freeman-Gallant, CR, Taff, CC, Morin, DF, Dunn, PO, Whittingham, LA, Tsang, SM	Geothlypis trichas	plumage bib	carotenoid	carotenoid	condition	body size			0.459897	0.164399
UNPAIRED	2010	Freeman-Gallant, CR, Taff, CC, Morin, DF, Dunn, PO, Whittingham, LA, Tsang, SM	Geothlypis trichas	plumage bib	carotenoid	carotenoid	condition	body size			-0.51007	0.166667
UNPAIRED	2011	Freeman-Gallant, CR, Amidon J, Berdy, B, Wein, S, Taff, CC, Haussmann, MF	Geothlypis trichas	plumage bib	carotenoid	carotenoid	condition	stress			-0.413302	0.182574
UNPAIRED	2011	Freeman-Gallant, CR, Amidon J, Berdy, B, Wein, S, Taff, CC, Haussmann, MF	Geothlypis trichas	plumage bib	carotenoid	carotenoid	condition	stress			0.391816	0.182574
UNPAIRED	2011	Freeman-Gallant, CR, Amidon J, Berdy, B, Wein, S, Taff, CC, Haussmann, MF	Geothlypis trichas	plumage bib	carotenoid	carotenoid	condition	stress			0.608799	0.223607
UNPAIRED	2011	Freeman-Gallant, CR, Amidon J, Berdy, B, Wein, S, Taff, CC, Haussmann, MF	Geothlypis trichas	plumage bib	carotenoid	carotenoid	condition	stress			0.653198	0.258199
UNPAIRED	2010	Dunn, PO, Garvin, JC, Whittingham, LA, Freeman?Gallant, CR, Hasselquist, D	Geothlypis trichas	plumage mask face	melanin	melanin	condition	body size			0.208285	0.0821995
UNPAIRED	2010	Dunn, PO, Garvin, JC, Whittingham, LA, Freeman?Gallant, CR, Hasselquist, D	Geothlypis trichas	plumage bib	carotenoid	carotenoid	condition	body size			0.140589	0.101535
UNPAIRED	2010	Dunn, PO, Garvin, JC, Whittingham, LA, Freeman?Gallant, CR, Hasselquist, D	Geothlypis trichas	plumage bib	carotenoid	carotenoid	condition	body size			-0.0188097	0.123091
UNPAIRED	2010	Dunn, PO, Garvin, JC, Whittingham, LA, Freeman?Gallant, CR, Hasselquist, D	Geothlypis trichas	plumage mask face	melanin	melanin	condition	immunity			0.273585	0.0821995
UNPAIRED	2010	Dunn, PO, Garvin, JC, Whittingham, LA, Freeman?Gallant, CR, Hasselquist, D	Geothlypis trichas	plumage bib	carotenoid	carotenoid	condition	immunity			0.0128692	0.101535
UNPAIRED	2010	Dunn, PO, Garvin, JC, Whittingham, LA, Freeman?Gallant, CR, Hasselquist, D	Geothlypis trichas	plumage bib	carotenoid	carotenoid	condition	immunity			0.0395182	0.123091
UNPAIRED	2014	Hasegawa, M, Arai, E, Watanabe, M, Nakamura, M	Hirundo rustica	plumage throat patch	melanin	melanin	fitness	parental quality			-0.53582	0.196116
UNPAIRED	2014	Hasegawa, M, Arai, E, Watanabe, M, Nakamura, M	Hirundo rustica	plumage throat patch	melanin	melanin	fitness	parental quality			0.0294841	0.196116
UNPAIRED	2014	Hasegawa, M, Arai, E, Watanabe, M, Nakamura, M	Hirundo rustica	plumage tail	morphological	size	fitness	parental quality			0.348596	0.196116
UNPAIRED	2014	Hasegawa, M, Arai, E, Watanabe, M, Nakamura, M	Hirundo rustica	plumage tail spots	unpigmented	unpigmented	fitness	parental quality			-0.0833094	0.196116
UNPAIRED	2014	Hasegawa, M, Arai, E, Watanabe, M, Nakamura, M	Hirundo rustica	plumage throat patch	melanin	melanin	condition	environment			1.00138	0.377964
UNPAIRED	2004	Safran, RJ and McGraw, KJ	Hirundo rustica	plumage vent	melanin	melanin	fitness	reproductive success			0.378073	0.196116
UNPAIRED	2004	Safran, RJ and McGraw, KJ	Hirundo rustica	plumage throat	melanin	melanin	fitness	timing of breeding			0.416949	0.196116
UNPAIRED	2003	Cuervo, JJ and Moller, AP and de Lope, F	Hirundo rustica	plumage tail	morphological	size	fitness	reproductive success			-0.382642	0.213201
UNPAIRED	2011	Vortman, Yoni and Lotem, Arnon and Dor, Roi and Lovette, Irby J. and Safran, Rebecca J.	Hirundo rustica	plumage ventral	melanin	melanin	fitness	reproductive success			0.593475	0.188982
UNPAIRED	2011	Vortman, Yoni and Lotem, Arnon and Dor, Roi and Lovette, Irby J. and Safran, Rebecca J.	Hirundo rustica	plumage tail streamer	morphological	size	fitness	reproductive success			0.25402	0.188982
UNPAIRED	2011	Vortman, Yoni and Lotem, Arnon and Dor, Roi and Lovette, Irby J. and Safran, Rebecca J.	Hirundo rustica	plumage tail streamer	morphological	size	fitness	reproductive success			0.867301	0.316228
UNPAIRED	2011	Vortman, Yoni and Lotem, Arnon and Dor, Roi and Lovette, Irby J. and Safran, Rebecca J.	Hirundo rustica	plumage ventral	melanin	melanin	fitness	reproductive success			0.741416	0.333333
UNPAIRED	2004	Mougeot, F, Irvine JR, seivwright, L, Redpath, SM, Piertney, S	Lagopus lagopus	comb	morphological	size	condition	body condition			0.371764	0.140028
UNPAIRED	2004	Mougeot, F, Irvine JR, seivwright, L, Redpath, SM, Piertney, S	Lagopus lagopus	comb	morphological	size	condition	immunity			0.726526	0.179605
UNPAIRED	2004	Mougeot, F, Irvine JR, seivwright, L, Redpath, SM, Piertney, S	Lagopus lagopus	comb	morphological	size	condition	body condition			0.363121	0.140028
UNPAIRED	2018	Pardal, Sara and Alves, Jose A. and Mota, Paulo G. and Ramos, Jaime A.	Limosa limosa	plumage composite (ventral)	melanin	melanin	condition	immunity			0.333988	0.19245
UNPAIRED	2018	Pardal, Sara and Alves, Jose A. and Mota, Paulo G. and Ramos, Jaime A.	Limosa limosa	plumage composite (ventral)	melanin	melanin	condition	body condition			-0.0686476	0.19245
UNPAIRED	2001	Johnsen, A, Lifjeld, JT, Andersson, S, Örnborg, J, Amundsen, T	Luscinia svecica	plumage throat	structural	structural	fitness	reproductive success			0.101255	0.144338
UNPAIRED	2001	Johnsen, A, Lifjeld, JT, Andersson, S, Örnborg, J, Amundsen, T	Luscinia svecica	plumage throat	structural	structural	fitness	reproductive success			0.0599641	0.144338
UNPAIRED	2001	Johnsen, A, Lifjeld, JT, Andersson, S, Örnborg, J, Amundsen, T	Luscinia svecica	plumage throat	structural	structural	fitness	reproductive success			0.0471254	0.144338
UNPAIRED	2001	Johnsen, A, Lifjeld, JT, Andersson, S, Örnborg, J, Amundsen, T	Luscinia svecica	plumage throat	structural	structural	fitness	reproductive success			-0.017142	0.144338
UNPAIRED	2001	Johnsen, A, Lifjeld, JT, Andersson, S, Örnborg, J, Amundsen, T	Luscinia svecica	plumage band	melanin	melanin	fitness	reproductive success			-0.0592948	0.136083
UNPAIRED	2001	Johnsen, A, Lifjeld, JT, Andersson, S, Örnborg, J, Amundsen, T	Luscinia svecica	plumage throat	structural	structural	fitness	reproductive success			0.423649	0.160128
UNPAIRED	2001	Johnsen, A, Lifjeld, JT, Andersson, S, Örnborg, J, Amundsen, T	Luscinia svecica	plumage throat	structural	structural	fitness	reproductive success			0.15114	0.160128
UNPAIRED	2001	Johnsen, A, Lifjeld, JT, Andersson, S, Örnborg, J, Amundsen, T	Luscinia svecica	plumage throat	structural	structural	fitness	reproductive success			0.13074	0.160128
UNPAIRED	2001	Johnsen, A, Lifjeld, JT, Andersson, S, Örnborg, J, Amundsen, T	Luscinia svecica	plumage throat	structural	structural	fitness	reproductive success			0.0400214	0.160128
UNPAIRED	2001	Johnsen, A, Lifjeld, JT, Andersson, S, Örnborg, J, Amundsen, T	Luscinia svecica	plumage band	melanin	melanin	fitness	reproductive success			-0.0600722	0.166667
UNPAIRED	2001	Johnsen, A, Lifjeld, JT, Andersson, S, Örnborg, J, Amundsen, T	Luscinia svecica	plumage throat	structural	structural	fitness	reproductive success			0.52502	0.160128
UNPAIRED	2001	Johnsen, A, Lifjeld, JT, Andersson, S, Örnborg, J, Amundsen, T	Luscinia svecica	plumage throat	structural	structural	fitness	reproductive success			0.305135	0.160128
UNPAIRED	2001	Johnsen, A, Lifjeld, JT, Andersson, S, Örnborg, J, Amundsen, T	Luscinia svecica	plumage throat	structural	structural	fitness	reproductive success			-0.0355383	0.160128
UNPAIRED	2001	Johnsen, A, Lifjeld, JT, Andersson, S, Örnborg, J, Amundsen, T	Luscinia svecica	plumage throat	structural	structural	fitness	reproductive success			0.0358722	0.160128
UNPAIRED	2001	Johnsen, A, Lifjeld, JT, Andersson, S, Örnborg, J, Amundsen, T	Luscinia svecica	plumage band	melanin	melanin	fitness	reproductive success			2.30162	0.2
UNPAIRED	2001	Johnsen, A, Lifjeld, JT, Andersson, S, Örnborg, J, Amundsen, T	Luscinia svecica	plumage band	melanin	melanin	fitness	reproductive success			-0.017543	0.166667
UNPAIRED	1998	Johnsen, A, Andersson, S, Örnborg, J, Lifjeld, JT	Luscinia svecica	plumage throat	other	structural and melanin	fitness	reproductive success			0.0903841	0.27735
UNPAIRED	1998	Johnsen, A, Andersson, S, Örnborg, J, Lifjeld, JT	Luscinia svecica	plumage throat	other	structural and melanin	fitness	reproductive success			0.230111	0.156174
UNPAIRED	1998	Johnsen, A, Andersson, S, Örnborg, J, Lifjeld, JT	Luscinia svecica	plumage throat	other	structural and melanin	fitness	reproductive success			0.0332759	0.288675
UNPAIRED	1998	Johnsen, A, Andersson, S, Örnborg, J, Lifjeld, JT	Luscinia svecica	plumage throat	other	structural and melanin	fitness	reproductive success			0.221134	0.160128
UNPAIRED	1998	Johnsen, A, Andersson, S, Örnborg, J, Lifjeld, JT	Luscinia svecica	plumage throat	other	structural and melanin	fitness	timing of breeding			0.17375	0.25
UNPAIRED	1998	Johnsen, A, Andersson, S, Örnborg, J, Lifjeld, JT	Luscinia svecica	plumage throat	other	structural and melanin	fitness	timing of breeding			0.286546	0.158114
UNPAIRED	2015	Surmacki, Adrian and Stepniewski, Janusz and Stepniewska, Malgorzata	Panurus biarmicus	bill colour	carotenoid	carotenoid	condition	parasites			0.45134	0.2
UNPAIRED	2006	Hidalgo-Garcia, Sergio	Cyanistes caeruleus	plumage breast	carotenoid	carotenoid	fitness	offspring quality or condition			0.49558	0.196116
UNPAIRED	2013	Pickett, Simon R. A. and Weber, Sam B. and McGraw, Kevin J. and Norris, Ken J. and Evans, Matthew R.	Parus major	plumage ventral	carotenoid	carotenoid	fitness	offspring quality or condition			0.225502	0.0291358
UNPAIRED	2011	Remes, V, Matysiokova, B, Klejdus, B	Parus major	plumage breast	carotenoid	carotenoid	fitness	offspring quality or condition			0.30919	0.111803
UNPAIRED	2011	Remes, V, Matysiokova, B, Klejdus, B	Parus major	plumage breast	carotenoid	carotenoid	fitness	offspring quality or condition			0.0219511	0.111803
UNPAIRED	2011	Remes, V, Matysiokova, B, Klejdus, B	Parus major	plumage breast band	melanin	melanin	fitness	offspring quality or condition			0.0367525	0.111803
UNPAIRED	2011	Remes, V, Matysiokova, B, Klejdus, B	Parus major	plumage face (cheeks)	unpigmented	unpigmented	fitness	offspring quality or condition			-0.00115163	0.111803
UNPAIRED	2011	Remes, V, Matysiokova, B, Klejdus, B	Parus major	plumage breast	carotenoid	carotenoid	fitness	offspring quality or condition			-0.00345032	0.111803
UNPAIRED	2011	Remes, V, Matysiokova, B, Klejdus, B	Parus major	plumage breast	carotenoid	carotenoid	fitness	offspring quality or condition			0.0362659	0.111803
UNPAIRED	2011	Remes, V, Matysiokova, B, Klejdus, B	Parus major	plumage breast band	melanin	melanin	fitness	offspring quality or condition			-0.0728197	0.111803
UNPAIRED	2011	Remes, V, Matysiokova, B, Klejdus, B	Parus major	plumage face (cheeks)	unpigmented	unpigmented	fitness	offspring quality or condition			-0.073505	0.111803
UNPAIRED	2011	Remes, V, Matysiokova, B, Klejdus, B	Parus major	plumage breast	carotenoid	carotenoid	fitness	offspring quality or condition			0.241148	0.111803
UNPAIRED	2011	Remes, V, Matysiokova, B, Klejdus, B	Parus major	plumage breast	carotenoid	carotenoid	fitness	offspring quality or condition			-0.0512764	0.111803
UNPAIRED	2011	Remes, V, Matysiokova, B, Klejdus, B	Parus major	plumage breast band	melanin	melanin	fitness	offspring quality or condition			0.00364904	0.111803
UNPAIRED	2011	Remes, V, Matysiokova, B, Klejdus, B	Parus major	plumage face (cheeks)	unpigmented	unpigmented	fitness	offspring quality or condition			0.0196626	0.111803
UNPAIRED	2011	Remes, V, Matysiokova, B, Klejdus, B	Parus major	plumage breast	carotenoid	carotenoid	fitness	offspring quality or condition			-0.0355484	0.109109
UNPAIRED	2011	Remes, V, Matysiokova, B, Klejdus, B	Parus major	plumage breast	carotenoid	carotenoid	fitness	offspring quality or condition			-0.150091	0.109109
UNPAIRED	2011	Remes, V, Matysiokova, B, Klejdus, B	Parus major	plumage breast band	melanin	melanin	fitness	offspring quality or condition			0.393379	0.109109
UNPAIRED	2011	Remes, V, Matysiokova, B, Klejdus, B	Parus major	plumage face (cheeks)	unpigmented	unpigmented	fitness	offspring quality or condition			0.0539687	0.109109
UNPAIRED	2005	Mand, R and Tilgar, V and Moller, AP	Parus major	plumage breast	carotenoid	carotenoid	fitness	offspring quality or condition			0.0671517	0.102062
UNPAIRED	2005	Mand, R and Tilgar, V and Moller, AP	Parus major	plumage breast	carotenoid	carotenoid	fitness	reproductive success			-0.0339618	0.0966736
UNPAIRED	2005	Mand, R and Tilgar, V and Moller, AP	Parus major	plumage breast	carotenoid	carotenoid	fitness	reproductive success			-0.0829996	0.107211
UNPAIRED	2001	Hõrak, P, Ots, I, Spottiswoode, HVC, Møller, AP	Parus major	plumage breast	carotenoid	carotenoid	condition	parasites			0.257829	0.145865
UNPAIRED	2001	Hõrak, P, Ots, I, Spottiswoode, HVC, Møller, AP	Parus major	plumage breast	carotenoid	carotenoid	condition	parasites			-0.297724	0.0842152
UNPAIRED	2017	Cantarero, Alejandro and Lopez-Arrabe, Jimena and Palma, Antonio and Moreno, Juan	Petronia petronia	plumage breast patch	carotenoid	carotenoid	fitness	offspring quality or condition			-0.390825	0.131306
UNPAIRED	2017	Cantarero, Alejandro and Lopez-Arrabe, Jimena and Palma, Antonio and Moreno, Juan	Petronia petronia	plumage breast patch	carotenoid	carotenoid	fitness	offspring quality or condition			-0.284679	0.129099
UNPAIRED	2017	Cantarero, Alejandro and Lopez-Arrabe, Jimena and Palma, Antonio and Moreno, Juan	Petronia petronia	plumage breast patch	carotenoid	carotenoid	fitness	offspring quality or condition			0.213104	0.188982
UNPAIRED	2017	Cantarero, Alejandro and Lopez-Arrabe, Jimena and Palma, Antonio and Moreno, Juan	Petronia petronia	plumage breast patch	carotenoid	carotenoid	fitness	offspring quality or condition			-0.0524623	0.196116
UNPAIRED	2013	Garcia-Navas, Vicente and Garcia del Rincon, Amanda and Ferrer, Esperanza S. and Fathi, Hicham	Petronia petronia	plumage breast patch	carotenoid	carotenoid	fitness	offspring quality or condition			0.628316	0.204124
UNPAIRED	2002	Blanco, G and De la Puente, J	Pica pica	tail	morphological	size and shape	condition	body size			0.554498	0.229416
UNPAIRED	2002	Blanco, G and De la Puente, J	Pica pica	tail	morphological	size	condition	immunity			0.824791	0.229416
UNPAIRED	2002	Blanco, G and De la Puente, J	Pica pica	tail	morphological	size and shape	condition	immunity			0.468127	0.229416
UNPAIRED	2002	Blanco, G and De la Puente, J	Pica pica	tail	morphological	size and shape	condition	body condition			0.626484	0.19245
UNPAIRED	2002	Blanco, G and De la Puente, J	Pica pica	tail	morphological	size	condition	body condition			0.430239	0.229416
UNPAIRED	2010	Germain, RR, Reudink, MW, Marra, PP, Ratcliffe, LM	Setophaga ruticilla	plumage bib	melanin	melanin	fitness	parental quality			0.0824787	0.188982
UNPAIRED	2010	Germain, RR, Reudink, MW, Marra, PP, Ratcliffe, LM	Setophaga ruticilla	plumage flanks	carotenoid	carotenoid	fitness	parental quality			-0.203096	0.188982
UNPAIRED	2010	Germain, RR, Reudink, MW, Marra, PP, Ratcliffe, LM	Setophaga ruticilla	plumage tail	carotenoid	carotenoid	fitness	parental quality			-0.0737879	0.188982
UNPAIRED	2010	Germain, RR, Reudink, MW, Marra, PP, Ratcliffe, LM	Setophaga ruticilla	plumage tail	carotenoid	carotenoid	fitness	parental quality			-0.247025	0.188982
UNPAIRED	2010	Germain, RR, Reudink, MW, Marra, PP, Ratcliffe, LM	Setophaga ruticilla	plumage flanks	carotenoid	carotenoid	fitness	parental quality			0.668399	0.185695
UNPAIRED	2009a	Reudink, MW, Marra, PP, Boag, PT, Ratcliffe, LM	Setophaga ruticilla	plumage tail	carotenoid	carotenoid	fitness	reproductive success			0.298842	0.119523
UNPAIRED	2009a	Reudink, MW, Marra, PP, Boag, PT, Ratcliffe, LM	Setophaga ruticilla	plumage ventral flanks	carotenoid	carotenoid	fitness	reproductive success			0.370484	0.162221
UNPAIRED	2009b	Reudink, MW, Studds, CE, Marra, PP, Kyser, TK, Ratcliffe, LM	Setophaga ruticilla	plumage tail	carotenoid	carotenoid	condition	body size			0.212785	0.130189
UNPAIRED	2009b	Reudink, MW, Studds, CE, Marra, PP, Kyser, TK, Ratcliffe, LM	Setophaga ruticilla	plumage bib	melanin	melanin	condition	environment			0.255194	0.218218
UNPAIRED	2009b	Reudink, MW, Studds, CE, Marra, PP, Kyser, TK, Ratcliffe, LM	Setophaga ruticilla	plumage tail	carotenoid	carotenoid	condition	environment			0.255053	0.169031
UNPAIRED	2009b	Reudink, MW, Studds, CE, Marra, PP, Kyser, TK, Ratcliffe, LM	Setophaga ruticilla	plumage tail	carotenoid	carotenoid	condition	environment			0.575798	0.218218
UNPAIRED	2009b	Reudink, MW, Studds, CE, Marra, PP, Kyser, TK, Ratcliffe, LM	Setophaga ruticilla	plumage tail	carotenoid	carotenoid	condition	environment			0	0.169031
UNPAIRED	2009b	Reudink, MW, Studds, CE, Marra, PP, Kyser, TK, Ratcliffe, LM	Setophaga ruticilla	plumage tail	carotenoid	carotenoid	condition	environment			-0.33463	0.218218
UNPAIRED	2009b	Reudink, MW, Studds, CE, Marra, PP, Kyser, TK, Ratcliffe, LM	Setophaga ruticilla	plumage tail	carotenoid	carotenoid	condition	environment			0	0.169031
UNPAIRED	2009b	Reudink, MW, Studds, CE, Marra, PP, Kyser, TK, Ratcliffe, LM	Setophaga ruticilla	plumage tail	carotenoid	carotenoid	condition	environment			0	0.218218
UNPAIRED	2009b	Reudink, MW, Studds, CE, Marra, PP, Kyser, TK, Ratcliffe, LM	Setophaga ruticilla	plumage tail	carotenoid	carotenoid	condition	environment			0.3937	0.169031
UNPAIRED	2009b	Reudink, MW, Studds, CE, Marra, PP, Kyser, TK, Ratcliffe, LM	Setophaga ruticilla	plumage tail	carotenoid	carotenoid	condition	environment			0.176218	0.218218
UNPAIRED	2007	Balenger, Susan L. and Johnson, L. Scott and Brubaker, Jessica L. and Ostlind, Emilene	Sialia currucoides	plumage rump	structural	structural	fitness	parental quality			0.0902442	0.132453
UNPAIRED	2003	Siefferman, L, Hill, GE	Sialia sialis	plumage breast	melanin	melanin	fitness	offspring quality or condition			0.497311	0.258199
UNPAIRED	2003	Siefferman, L, Hill, GE	Sialia sialis	plumage breast	melanin	melanin	fitness	parental quality			-0.15114	0.235702
UNPAIRED	2003	Siefferman, L, Hill, GE	Sialia sialis	plumage tail and rump	structural	structural	fitness	parental quality			0.0500417	0.235702
UNPAIRED	2003	Siefferman, L, Hill, GE	Sialia sialis	plumage breast	melanin	melanin	fitness	parental quality			0.472231	0.288675
UNPAIRED	2003	Siefferman, L, Hill, GE	Sialia sialis	plumage tail and rump	structural	structural	fitness	parental quality			-0.287682	0.288675
UNPAIRED	2003	Siefferman, L, Hill, GE	Sialia sialis	plumage breast	melanin	melanin	fitness	reproductive success			0.100335	0.242536
UNPAIRED	2003	Siefferman, L, Hill, GE	Sialia sialis	plumage tail and rump	structural	structural	fitness	reproductive success			0.725005	0.242536
UNPAIRED	2003	Siefferman, L, Hill, GE	Sialia sialis	plumage breast	melanin	melanin	fitness	timing of breeding			0.497311	0.223607
UNPAIRED	2008	Bitton, Pierre-Paul and Dawson, Russell D. and Ochs, Courtney L.	Tachycineta bicolor	plumage rump	structural	structural	fitness	reproductive success			-0.024077	0.109109
UNPAIRED	2019	Griebel, Ilsa A. and Dawson, Russell D.	Tachycineta bicolor	plumage rump	structural	structural	fitness	reproductive success			0.172768	0.0495074
UNPAIRED	2001a	Roulin, A and Dijkstra, C and Riols, C and Ducrest, AL	Tyto alba	plumage ventral areas	melanin	melanin	fitness	parental quality			0.4847	0.2
UNPAIRED	2001a	Roulin, A and Dijkstra, C and Riols, C and Ducrest, AL	Tyto alba	plumage ventral areas	melanin	melanin	fitness	reproductive success			0.266108	0.182574
UNPAIRED	2003	Roulin, A and Ducrest, AL and Balloux, F and Dijkstra, C and Riols, C	Tyto alba	plumage ventral areas (undperparts)	melanin	melanin	condition	body condition			0.347179	0.171499
UNPAIRED	2012	van den Brink, Valentijn and Dolivo, Vassilissa and Falourd, Xavier and Dreiss, Amelie N. and Roulin, Alexandre	Tyto alba	plumage spots	melanin	melanin	fitness	offspring quality or condition			0.250533	0.101535
UNPAIRED	2017	Grunst, Andrea S. and Grunst, Melissa L. and Rathbun, Nathan A. and Hubbard, Joanna K. and Safran, Rebecca J. and Gonser, Rusty A. and Tuttle, Elaina M.	Zonotrichia albicollis	plumage crown stripes	other	carotenoid, unpigmented and melanin	fitness	reproductive success			0.0309241	0.0800641
UNPAIRED	2017	Grunst, Andrea S. and Grunst, Melissa L. and Rathbun, Nathan A. and Hubbard, Joanna K. and Safran, Rebecca J. and Gonser, Rusty A. and Tuttle, Elaina M.	Zonotrichia albicollis	plumage crown stripes	carotenoid	carotenoid	fitness	reproductive success			-0.0973913	0.0800641
UNPAIRED	2017	Grunst, Andrea S. and Grunst, Melissa L. and Rathbun, Nathan A. and Hubbard, Joanna K. and Safran, Rebecca J. and Gonser, Rusty A. and Tuttle, Elaina M.	Zonotrichia albicollis	plumage crown stripes	carotenoid	carotenoid	fitness	reproductive success			0.00746418	0.102598
UNPAIRED	2017	Grunst, Andrea S. and Grunst, Melissa L. and Rathbun, Nathan A. and Hubbard, Joanna K. and Safran, Rebecca J. and Gonser, Rusty A. and Tuttle, Elaina M.	Zonotrichia albicollis	plumage crown stripes	carotenoid	carotenoid	fitness	reproductive success			-0.113804	0.0909091
UNPAIRED	2017	Grunst, Andrea S. and Grunst, Melissa L. and Rathbun, Nathan A. and Hubbard, Joanna K. and Safran, Rebecca J. and Gonser, Rusty A. and Tuttle, Elaina M.	Zonotrichia albicollis	plumage crown stripes	other	carotenoid, unpigmented and melanin	fitness	reproductive success			0.187048	0.125
UNPAIRED	2017	Grunst, Andrea S. and Grunst, Melissa L. and Rathbun, Nathan A. and Hubbard, Joanna K. and Safran, Rebecca J. and Gonser, Rusty A. and Tuttle, Elaina M.	Zonotrichia albicollis	plumage crown stripes	other	carotenoid, unpigmented and melanin	fitness	reproductive success			-0.326619	0.136083
UNPAIRED	2017	Grunst, Andrea S. and Grunst, Melissa L. and Rathbun, Nathan A. and Hubbard, Joanna K. and Safran, Rebecca J. and Gonser, Rusty A. and Tuttle, Elaina M.	Zonotrichia albicollis	plumage crown stripes	other	carotenoid, unpigmented and melanin	fitness	survival			0.203551	0.149071
UNPAIRED	2017	Grunst, Andrea S. and Grunst, Melissa L. and Rathbun, Nathan A. and Hubbard, Joanna K. and Safran, Rebecca J. and Gonser, Rusty A. and Tuttle, Elaina M.	Zonotrichia albicollis	plumage crown stripes	other	carotenoid, unpigmented and melanin	fitness	survival			-0.180045	0.145865
UNPAIRED	2017	Grunst, Andrea S. and Grunst, Melissa L. and Rathbun, Nathan A. and Hubbard, Joanna K. and Safran, Rebecca J. and Gonser, Rusty A. and Tuttle, Elaina M.	Zonotrichia albicollis	plumage crown stripes	other	carotenoid, unpigmented and melanin	condition	body condition			0.22646	0.090167
UNPAIRED	2017	Grunst, Andrea S. and Grunst, Melissa L. and Rathbun, Nathan A. and Hubbard, Joanna K. and Safran, Rebecca J. and Gonser, Rusty A. and Tuttle, Elaina M.	Zonotrichia albicollis	plumage crown stripes	other	carotenoid, unpigmented and melanin	condition	body condition			0.133765	0.119523
UNPAIRED	2017	Grunst, Andrea S. and Grunst, Melissa L. and Rathbun, Nathan A. and Hubbard, Joanna K. and Safran, Rebecca J. and Gonser, Rusty A. and Tuttle, Elaina M.	Zonotrichia albicollis	plumage crown stripes	other	carotenoid, unpigmented and melanin	condition	body condition			0.34084	0.13484
UNPAIRED	2017	Grunst, Andrea S. and Grunst, Melissa L. and Rathbun, Nathan A. and Hubbard, Joanna K. and Safran, Rebecca J. and Gonser, Rusty A. and Tuttle, Elaina M.	Zonotrichia albicollis	plumage crown stripes	carotenoid	carotenoid	condition	body condition			0.238563	0.119523
UNPAIRED	2017	Grunst, Andrea S. and Grunst, Melissa L. and Rathbun, Nathan A. and Hubbard, Joanna K. and Safran, Rebecca J. and Gonser, Rusty A. and Tuttle, Elaina M.	Zonotrichia albicollis	plumage crown stripes	carotenoid	carotenoid	condition	body condition			-0.181075	0.13484
UNPAIRED	2003	Pilastro, A and Griggio, M and Matessi, G	Petronia petronia	plumage breast patch	carotenoid	carotenoid	condition	body size	0.331647	0.166667
UNPAIRED	2003	Pilastro, A and Griggio, M and Matessi, G	Petronia petronia	plumage breast patch	carotenoid	carotenoid	fitness	reproductive success	0.303613	0.156174
UNPAIRED	2009	Hanssen, Sveinn Are and Bustnes, Jan O. and Tveraa, Torkild and Hasselquist, Dennis and Varpe, Oystein and Henden, John-Andre	Catharacta maccormicki	plumage wing patch	unpigmented	unpigmented	fitness	reproductive success	0.341493	0.123091
UNPAIRED	2009	Hanssen, Sveinn Are and Bustnes, Jan O. and Tveraa, Torkild and Hasselquist, Dennis and Varpe, Oystein and Henden, John-Andre	Catharacta maccormicki	plumage wing patch	unpigmented	unpigmented	fitness	offspring quality or condition	0.288812	0.123091
UNPAIRED	2009	Hanssen, Sveinn Are and Bustnes, Jan O. and Tveraa, Torkild and Hasselquist, Dennis and Varpe, Oystein and Henden, John-Andre	Catharacta maccormicki	plumage wing patch	unpigmented	unpigmented	fitness	reproductive success	0.21016	0.123091
UNPAIRED	2009	Hanssen, Sveinn Are and Bustnes, Jan O. and Tveraa, Torkild and Hasselquist, Dennis and Varpe, Oystein and Henden, John-Andre	Catharacta maccormicki	plumage wing patch	unpigmented	unpigmented	condition	immunity			0.838847	0.377964
UNPAIRED	2009	Hanssen, Sveinn Are and Bustnes, Jan O. and Tveraa, Torkild and Hasselquist, Dennis and Varpe, Oystein and Henden, John-Andre	Catharacta maccormicki	plumage wing patch	unpigmented	unpigmented	fitness	survival	-0.362352	0.125988
UNPAIRED	2009	Hanssen, Sveinn Are and Bustnes, Jan O. and Tveraa, Torkild and Hasselquist, Dennis and Varpe, Oystein and Henden, John-Andre	Catharacta maccormicki	plumage wing patch	unpigmented	unpigmented	fitness	survival	0.268859	0.125988
PAIRED	2011	Klenova, Anna V. and Zubakin, Victor A. and Zubakina, Elena V.	Aethia cristatella	plumage crest	morphological	size	condition	body size	0.40006	0.149071	0.0100003	0.13484
PAIRED	2011	Klenova, Anna V. and Zubakin, Victor A. and Zubakina, Elena V.	Aethia cristatella	plumage crest	morphological	size	condition	body condition	0.120581	0.149071	0.0500417	0.13484
PAIRED	2011	Klenova, Anna V. and Zubakin, Victor A. and Zubakina, Elena V.	Aethia cristatella	plumage auricular plume	morphological	size	condition	body size	-0.0100003	0.149071	-0.0100003	0.13484
PAIRED	2011	Klenova, Anna V. and Zubakin, Victor A. and Zubakina, Elena V.	Aethia cristatella	plumage auricular plume	morphological	size	condition	body condition	0.15114	0.149071	0.192337	0.13484
PAIRED	2011	Butler, Michael W. and McGraw, Kevin J.	Anas platyrhynchos	bill	carotenoid	carotenoid	condition	immunity	-0.610687	0.301511	0.339831	0.204124
PAIRED	2011	Butler, Michael W. and McGraw, Kevin J.	Anas platyrhynchos	bill	carotenoid	carotenoid	condition	immunity	-0.103896	0.301511	0.324718	0.204124
PAIRED	2011	Butler, Michael W. and McGraw, Kevin J.	Anas platyrhynchos	bill	carotenoid	carotenoid	condition	immunity	-0.44108	0.301511	0.317737	0.204124
PAIRED	2011	Butler, Michael W. and McGraw, Kevin J.	Anas platyrhynchos	bill	carotenoid	carotenoid	condition	immunity	-0.0100657	0.288675	0.379658	0.204124
PAIRED	2011	Butler, Michael W. and McGraw, Kevin J.	Anas platyrhynchos	bill	carotenoid	carotenoid	condition	immunity	0.414134	0.288675	-0.009067	0.204124
PAIRED	2011	Butler, Michael W. and McGraw, Kevin J.	Anas platyrhynchos	bill	carotenoid	carotenoid	condition	immunity	0.19869	0.288675	0.147785	0.204124
PAIRED	2011	Butler, Michael W. and McGraw, Kevin J.	Anas platyrhynchos	feet	carotenoid	carotenoid	condition	immunity	-0.346574	0.301511	-0.225247	0.204124
PAIRED	2011	Butler, Michael W. and McGraw, Kevin J.	Anas platyrhynchos	feet	carotenoid	carotenoid	condition	immunity	0.0408135	0.301511	-0.226957	0.204124
PAIRED	2011	Butler, Michael W. and McGraw, Kevin J.	Anas platyrhynchos	feet	carotenoid	carotenoid	condition	immunity	-0.319839	0.301511	-0.138124	0.204124
PAIRED	2011	Butler, Michael W. and McGraw, Kevin J.	Anas platyrhynchos	feet	carotenoid	carotenoid	condition	immunity	0.204265	0.288675	-0.251124	0.204124
PAIRED	2011	Butler, Michael W. and McGraw, Kevin J.	Anas platyrhynchos	feet	carotenoid	carotenoid	condition	immunity	-0.0277315	0.288675	-0.121357	0.204124
PAIRED	2011	Butler, Michael W. and McGraw, Kevin J.	Anas platyrhynchos	feet	carotenoid	carotenoid	condition	immunity	0.163355	0.288675	0.0489702	0.204124
UNPAIRED	2011	Dobson, F. Stephen and Couchoux, Charline and Jouventin, Pierre	Aptenodytes patagonicus	plumage ear patch	other	spheniscin	condition	body size			0.00500004	0.120386
PAIRED	2011	Dobson, F. Stephen and Couchoux, Charline and Jouventin, Pierre	Aptenodytes patagonicus	plumage ear patch	other	spheniscin	condition	body size	0.131956	0.130189	0.113958	0.124035
UNPAIRED	2013	Blanco, Guillermo and Fargallo, Juan A.	Pica pica	plumage wing patch	unpigmented	unpigmented	condition	immunity			0.43505	0.176777
UNPAIRED	2013	Blanco, Guillermo and Fargallo, Juan A.	Pica pica	plumage wing patch	unpigmented	unpigmented	condition	parasites			0.368211	0.176777
UNPAIRED	2013	Henderson, Lindsay J. and Heidinger, Britt J. and Evans, Neil P. and Arnold, Kathryn E.	Cyanistes caeruleus	plumage crown	structural	structural	condition	body condition	-0.31561	0.111111
UNPAIRED	2013	Henderson, Lindsay J. and Heidinger, Britt J. and Evans, Neil P. and Arnold, Kathryn E.	Cyanistes caeruleus	plumage crown	structural	structural	fitness	reproductive success	0.241104	0.1
UNPAIRED	2013	Henderson, Lindsay J. and Heidinger, Britt J. and Evans, Neil P. and Arnold, Kathryn E.	Cyanistes caeruleus	plumage crown	structural	structural	fitness	timing of breeding	0.170893	0.100504
UNPAIRED	2014	Lopez-Arrabe, Jimena and Cantarero, Alejandro and Perez-Rodriguez, Lorenzo and Palma, Antonio and Moreno, Juan	Ficedula hypoleuca	plumage forehead patch	unpigmented	unpigmented	condition	stress	-0.0743523	0.235702
UNPAIRED	2014	Lopez-Arrabe, Jimena and Cantarero, Alejandro and Perez-Rodriguez, Lorenzo and Palma, Antonio and Moreno, Juan	Ficedula hypoleuca	plumage wing patch	unpigmented	unpigmented	condition	stress	-0.0788535	0.235702
UNPAIRED	2014	Lopez-Arrabe, Jimena and Cantarero, Alejandro and Perez-Rodriguez, Lorenzo and Palma, Antonio and Moreno, Juan	Ficedula hypoleuca	plumage forehead patch	unpigmented	unpigmented	condition	stress	0.218485	0.258199
UNPAIRED	2014	Lopez-Arrabe, Jimena and Cantarero, Alejandro and Perez-Rodriguez, Lorenzo and Palma, Antonio and Moreno, Juan	Ficedula hypoleuca	plumage wing patch	unpigmented	unpigmented	condition	stress	-0.688267	0.258199
UNPAIRED	2014	Lopez-Arrabe, Jimena and Cantarero, Alejandro and Perez-Rodriguez, Lorenzo and Palma, Antonio and Moreno, Juan	Ficedula hypoleuca	plumage forehead patch	unpigmented	unpigmented	condition	stress	-0.481857	0.213201
UNPAIRED	2014	Lopez-Arrabe, Jimena and Cantarero, Alejandro and Perez-Rodriguez, Lorenzo and Palma, Antonio and Moreno, Juan	Ficedula hypoleuca	plumage wing patch	unpigmented	unpigmented	condition	stress	-0.142885	0.213201
UNPAIRED	2014	Lopez-Arrabe, Jimena and Cantarero, Alejandro and Perez-Rodriguez, Lorenzo and Palma, Antonio and Moreno, Juan	Ficedula hypoleuca	plumage forehead patch	unpigmented	unpigmented	condition	stress	0.00519873	0.152499
UNPAIRED	2014	Lopez-Arrabe, Jimena and Cantarero, Alejandro and Perez-Rodriguez, Lorenzo and Palma, Antonio and Moreno, Juan	Ficedula hypoleuca	plumage forehead patch	unpigmented	unpigmented	condition	stress			-0.0413921	0.196116
UNPAIRED	2014	Lopez-Arrabe, Jimena and Cantarero, Alejandro and Perez-Rodriguez, Lorenzo and Palma, Antonio and Moreno, Juan	Ficedula hypoleuca	plumage wing patch	unpigmented	unpigmented	condition	stress	0.211567	0.152499
UNPAIRED	2014	Lopez-Arrabe, Jimena and Cantarero, Alejandro and Perez-Rodriguez, Lorenzo and Palma, Antonio and Moreno, Juan	Ficedula hypoleuca	plumage wing patch	unpigmented	unpigmented	condition	stress			0.426884	0.196116
UNPAIRED	2014	Lopez-Arrabe, Jimena and Cantarero, Alejandro and Perez-Rodriguez, Lorenzo and Palma, Antonio and Moreno, Juan	Ficedula hypoleuca	plumage forehead patch	unpigmented	unpigmented	condition	stress	0.489491	0.179605
UNPAIRED	2014	Lopez-Arrabe, Jimena and Cantarero, Alejandro and Perez-Rodriguez, Lorenzo and Palma, Antonio and Moreno, Juan	Ficedula hypoleuca	plumage forehead patch	unpigmented	unpigmented	condition	stress			0.433954	0.213201
UNPAIRED	2014	Lopez-Arrabe, Jimena and Cantarero, Alejandro and Perez-Rodriguez, Lorenzo and Palma, Antonio and Moreno, Juan	Ficedula hypoleuca	plumage wing patch	unpigmented	unpigmented	condition	stress	0.124895	0.179605
UNPAIRED	2014	Lopez-Arrabe, Jimena and Cantarero, Alejandro and Perez-Rodriguez, Lorenzo and Palma, Antonio and Moreno, Juan	Ficedula hypoleuca	plumage wing patch	unpigmented	unpigmented	condition	stress			0.388217	0.213201
PAIRED	2014	Lopez-Arrabe, Jimena and Cantarero, Alejandro and Perez-Rodriguez, Lorenzo and Palma, Antonio and Moreno, Juan	Ficedula hypoleuca	plumage forehead patch	unpigmented	unpigmented	condition	stress	0.0146857	0.133631	0.26909	0.188982
PAIRED	2014	Lopez-Arrabe, Jimena and Cantarero, Alejandro and Perez-Rodriguez, Lorenzo and Palma, Antonio and Moreno, Juan	Ficedula hypoleuca	plumage wing patch	unpigmented	unpigmented	condition	stress	0.154306	0.133631	0.539914	0.188982
PAIRED	2017	Sepp, Tuul and Rattiste, Kalev and Saks, Lauri and Meitern, Richard and Urvik, Janek and Kaasik, Ants and Horak, Peeter	Larus canus	plumage wing patch	unpigmented	unpigmented	condition	body condition	0.213171	0.0980581	0.115511	0.0949158
PAIRED	2018	Losdat, Sylvain and Blount, Jonathan D. and Marri, Viviana and Maronde, Lea and Richner, Heinz and Helfenstein, Fabrice	Parus major	plumage breast	carotenoid	carotenoid	condition	stress	0.844686	0.301511	-0.0439858	0.213201
UNPAIRED	2019	Slevin, Morgan C. and Bulluck, Lesley P. and Matthews, Alix. E. and Boves, Than J.	Protonotaria citrea	plumage crown	carotenoid	carotenoid	fitness	reproductive success	0.415521	0.0813788
UNPAIRED	2019	Slevin, Morgan C. and Bulluck, Lesley P. and Matthews, Alix. E. and Boves, Than J.	Protonotaria citrea	plumage breast	carotenoid	carotenoid	fitness	reproductive success	0.388264	0.0813788
UNPAIRED	2019	Slevin, Morgan C. and Bulluck, Lesley P. and Matthews, Alix. E. and Boves, Than J.	Protonotaria citrea	plumage crown	carotenoid	carotenoid	fitness	reproductive success	0.276599	0.0813788
UNPAIRED	2019	Slevin, Morgan C. and Bulluck, Lesley P. and Matthews, Alix. E. and Boves, Than J.	Protonotaria citrea	plumage crown	carotenoid	carotenoid	fitness	reproductive success	0.17602	0.0813788
UNPAIRED	2019	Slevin, Morgan C. and Bulluck, Lesley P. and Matthews, Alix. E. and Boves, Than J.	Protonotaria citrea	plumage breast	carotenoid	carotenoid	fitness	reproductive success	0.103027	0.0813788
UNPAIRED	2019	Slevin, Morgan C. and Bulluck, Lesley P. and Matthews, Alix. E. and Boves, Than J.	Protonotaria citrea	plumage crown	carotenoid	carotenoid	fitness	parental quality	0.0618245	0.164399
UNPAIRED	2019	Slevin, Morgan C. and Bulluck, Lesley P. and Matthews, Alix. E. and Boves, Than J.	Protonotaria citrea	plumage crown	carotenoid	carotenoid	fitness	parental quality	-0.0362905	0.19245
UNPAIRED	2019	Slevin, Morgan C. and Bulluck, Lesley P. and Matthews, Alix. E. and Boves, Than J.	Protonotaria citrea	plumage crown	carotenoid	carotenoid	fitness	parental quality	0.0607069	0.162221
UNPAIRED	2019	Slevin, Morgan C. and Bulluck, Lesley P. and Matthews, Alix. E. and Boves, Than J.	Protonotaria citrea	plumage crown	carotenoid	carotenoid	fitness	parental quality	0.101356	0.196116
UNPAIRED	2019	Slevin, Morgan C. and Bulluck, Lesley P. and Matthews, Alix. E. and Boves, Than J.	Protonotaria citrea	plumage crown	carotenoid	carotenoid	fitness	survival	-0.458145	0.147442
UNPAIRED	2019	Slevin, Morgan C. and Bulluck, Lesley P. and Matthews, Alix. E. and Boves, Than J.	Protonotaria citrea	plumage breast	carotenoid	carotenoid	fitness	reproductive success	-0.175792	0.09245
UNPAIRED	2019	Slevin, Morgan C. and Bulluck, Lesley P. and Matthews, Alix. E. and Boves, Than J.	Protonotaria citrea	plumage crown	carotenoid	carotenoid	fitness	reproductive success	0.49583	0.242536
UNPAIRED	2004	Ferns, PN and Hinsley, SA and Ferns, PN and Hinsley, SA	Parus major	plumage cheek patch	unpigmented	unpigmented	fitness	timing of breeding	0.407888	0.125
UNPAIRED	2004	Ferns, PN and Hinsley, SA and Ferns, PN and Hinsley, SA	Parus major	plumage cheek patch	unpigmented	unpigmented	fitness	offspring quality or condition			0.513819	0.2
UNPAIRED	2004	Ferns, PN and Hinsley, SA and Ferns, PN and Hinsley, SA	Parus major	plumage cheek patch	unpigmented	size	fitness	offspring quality or condition			0.396995	0.176777
PAIRED	2002	Childress, RB and Bennun, LA and Childress, RB and Bennun, LA	Phalacrocorax carbo	suborbital skin	carotenoid	carotenoid	fitness	timing of breeding	0.331647	0.101535	0.331647	0.101535
PAIRED	2002	Childress, RB and Bennun, LA and Childress, RB and Bennun, LA	Phalacrocorax carbo	plumage thigh	morphological	size	fitness	timing of breeding	0.276864	0.101535	0.276864	0.101535
PAIRED	2002	Childress, RB and Bennun, LA and Childress, RB and Bennun, LA	Phalacrocorax carbo	plumage head	morphological	size	fitness	timing of breeding	0.213171	0.101535	0.213171	0.101535
PAIRED	2002	Childress, RB and Bennun, LA and Childress, RB and Bennun, LA	Phalacrocorax carbo	plumage ventral	melanin	melanin	fitness	timing of breeding	0.161387	0.101535	0.161387	0.101535
PAIRED	2002	Childress, RB and Bennun, LA and Childress, RB and Bennun, LA	Phalacrocorax carbo	gular skin	carotenoid	carotenoid	fitness	timing of breeding	0.0200027	0.101535	0.234189	0.101535
PAIRED	2002	Childress, RB and Bennun, LA and Childress, RB and Bennun, LA	Phalacrocorax carbo	plumage composite (suborbital and gular skin, head filoplumes, thigh and ventral)	other	morphological, carotenoid and melanin	fitness	timing of breeding	0.388423	0.101535	0.388423	0.101535
UNPAIRED	2002	Childress, RB and Bennun, LA and Childress, RB and Bennun, LA	Phalacrocorax carbo	plumage ventral	melanin	melanin	fitness	reproductive success			0.414762	0.125988
PAIRED	1997	Fitzpatrick, S and Price, P and Fitzpatrick, S and Price, P	Pica pica	plumage tail	morphological	shape	fitness	timing of breeding	-0.296678	0.377964	-0.0363582	0.377964
PAIRED	1997	Fitzpatrick, S and Price, P and Fitzpatrick, S and Price, P	Pica pica	plumage tail	morphological	shape	fitness	timing of breeding	0.0656822	0.353553	0.308648	0.353553
PAIRED	1997	Fitzpatrick, S and Price, P and Fitzpatrick, S and Price, P	Pica pica	plumage tail	morphological	shape	fitness	reproductive success	0.73089	0.353553	0.591655	0.353553
UNPAIRED	1993	HILL, GE and HILL, GE	Carpodacus mexicanus	plumage composite	carotenoid	carotenoid	condition	body condition	0.0852056	0.162221
UNPAIRED	1993	HILL, GE and HILL, GE	Carpodacus mexicanus	plumage composite	carotenoid	carotenoid	fitness	timing of breeding	0.100335	0.113961
UNPAIRED	1993	HILL, GE and HILL, GE	Carpodacus mexicanus	plumage composite	carotenoid	carotenoid	fitness	reproductive success	-0.120581	0.158114
UNPAIRED	1993	HILL, GE and HILL, GE	Carpodacus mexicanus	plumage composite	carotenoid	carotenoid	fitness	reproductive success	-0.120581	0.179605
UNPAIRED	1993	HILL, GE and HILL, GE	Carpodacus mexicanus	plumage composite	carotenoid	carotenoid	fitness	reproductive success	-0.0600722	0.179605
UNPAIRED	1993	HILL, GE and HILL, GE	Carpodacus mexicanus	plumage composite	carotenoid	carotenoid	fitness	survival	0.0701674	0.122169
UNPAIRED	1990	HILL, GE	Carpodacus mexicanus	plumage composite	carotenoid	carotenoid	fitness	reproductive success			0.118942	0.0686803
UNPAIRED	1991	HILL, GE	Carpodacus mexicanus	plumage composite	carotenoid	carotenoid	fitness	parental quality			0.447692	0.185695
UNPAIRED	1991	HILL, GE	Carpodacus mexicanus	plumage composite	carotenoid	carotenoid	fitness	survival			0.136031	0.0824786
UNPAIRED	1991	HILL, GE	Carpodacus mexicanus	plumage composite	carotenoid	carotenoid	fitness	survival			0.168271	0.0691714
UNPAIRED	2000	Jones, IL and Hunter, FM and Fraser, G and Jones, IL and Hunter, FM and Fraser, G	Aethia cristatella	plumage crest	morphological	size	condition	body condition	0.234189	0.0916698
UNPAIRED	2000	Jones, IL and Hunter, FM and Fraser, G and Jones, IL and Hunter, FM and Fraser, G	Aethia cristatella	plumage auricular plume	morphological	size	condition	body condition			0.181983	0.0745356
UNPAIRED	1998	Linville, SU and Breitwisch, R and Schilling, AJ and Linville, SU and Breitwisch, R and Schilling, AJ	Cardinalis cardinalis	plumage wing	carotenoid	carotenoid	fitness	parental quality	0.105665	0.267261
UNPAIRED	1998	Linville, SU and Breitwisch, R and Schilling, AJ and Linville, SU and Breitwisch, R and Schilling, AJ	Cardinalis cardinalis	plumage body	carotenoid	carotenoid	fitness	parental quality	-0.0696574	0.267261
UNPAIRED	1998	Linville, SU and Breitwisch, R and Schilling, AJ and Linville, SU and Breitwisch, R and Schilling, AJ	Cardinalis cardinalis	plumage breast	carotenoid	carotenoid	fitness	parental quality			0.0902471	0.267261
UNPAIRED	1989	MUMA, KE and WEATHERHEAD, PJ and MUMA, KE and WEATHERHEAD, PJ	Agelaius phoeniceus	plumage wing	carotenoid	carotenoid	fitness	timing of breeding	0.253281	0.109109
UNPAIRED	1989	MUMA, KE and WEATHERHEAD, PJ and MUMA, KE and WEATHERHEAD, PJ	Agelaius phoeniceus	plumage throat	carotenoid	carotenoid	fitness	timing of breeding	0.185085	0.109109
UNPAIRED	1987	Eckert, CG, and Weatherhead, PJ	Agelaius phoeniceus	plumage wing patch	carotenoid	carotenoid	fitness	parental quality			0.584599	0.333333
UNPAIRED	1987	Eckert, CG, and Weatherhead, PJ	Agelaius phoeniceus	plumage wing patch	carotenoid	carotenoid	fitness	parental quality			0.260753	0.447214
UNPAIRED	1987	Eckert, CG, and Weatherhead, PJ	Agelaius phoeniceus	plumage wing patch	carotenoid	carotenoid	fitness	parental quality			0.606983	0.447214
UNPAIRED	1987	Eckert, CG, and Weatherhead, PJ	Agelaius phoeniceus	plumage wing patch	carotenoid	carotenoid	fitness	parental quality			0.777032	0.447214
UNPAIRED	1987	Eckert, CG, and Weatherhead, PJ	Agelaius phoeniceus	plumage wing patch	carotenoid	carotenoid	fitness	parental quality			1.66584	0.447214
UNPAIRED	1987	Eckert, CG, and Weatherhead, PJ	Agelaius phoeniceus	plumage wing patch	carotenoid	carotenoid	fitness	parental quality			0.789278	0.447214
UNPAIRED	1987	Eckert, CG, and Weatherhead, PJ	Agelaius phoeniceus	plumage wing patch	carotenoid	carotenoid	fitness	parental quality			-0.527926	0.288675
UNPAIRED	1987	Eckert, CG, and Weatherhead, PJ	Agelaius phoeniceus	plumage wing patch	carotenoid	carotenoid	fitness	parental quality			-0.616624	0.377964
UNPAIRED	1993	MOLLER, AP and MOLLER, AP	Hirundo rustica	plumage tail	morphological	size	fitness	reproductive success	2.33965	0.0543125
UNPAIRED	1993	MOLLER, AP and MOLLER, AP	Hirundo rustica	plumage tail	morphological	size	fitness	reproductive success	1.24579	0.0547997
UNPAIRED	1988	MOLLER, AP	Hirundo rustica	plumage tail	morphological	size	fitness	reproductive success			-0.148219	0.229416
UNPAIRED	1988	MOLLER, AP	Hirundo rustica	plumage tail	morphological	size	fitness	reproductive success			0.789432	0.229416
UNPAIRED	1988	MOLLER, AP	Hirundo rustica	plumage tail	morphological	size	fitness	reproductive success			0.789432	0.229416
UNPAIRED	1992	MOLLER, AP	Hirundo rustica	plumage tail	morphological	size	fitness	reproductive success			0.217376	0.0574485
UNPAIRED	1992	MOLLER, AP	Hirundo rustica	plumage tail	morphological	size	fitness	reproductive success			0.386808	0.0795557
UNPAIRED	1992	MOLLER, AP	Hirundo rustica	plumage tail	morphological	size	fitness	reproductive success			0.333284	0.121268
UNPAIRED	1992	MOLLER, AP	Hirundo rustica	plumage tail	morphological	size	fitness	survival			0.0345334	0.0467269
UNPAIRED	1992	MOLLER, AP	Hirundo rustica	plumage tail	morphological	size	fitness	timing of breeding			0.466981	0.0622573
UNPAIRED	1992	MOLLER, AP	Hirundo rustica	plumage tail	morphological	size	fitness	reproductive success			0.216211	0.0622573
UNPAIRED	1992	MOLLER, AP	Hirundo rustica	plumage tail	morphological	size	fitness	reproductive success			0.281909	0.0622573
UNPAIRED	1992	MOLLER, AP	Hirundo rustica	plumage tail	morphological	size	fitness	offspring quality or condition			0.411252	0.0622573
UNPAIRED	1992	MOLLER, AP	Hirundo rustica	plumage tail	morphological	size	fitness	offspring quality or condition			0.166627	0.0622573
UNPAIRED	1992	MOLLER, AP	Hirundo rustica	plumage tail	morphological	size	fitness	reproductive success			0.0664237	0.09245
UNPAIRED	1992	MOLLER, AP	Hirundo rustica	plumage tail	morphological	size	fitness	reproductive success			0.16207	0.09245
UNPAIRED	1992	MOLLER, AP	Hirundo rustica	plumage tail	morphological	size	fitness	offspring quality or condition			-0.576963	0.09245
UNPAIRED	1992	MOLLER, AP	Hirundo rustica	plumage tail	morphological	size	fitness	offspring quality or condition			0.202556	0.09245
UNPAIRED	1992	MOLLER, AP	Hirundo rustica	plumage tail	morphological	size	fitness	reproductive success			0.221482	0.0514344
PAIRED	2001	Piersma, T and Mendes, L and Hennekens, J and Ratiarison, S and Groenewold, S and Jukema, J and Piersma, T and Mendes, L and Hennekens, J and Ratiarison, S and Groenewold, S and Jukema, J	Limosa lapponica	plumage composite	melanin	melanin	condition	parasites	0.285078	0.109109	0.0995393	0.111803
PAIRED	2001	Regosin, JV and Pruett-Jones, S and Regosin, JV and Pruett-Jones, S	Tyrannus forficatus	plumage tail	morphological	size	fitness	timing of breeding	0.155235	0.188982	0.445266	0.166667
UNPAIRED	2001b	Roulin, A and Riols, C and Dijkstra, C and Ducrest, AL and Roulin, A and Riols, C and Dijkstra, C and Ducrest, AL	Tyto alba	plumage ventral areas (undperparts)	melanin	melanin	fitness	offspring quality or condition	0.423649	0.145865
UNPAIRED	2001b	Roulin, A and Riols, C and Dijkstra, C and Ducrest, AL and Roulin, A and Riols, C and Dijkstra, C and Ducrest, AL	Tyto alba	plumage ventral areas (undperparts)	melanin	melanin	fitness	reproductive success	-0.0100003	0.145865
PAIRED	1998	Roulin, A, Richner, H, and Ducrest, AL	Tyto alba	plumage ventral areas (underparts)	melanin	melanin	condition	body condition	0.0334189	0.188982	0.123241	0.2
UNPAIRED	1997	Tella, JL and Forero, MG and Donazar, JA and Hiraldo, F and Tella, JL and Forero, MG and Donazar, JA and Hiraldo, F	Falco naumanni	plumage rump	melanin	melanin	fitness	timing of breeding	0.0200027	0.0790569
UNPAIRED	1997	Tella, JL and Forero, MG and Donazar, JA and Hiraldo, F and Tella, JL and Forero, MG and Donazar, JA and Hiraldo, F	Falco naumanni	plumage rump	melanin	melanin	fitness	reproductive success	0.0500417	0.0932505
UNPAIRED	1997	Tella, JL and Forero, MG and Donazar, JA and Hiraldo, F and Tella, JL and Forero, MG and Donazar, JA and Hiraldo, F	Falco naumanni	plumage rump	melanin	melanin	fitness	reproductive success	0.110447	0.1
UNPAIRED	1997	Tella, JL and Forero, MG and Donazar, JA and Hiraldo, F and Tella, JL and Forero, MG and Donazar, JA and Hiraldo, F	Falco naumanni	plumage rump	melanin	melanin	fitness	reproductive success	-0.030009	0.0916698
UNPAIRED	1997	Tella, JL and Forero, MG and Donazar, JA and Hiraldo, F and Tella, JL and Forero, MG and Donazar, JA and Hiraldo, F	Falco naumanni	plumage rump	melanin	melanin	fitness	parental quality	0.194179	0.218218
UNPAIRED	1997	Tella, JL and Forero, MG and Donazar, JA and Hiraldo, F and Tella, JL and Forero, MG and Donazar, JA and Hiraldo, F	Falco naumanni	plumage tail	melanin	melanin	fitness	parental quality	0.27765	0.218218
UNPAIRED	1997	Tella, JL and Forero, MG and Donazar, JA and Hiraldo, F and Tella, JL and Forero, MG and Donazar, JA and Hiraldo, F	Falco naumanni	plumage rump	melanin	melanin	condition	body condition	0.0963006	0.0798087
UNPAIRED	1997	Tella, JL and Forero, MG and Donazar, JA and Hiraldo, F and Tella, JL and Forero, MG and Donazar, JA and Hiraldo, F	Falco naumanni	plumage tail	melanin	melanin	condition	body condition	0.00395284	0.0798087
UNPAIRED	1997	Tella, JL and Forero, MG and Donazar, JA and Hiraldo, F and Tella, JL and Forero, MG and Donazar, JA and Hiraldo, F	Falco naumanni	plumage rump	melanin	melanin	fitness	survival	0.100975	0.0655122
UNPAIRED	1997	Tella, JL and Forero, MG and Donazar, JA and Hiraldo, F and Tella, JL and Forero, MG and Donazar, JA and Hiraldo, F	Falco naumanni	plumage tail	melanin	melanin	fitness	survival	0.10817	0.0655122
PAIRED	2000	Wiebe, KL and Wiebe, KL	Colaptes auratus	plumage composite	carotenoid	carotenoid	fitness	timing of breeding	-0.331647	0.125988	-0.331647	0.127
