# Supplementary material for: Ornaments are equally informative in male and female birds
Source: Nat Commun. 2022 Oct 7;13:5917. doi: 10.1038/s41467-022-33548-7 (PMC9546859; doi:10.1038/s41467-022-33548-7)
Supplement: Supplementary file 10 — Source Data [file 41467_2022_33548_MOESM10_ESM.zip › Figure 2 source data.xlsx]

## Sheet: Fig2 (for model 1)
data.type	species	female.effect.size.zr	female.effect.size.se	male.effect.size.zr	male.effect.size.se
PAIRED	Actitis macularius	0.609663	0.185695	0.303029	0.138675
PAIRED	Aethia cristatella	0.147051	0.267261	0.647523	0.176777
PAIRED	Anas crecca	0.0914233	0.039163	0.0235544	0.0438108
PAIRED	Anas platyrhynchos	0.622363	0.25	0.366356	0.223607
PAIRED	Anas platyrhynchos	0.429886	0.25	-0.0652926	0.223607
PAIRED	Anas platyrhynchos	0.599978	0.25	0.542825	0.223607
PAIRED	Anas platyrhynchos	0.431098	0.25	0.352146	0.223607
PAIRED	Apalis thoracica	0.759117	0.258199	0.0316333	0.235702
PAIRED	Apalis thoracica	-0.280169	0.258199	0.887341	0.235702
PAIRED	Aptenodytes patagonicus	0.0684203	0.0813788	0.28285	0.0813788
PAIRED	Aptenodytes patagonicus	0.529264	0.0813788	0.66286	0.0813788
PAIRED	Aptenodytes patagonicus	-0.0404116	0.0813788	0.0484881	0.0813788
PAIRED	Aptenodytes patagonicus	0.662744	0.0813788	0.80089	0.0813788
PAIRED	Aptenodytes patagonicus	-0.111408	0.0813788	-0.0726966	0.0813788
PAIRED	Aptenodytes patagonicus	-0.51	0.223607	0.29	0.204124
PAIRED	Aptenodytes patagonicus	0.53	0.223607	-0.06	0.204124
PAIRED	Aptenodytes patagonicus	0.59	0.301511	-0.37	0.27735
PAIRED	Bubo bubo	0.725005	0.316228	0.266108	0.27735
PAIRED	Bubulcus ibis	-0.185587	0.132453	0.118878	0.132453
PAIRED	Bubulcus ibis	0.220788	0.124035	0.00654649	0.223607
PAIRED	Bubulcus ibis	0.353965	0.144338	0.600526	0.144338
PAIRED	Bubulcus ibis	-0.247305	0.128037	0.175897	0.128037
PAIRED	Spinus tristis	0.478199	0.242536	0.0737735	0.223607
PAIRED	Spinus tristis	0.507506	0.258199	-0.231657	0.258199
PAIRED	Coracias garrulus	0.357619	0.174078	0.396769	0.185695
PAIRED	Cygnus atratus	-0.0701147	0.113961	0.0801713	0.125
PAIRED	Cygnus atratus	-0.0902442	0.113961	0.365444	0.125
PAIRED	Cygnus atratus	0.348015	0.113961	0.402813	0.129099
PAIRED	Setophaga petechia	0.096992	0.119523	0.361418	0.09245
PAIRED	Setophaga petechia	-0.586799	0.218218	0.742469	0.174078
PAIRED	Setophaga petechia	0.156751	0.150756	0.140516	0.111803
PAIRED	Setophaga petechia	0.538586	0.196116	-0.00375789	0.149071
PAIRED	Setophaga petechia	-0.0277315	0.27735	0.85145	0.223607
PAIRED	Estrilda astrild	-0.3399	0.57735	0.437801	1
PAIRED	Eudyptes robustus	0.337916	0.179605	0.679495	0.25
PAIRED	Eudyptes robustus	1.28074	0.179605	0.746218	0.25
PAIRED	Eumomota superciliosa	-0.281459	0.150756	0.383845	0.132453
PAIRED	Eumomota superciliosa	-0.038644	0.142857	0.399937	0.131306
PAIRED	Falco tinnunculus	0.236936	0.0985329	0.142099	0.110432
PAIRED	Falco tinnunculus	0.340585	0.117041	0.0650918	0.119523
PAIRED	Falco tinnunculus	0.0969022	0.101535	-0.0163214	0.1066
PAIRED	Falco tinnunculus	0.261395	0.0932505	-0.0659826	0.111803
PAIRED	Falco tinnunculus	0.260753	0.102598	0.0574632	0.111803
PAIRED	Falco tinnunculus	0.0138009	0.0920575	-0.109091	0.119523
PAIRED	Falco tinnunculus	0.304839	0.0873704	0.243959	0.0845154
PAIRED	Falco tinnunculus	0.334672	0.145865	0.420601	0.185695
PAIRED	Ficedula albicollis	0.341258	0.288675	-0.282265	0.288675
PAIRED	Ficedula albicollis	-0.350704	0.301511	0.0536213	0.288675
PAIRED	Ficedula albicollis	-0.033012	0.301511	0.0510142	0.288675
PAIRED	Ficedula albicollis	-0.079165	0.288675	0.455122	0.288675
PAIRED	Ficedula albicollis	-0.160361	0.301511	0.0942783	0.288675
PAIRED	Ficedula albicollis	-0.263643	0.301511	-0.380682	0.288675
PAIRED	Ficedula albicollis	-0.19649	0.27735	-0.139192	0.27735
PAIRED	Ficedula albicollis	0.221555	0.288675	0.252748	0.27735
PAIRED	Ficedula albicollis	0.122408	0.288675	0.0639872	0.27735
PAIRED	Ficedula albicollis	-0.459897	0.160128	0.298566	0.160128
PAIRED	Ficedula albicollis	-0.0983156	0.301511	-0.020903	0.288675
PAIRED	Ficedula albicollis	-0.190056	0.301511	-0.27654	0.288675
PAIRED	Ficedula albicollis	0.202733	0.100504	0.244774	0.113961
PAIRED	Ficedula albicollis	0.302428	0.213201	0.142536	0.213201
PAIRED	Ficedula hypoleuca	0.00280449	0.096225	0.0220845	0.118678
PAIRED	Ficedula hypoleuca	0.276082	0.096225	-0.0413773	0.118678
PAIRED	Ficedula hypoleuca	0.141347	0.096225	-0.131217	0.118678
PAIRED	Ficedula hypoleuca	-0.167284	0.096225	-0.239181	0.118678
PAIRED	Ficedula hypoleuca	0.263184	0.0898027	0.705121	0.102062
PAIRED	Ficedula hypoleuca	0.238744	0.096225	-0.245446	0.118678
PAIRED	Ficedula hypoleuca	0.280155	0.096225	0.206309	0.118678
PAIRED	Ficedula hypoleuca	0.24002	0.096225	-0.0992858	0.118678
PAIRED	Ficedula hypoleuca	0.104919	0.096225	0.283172	0.118678
PAIRED	Fratercula arctica	0.733169	0.267261	-0.3341	0.258199
PAIRED	Aquila pennata	0.050987	0.05	-0.0109588	0.05
PAIRED	Hirundo rustica	0.238596	0.140028	0.0503294	0.140028
PAIRED	Hirundo rustica	0.177337	0.140028	0.101886	0.140028
PAIRED	Hirundo rustica	-0.167952	0.140028	0.289863	0.140028
PAIRED	Hirundo rustica	0.407943	0.138675	0.107664	0.138675
PAIRED	Hirundo rustica	0.0714045	0.138675	0.157116	0.138675
PAIRED	Hirundo rustica	-0.177062	0.138675	0.154451	0.138675
PAIRED	Hirundo rustica	0.307867	0.123091	0.135196	0.123091
PAIRED	Hirundo rustica	-0.0073301	0.123091	0.363347	0.123091
PAIRED	Hirundo rustica	-0.153332	0.123091	-0.0987964	0.123091
PAIRED	Hirundo rustica	0.210885	0.149071	0.0191623	0.19245
PAIRED	Hirundo rustica	0.470244	0.2	0.128743	0.188982
PAIRED	Hirundo rustica	0.615502	0.288675	0.810743	0.316228
PAIRED	Hirundo rustica	-0.152165	0.2	0.477884	0.188982
PAIRED	Hirundo rustica	0.381212	0.288675	0.887184	0.333333
UNPAIRED	Hirundo rustica			0.56395	0.316228
UNPAIRED	Hirundo rustica			0.630875	0.316228
PAIRED	Hirundo rustica	0.0396807	0.125988	0.293522	0.09759
PAIRED	Hirundo rustica	0.244389	0.125988	0.077262	0.09759
PAIRED	Hirundo rustica	-0.0805355	0.125988	-0.258142	0.09759
PAIRED	Lagopus lagopus	0.483071	0.133631	0.438792	0.116248
PAIRED	Larosterna inca	0.632833	0.235702	0.725005	0.333333
PAIRED	Larosterna inca	0.590145	0.235702	0.459897	0.258199
PAIRED	Larosterna inca	0.528782	0.267261	0.290442	0.223607
PAIRED	Larosterna inca	0.53606	0.132453	0.388423	0.160128
PAIRED	Larosterna inca	0.423649	0.132453	0.342828	0.160128
PAIRED	Larosterna inca	0.100335	0.132453	0.202733	0.160128
PAIRED	Larosterna inca	0.234189	0.131306	0.298566	0.160128
PAIRED	Larosterna inca	0.331647	0.131306	0.0500417	0.160128
PAIRED	Limosa limosa	-0.287682	0.162221	0.237359	0.2
PAIRED	Megadyptes antipodes	0.423805	0.160128	0.491392	0.174078
PAIRED	Megadyptes antipodes	0.592258	0.160128	0.271022	0.5
PAIRED	Megadyptes antipodes	0.39237	0.408248	-0.268983	0.447214
PAIRED	Megadyptes antipodes	-0.351903	0.408248	-0.398931	0.447214
PAIRED	Panurus biarmicus	-0.163274	0.204124	0.402822	0.2
PAIRED	Panurus biarmicus	0.495477	0.204124	-0.0588009	0.2
PAIRED	Panurus biarmicus	0.521973	0.204124	-0.0685869	0.2
PAIRED	Panurus biarmicus	0.0898789	0.204124	0.179462	0.2
PAIRED	Cyanistes caeruleus	-0.0347035	0.185695	0.441791	0.185695
PAIRED	Cyanistes caeruleus	0.175789	0.185695	-0.295294	0.182574
PAIRED	Cyanistes caeruleus	0.332762	0.185695	0.0350143	0.182574
PAIRED	Cyanistes caeruleus	0.583913	0.208514	0.571246	0.208514
PAIRED	Cyanistes caeruleus	0.601561	0.208514	1.09995	0.208514
PAIRED	Cyanistes caeruleus	0.0962966	0.141421	-0.063686	0.169031
PAIRED	Cyanistes caeruleus	0.164364	0.142857	0.082839	0.171499
PAIRED	Cyanistes caeruleus	-0.0868891	0.078326	0.0792551	0.0800641
PAIRED	Cyanistes caeruleus	-0.0627279	0.078326	0.0306174	0.0800641
PAIRED	Cyanistes caeruleus	-0.0627041	0.078326	-0.0523169	0.0800641
PAIRED	Cyanistes caeruleus	-0.31439	0.078326	-0.0827614	0.0800641
PAIRED	Cyanistes caeruleus	0.0214919	0.138675	0.0950711	0.156174
PAIRED	Cyanistes caeruleus	0.0247793	0.138675	0.0733136	0.156174
PAIRED	Parus major	-0.253742	0.1	0.134741	0.0995037
PAIRED	Petronia petronia	0.157462	0.2	0.023568	0.218218
PAIRED	Petronia petronia	0.00400002	0.208514	0.522984	0.208514
PAIRED	Phaethon rubricauda	0.30952	0.316228	0.693147	0.377964
PAIRED	Phaethon rubricauda	0.0200027	0.152499	0.100335	0.188982
PAIRED	Phalacrocorax aristotelis	0.647523	0.213201	0.693147	0.223607
PAIRED	Phalacrocorax aristotelis	0.0762802	0.213201	0.238612	0.223607
PAIRED	Phoenicopterus roseus	0.266108	0.109109	0.0100003	0.125
PAIRED	Pica pica	0.853359	0.301511	0.576193	0.229416
PAIRED	Poephila acuticauda	0.171667	0.136083	0.0500417	0.13484
PAIRED	Poephila acuticauda	0.0100003	0.19245	0	0.182574
PAIRED	Poephila acuticauda	-0.0400214	0.185695	0.110447	0.188982
PAIRED	Sialia currucoides	-0.0200027	0.162221	0.0400214	0.150756
PAIRED	Sialia currucoides	-0.0902442	0.137361	-0.120581	0.128037
PAIRED	Sialia currucoides	0.110447	0.0966736	0.244774	0.0928477
PAIRED	Sialia currucoides	0.140926	0.100504	0.0600722	0.0940721
PAIRED	Sialia currucoides	0.110447	0.101015	0.0100003	0.0971286
PAIRED	Sialia currucoides	0.287682	0.133631	-0.140926	0.137361
PAIRED	Sialia currucoides	0.161387	0.133631	-0.192337	0.137361
PAIRED	Sialia currucoides	-0.0400214	0.133631	-0.030009	0.138675
PAIRED	Sialia currucoides	0.100335	0.133631	-0.0100003	0.138675
PAIRED	Sialia currucoides	0	0.132453	-0.0400214	0.137361
PAIRED	Sialia currucoides	-0.0200027	0.132453	-0.0200027	0.137361
PAIRED	Sialia currucoides	-0.0400214	0.19245	-0.0701147	0.19245
PAIRED	Sialia currucoides	0.298566	0.19245	0.030009	0.19245
PAIRED	Sialia sialis	0.15114	0.0863868	-0.100335	0.258199
PAIRED	Sialia sialis	0.160328	0.0678844	-0.15114	0.223607
PAIRED	Sterna dougallii	0.255413	0.047036	0.255413	0.0617802
PAIRED	Sterna dougallii	0.298566	0.0482805	0.223656	0.0629941
PAIRED	Sterna dougallii	0.140926	0.0469841	0.0902442	0.0618984
PAIRED	Sturnus vulgaris	0.345799	0.152499	0.168481	0.2
PAIRED	Sturnus vulgaris	0.0255432	0.152499	-0.0111391	0.2
PAIRED	Sturnus vulgaris	0.000466252	0.152499	-0.194573	0.208514
PAIRED	Sturnus vulgaris	-0.373002	0.152499	-0.0680414	0.208514
PAIRED	Sturnus vulgaris	0.561445	0.152499	0.517749	0.208514
PAIRED	Sturnus vulgaris	0.0255432	0.152499	0.284057	0.208514
PAIRED	Sturnus vulgaris	0.185668	0.152499	-0.0810377	0.208514
PAIRED	Sturnus vulgaris	-0.283172	0.152499	-0.255002	0.208514
PAIRED	Sturnus vulgaris	0.345365	0.147442	0.274538	0.188982
PAIRED	Sturnus vulgaris	0.159447	0.147442	0.239698	0.188982
PAIRED	Sula leucogaster	0.455012	0.188982	0.331699	0.19245
PAIRED	Tachycineta bicolor	0.244774	0.142857	0.0226239	0.109109
PAIRED	Taeniopygia guttata	0.342828	0.176777	-0.189009	0.213201
PAIRED	Taeniopygia guttata	-0.352246	0.124035	-0.337841	0.120386
PAIRED	Turdus migratorius	0.429843	0.27735	-0.680197	0.408248
PAIRED	Turdus migratorius	0.0591615	0.208514	-0.535313	0.27735
PAIRED	Turdus migratorius	0.00745349	0.223607	0.0149066	0.301511
PAIRED	Turdus migratorius	0.183217	0.176777	-0.21177	0.25
PAIRED	Turdus migratorius	0.446592	0.188982	-0.188067	0.267261
PAIRED	Turdus migratorius	0.164642	0.174078	0.156638	0.235702
PAIRED	Turdus migratorius	0.140926	0.182574	0.140926	0.188982
PAIRED	Turdus migratorius	0.56273	0.176777	0.202733	0.223607
PAIRED	Turdus migratorius	0.197968	0.174078	0.531783	0.223607
PAIRED	Tyto alba	0.376886	0.169031	-0.15114	0.174078
PAIRED	Tyto alba	0.120581	0.182574	0.183017	0.0800641
PAIRED	Tyto alba	0.212125	0.142857	0.218854	0.160128
PAIRED	Tyto alba	0.331647	0.158114	0.110447	0.176777
PAIRED	Tyto alba	0.512126	0.166667	0.519093	0.166667
PAIRED	Zenaida aurita	0.630906	0.132453	0.113365	0.130189
PAIRED	Zenaida aurita	-0.377044	0.132453	0.0435995	0.130189
PAIRED	Zenaida aurita	-0.093093	0.132453	-0.114705	0.130189
PAIRED	Zenaida aurita	0.0703223	0.132453	-0.132922	0.130189
PAIRED	Zenaida aurita	0.263239	0.132453	-0.0899693	0.130189
PAIRED	Zenaida aurita	-0.109668	0.132453	-0.119989	0.130189
PAIRED	Zenaida aurita	0.285919	0.132453	0.154984	0.130189
PAIRED	Zenaida aurita	0.0219759	0.132453	0.197468	0.130189
PAIRED	Zenaida aurita	0.0795851	0.132453	0.0359945	0.130189
PAIRED	Zenaida aurita	-0.0274687	0.132453	-0.154584	0.130189
PAIRED	Zenaida aurita	0.0357062	0.132453	-0.0392284	0.130189
PAIRED	Zenaida aurita	0.265886	0.132453	-0.262999	0.130189
PAIRED	Zenaida aurita	-0.0678986	0.132453	0.10987	0.130189
PAIRED	Zenaida aurita	-0.285919	0.132453	-0.050873	0.130189
PAIRED	Zenaida aurita	-0.157438	0.132453	-0.064187	0.130189
PAIRED	Zenaida aurita	0.205183	0.132453	0.130945	0.130189
PAIRED	Zenaida aurita	0.507652	0.132453	-0.0149685	0.130189
PAIRED	Zenaida aurita	-0.0554416	0.132453	-0.127571	0.130189
PAIRED	Zonotrichia albicollis	0.279039	0.162221	0.345282	0.149071
PAIRED	Zonotrichia albicollis	-0.172719	0.150756	-0.417671	0.145865
PAIRED	Zonotrichia albicollis	-0.0383523	0.118678	0.00746	0.1026
UNPAIRED	Actitis macularius	0.669922	0.185695
UNPAIRED	Actitis macularius	0.663988	0.185695
UNPAIRED	Apalis thoracica	-0.697611	0.353553
UNPAIRED	Apalis thoracica	-0.31543	0.377964
UNPAIRED	Athene noctua	0.661095	0.288675
UNPAIRED	Athene noctua	-0.305644	0.288675
UNPAIRED	Athene noctua	0.0377875	0.258199
UNPAIRED	Athene noctua	0.573393	0.258199
UNPAIRED	Athene noctua	0.626381	0.258199
UNPAIRED	Athene noctua	0.0654187	0.258199
UNPAIRED	Athene noctua	-0.011952	0.258199
UNPAIRED	Athene noctua	-0.236826	0.258199
UNPAIRED	Cardinalis cardinalis	0.484861	0.223607
UNPAIRED	Cardinalis cardinalis	0.558715	0.174078
UNPAIRED	Cardinalis cardinalis	0.42869	0.179605
UNPAIRED	Cardinalis cardinalis	0.280937	0.113228
UNPAIRED	Cardinalis cardinalis	0.313252	0.113228
UNPAIRED	Cardinalis cardinalis	0.229742	0.113228
UNPAIRED	Cardinalis cardinalis	0.306813	0.113228
UNPAIRED	Spinus tristis	0.223656	0.258199
UNPAIRED	Spinus tristis	0.171667	0.258199
UNPAIRED	Spinus tristis	0.660957	0.242536
UNPAIRED	Spinus tristis	0.43441	0.258199
UNPAIRED	Spinus tristis	0.721763	0.229416
UNPAIRED	Spinus tristis	-0.0236044	0.229416
UNPAIRED	Spinus tristis	0.107561	0.223607
UNPAIRED	Spinus tristis	0.182874	0.223607
UNPAIRED	Spinus tristis	0.0367717	0.223607
UNPAIRED	Charadrius alexandrinus	1.1987	0.57735
UNPAIRED	Charadrius alexandrinus	0.16661	0.57735
UNPAIRED	Charadrius alexandrinus	0.475821	0.5
UNPAIRED	Chloephaga picta	0.589614	0.242536
UNPAIRED	Chloephaga picta	0.498783	0.242536
UNPAIRED	Chloephaga picta	0.678188	0.242536
UNPAIRED	Chloephaga picta	0.418969	0.160128
UNPAIRED	Setophaga petechia	0.406554	0.158114
UNPAIRED	Estrilda astrild	0.172727	0.0816497
UNPAIRED	Estrilda astrild	0.171784	0.0816497
UNPAIRED	Estrilda astrild	0.179721	0.0816497
UNPAIRED	Estrilda astrild	0.182583	0.0816497
UNPAIRED	Estrilda astrild	0.170837	0.0816497
UNPAIRED	Falco tinnunculus	0.228152	0.065938
UNPAIRED	Falco tinnunculus	-0.301532	0.0873704
UNPAIRED	Falco tinnunculus	0.274489	0.0873704
UNPAIRED	Falco tinnunculus	0.353431	0.0573539
UNPAIRED	Falco tinnunculus	0.255413	0.057639
UNPAIRED	Falco tinnunculus	0.236341	0.0648204
UNPAIRED	Falco tinnunculus	0.317247	0.131306
UNPAIRED	Falco tinnunculus	-0.338873	0.125988
UNPAIRED	Falco tinnunculus	0.334032	0.125988
UNPAIRED	Ficedula albicollis	0.192337	0.100504
UNPAIRED	Ficedula albicollis	0.234189	0.100504
UNPAIRED	Ficedula albicollis	-0.318368	0.152499
UNPAIRED	Ficedula albicollis	0	0.152499
UNPAIRED	Ficedula albicollis	0.0773824	0.152499
UNPAIRED	Ficedula albicollis	-0.332119	0.152499
UNPAIRED	Ficedula albicollis	-0.0785986	0.152499
UNPAIRED	Ficedula albicollis	0.0842747	0.152499
UNPAIRED	Ficedula albicollis	0.0190023	0.0559017
UNPAIRED	Ficedula albicollis	-0.214958	0.104828
UNPAIRED	Ficedula hypoleuca	-0.775402	0.149071
UNPAIRED	Ficedula hypoleuca	-0.123998	0.149071
UNPAIRED	Ficedula hypoleuca	0.0617363	0.0344418
UNPAIRED	Ficedula hypoleuca	0.0557225	0.0540738
UNPAIRED	Ficedula hypoleuca	0.0774151	0.0543125
UNPAIRED	Ficedula hypoleuca	0.0537096	0.0540738
UNPAIRED	Ficedula hypoleuca	0.187644	0.0540738
UNPAIRED	Ficedula hypoleuca	0.128788	0.057735
UNPAIRED	Ficedula hypoleuca	0.284659	0.108465
UNPAIRED	Ficedula hypoleuca	0.313817	0.108465
UNPAIRED	Ficedula hypoleuca	0.51007	0.185695
UNPAIRED	Ficedula hypoleuca	0.527625	0.185695
UNPAIRED	Geothlypis trichas	0.404805	0.121268
UNPAIRED	Geothlypis trichas	-0.249383	0.121268
UNPAIRED	Geothlypis trichas	-0.37726	0.121268
UNPAIRED	Geothlypis trichas	-0.1858	0.121268
UNPAIRED	Geothlypis trichas	-0.00888129	0.121268
UNPAIRED	Geothlypis trichas	0.141356	0.121268
UNPAIRED	Geothlypis trichas	0.201261	0.121268
UNPAIRED	Geothlypis trichas	0.084116	0.121268
UNPAIRED	Geothlypis trichas	-0.245098	0.121268
UNPAIRED	Geothlypis trichas	-0.215577	0.121268
UNPAIRED	Geothlypis trichas	0.130745	0.121268
UNPAIRED	Geothlypis trichas	-0.084116	0.121268
UNPAIRED	Geothlypis trichas	0.503473	0.111803
UNPAIRED	Hirundo rustica	-0.56603	0.204124
UNPAIRED	Hirundo rustica	0.104011	0.204124
UNPAIRED	Hirundo rustica	0.209387	0.204124
UNPAIRED	Hirundo rustica	-0.100335	0.204124
UNPAIRED	Hirundo rustica	-0.554912	0.25
UNPAIRED	Hirundo rustica	0.143783	0.150756
UNPAIRED	Hirundo rustica	0.436525	0.150756
UNPAIRED	Hirundo rustica	0.302414	0.142857
UNPAIRED	Hirundo rustica	0.46443	0.150756
UNPAIRED	Hirundo rustica	0.544477	0.267261
UNPAIRED	Hirundo rustica	0.524116	0.267261
UNPAIRED	Lagopus lagopus	0.125271	0.054965
UNPAIRED	Lagopus lagopus	0.78706	0.242536
UNPAIRED	Lagopus lagopus	0.151705	0.054965
UNPAIRED	Lagopus lagopus	0.196727	0.0519875
UNPAIRED	Lagopus lagopus	0.279555	0.133631
UNPAIRED	Limosa limosa	-0.0345137	0.160128
UNPAIRED	Luscinia svecica	0.741416	0.408248
UNPAIRED	Luscinia svecica	0.00800017	0.2
UNPAIRED	Luscinia svecica	-0.223656	0.2
UNPAIRED	Luscinia svecica	-0.181983	0.2
UNPAIRED	Luscinia svecica	-0.0600722	0.2
UNPAIRED	Luscinia svecica	0.0500417	0.204124
UNPAIRED	Luscinia svecica	-0.100335	0.223607
UNPAIRED	Luscinia svecica	-0.171667	0.223607
UNPAIRED	Luscinia svecica	0.0801713	0.204124
UNPAIRED	Luscinia svecica	-0.030009	0.196116
UNPAIRED	Luscinia svecica	0.0902442	0.2
UNPAIRED	Luscinia svecica	0.100335	0.204124
UNPAIRED	Luscinia svecica	0.354093	0.140028
UNPAIRED	Luscinia svecica	0.287682	0.137361
UNPAIRED	Luscinia svecica	0.0952873	0.176777
UNPAIRED	Luscinia svecica	0.100335	0.116248
UNPAIRED	Luscinia svecica	0.22745	0.218218
UNPAIRED	Luscinia svecica	0.0968355	0.176777
UNPAIRED	Luscinia svecica	0.062223	0.176777
UNPAIRED	Luscinia svecica	0.131333	0.176777
UNPAIRED	Luscinia svecica	0.0952873	0.176777
UNPAIRED	Molothrus rufoaxillaris	0.0317486	0.19245
UNPAIRED	Molothrus rufoaxillaris	0.062637	0.27735
UNPAIRED	Molothrus rufoaxillaris	0.0230544	0.19245
UNPAIRED	Molothrus rufoaxillaris	0.0245873	0.27735
UNPAIRED	Panurus biarmicus	0.457659	0.204124
UNPAIRED	Cyanistes caeruleus	-0.308608	0.166667
UNPAIRED	Cyanistes caeruleus	0.317892	0.179605
UNPAIRED	Cyanistes caeruleus	0.338175	0.124035
UNPAIRED	Cyanistes caeruleus	0.276259	0.116248
UNPAIRED	Cyanistes caeruleus	0.241923	0.124035
UNPAIRED	Cyanistes caeruleus	0.215788	0.223607
UNPAIRED	Cyanistes caeruleus	0.19753	0.208514
UNPAIRED	Parus major	-0.143026	0.0221676
UNPAIRED	Parus major	0.0853881	0.0221676
UNPAIRED	Parus major	0.311181	0.11547
UNPAIRED	Parus major	-0.145134	0.11547
UNPAIRED	Parus major	-0.0550204	0.11547
UNPAIRED	Parus major	0.0389151	0.11547
UNPAIRED	Parus major	-0.0550204	0.11547
UNPAIRED	Parus major	0.292265	0.11547
UNPAIRED	Parus major	0.168866	0.11547
UNPAIRED	Parus major	-0.218451	0.11547
UNPAIRED	Parus major	-0.0243062	0.11547
UNPAIRED	Parus major	-0.146913	0.117851
UNPAIRED	Parus major	0.010072	0.117851
UNPAIRED	Parus major	-0.0658904	0.117851
UNPAIRED	Parus major	-0.0136926	0.117041
UNPAIRED	Parus major	-0.235002	0.117041
UNPAIRED	Parus major	-0.207669	0.117041
UNPAIRED	Parus major	-0.345064	0.125
UNPAIRED	Parus major	-0.0931907	0.174078
UNPAIRED	Parus major	0.222801	0.096225
UNPAIRED	Parus major	-0.0621526	0.0966736
UNPAIRED	Parus major	0.219485	0.0966736
UNPAIRED	Parus major	1.15682	0.333333
UNPAIRED	Parus major	0.403614	0.164399
UNPAIRED	Petronia petronia	0.415733	0.110432
UNPAIRED	Petronia petronia	-0.293893	0.164399
UNPAIRED	Petronia petronia	0.243347	0.174078
UNPAIRED	Phaethon rubricauda	0.002	0.141421
UNPAIRED	Phaethon rubricauda	-0.100335	0.0816497
UNPAIRED	Pica pica	-0.413434	0.218218
UNPAIRED	Pica pica	0.867301	0.333333
UNPAIRED	Protonotaria citrea	0.59683	0.229416
UNPAIRED	Protonotaria citrea	0.10296	0.235702
UNPAIRED	Protonotaria citrea	0.236818	0.0798087
UNPAIRED	Setophaga ruticilla	-0.733751	0.353553
UNPAIRED	Setophaga ruticilla	-0.7787	0.288675
UNPAIRED	Sialia currucoides	-0.223656	0.140028
UNPAIRED	Sialia currucoides	0.298566	0.27735
UNPAIRED	Sialia currucoides	0.337914	0.158114
UNPAIRED	Sialia currucoides	0.213171	0.267261
UNPAIRED	Sialia currucoides	0.326259	0.158114
UNPAIRED	Sialia currucoides	0.342828	0.27735
UNPAIRED	Sialia sialis	0.0801713	0.078811
UNPAIRED	Sialia sialis	-0.0800927	0.333333
UNPAIRED	Sialia sialis	-0.196936	0.301511
UNPAIRED	Somateria mollissima	0.794809	0.258199
UNPAIRED	Somateria mollissima	0.523484	0.27735
UNPAIRED	Somateria mollissima	0.0453899	0.0696733
UNPAIRED	Somateria mollissima	0.923147	0.258199
UNPAIRED	Somateria mollissima	0.757974	0.27735
UNPAIRED	Somateria mollissima	0.149748	0.19245
UNPAIRED	Somateria mollissima	0.393881	0.19245
UNPAIRED	Somateria mollissima	0.682912	0.258199
UNPAIRED	Somateria mollissima	0.58745	0.27735
UNPAIRED	Somateria mollissima	-0.0243709	0.0696733
UNPAIRED	Tachycineta bicolor	-0.266108	0.25
UNPAIRED	Tachycineta bicolor	0.223656	0.174078
UNPAIRED	Tachycineta bicolor	0.725005	0.267261
UNPAIRED	Tachycineta bicolor	-0.420082	0.182574
UNPAIRED	Tachycineta bicolor	-0.601002	0.242536
UNPAIRED	Tachycineta bicolor	-0.665636	0.316228
UNPAIRED	Tachycineta bicolor	0.266108	0.242536
UNPAIRED	Tachycineta bicolor	-0.00205061	0.142857
UNPAIRED	Tachycineta bicolor	-0.11374	0.142857
UNPAIRED	Tachycineta bicolor	0.358572	0.171499
UNPAIRED	Tachycineta bicolor	0.552637	0.301511
UNPAIRED	Tachycineta bicolor	-0.112719	0.0495074
UNPAIRED	Tachycineta bicolor	-0.124963	0.0495074
UNPAIRED	Taeniopygia guttata	0.304034	0.176777
UNPAIRED	Taeniopygia guttata	0.298566	0.176777
UNPAIRED	Taeniopygia guttata	0.189082	0.124035
UNPAIRED	Tyto alba	0.192337	0.169031
UNPAIRED	Tyto alba	-0.19636	0.0743294
UNPAIRED	Tyto alba	0.503925	0.169031
UNPAIRED	Tyto alba	0.530828	0.188982
UNPAIRED	Tyto alba	0.314639	0.158114
UNPAIRED	Tyto alba	0.171667	0.0610847
UNPAIRED	Tyto alba	0.0600722	0.0572598
UNPAIRED	Tyto alba	0.193442	0.0766965
UNPAIRED	Tyto alba	1.12936	0.316228
UNPAIRED	Zonotrichia albicollis	0.0986504	0.118678
UNPAIRED	Zonotrichia albicollis	-0.0232474	0.118678
UNPAIRED	Apalis thoracica			1.44947	0.333333
UNPAIRED	Cardinalis cardinalis			-0.532024	0.235702
UNPAIRED	Cardinalis cardinalis			-0.529206	0.196116
UNPAIRED	Cardinalis cardinalis			0.294025	0.109109
UNPAIRED	Cardinalis cardinalis			0.457009	0.110432
UNPAIRED	Spinus tristis			-0.14317	0.218218
UNPAIRED	Spinus tristis			0.30886	0.223607
UNPAIRED	Spinus tristis			0.0736227	0.218218
UNPAIRED	Spinus tristis			-0.238523	0.25
UNPAIRED	Spinus tristis			0.437596	0.204124
UNPAIRED	Spinus tristis			0.410739	0.204124
UNPAIRED	Spinus tristis			-0.0776151	0.188982
UNPAIRED	Spinus tristis			0.240133	0.188982
UNPAIRED	Spinus tristis			0.118878	0.185695
UNPAIRED	Spinus tristis			-0.152837	0.185695
UNPAIRED	Spinus tristis			0.220874	0.188982
UNPAIRED	Spinus tristis			0.0896824	0.218218
UNPAIRED	Setophaga petechia			0.373415	0.144338
UNPAIRED	Setophaga petechia			0.139192	0.223607
UNPAIRED	Setophaga petechia			0.237726	0.0928477
UNPAIRED	Eudyptes robustus			0.708921	0.333333
UNPAIRED	Eudyptes robustus			1.15682	0.333333
UNPAIRED	Eumomota superciliosa			0.357619	0.125988
UNPAIRED	Eumomota superciliosa			0.430579	0.144338
UNPAIRED	Eumomota superciliosa			0.493998	0.213201
UNPAIRED	Falco tinnunculus			0.203812	0.0845154
UNPAIRED	Falco tinnunculus			0.371246	0.0845154
UNPAIRED	Falco tinnunculus			0.399191	0.185695
UNPAIRED	Ficedula albicollis			0.223656	0.113961
UNPAIRED	Ficedula albicollis			0.192337	0.113961
UNPAIRED	Ficedula albicollis			0.298566	0.113961
UNPAIRED	Ficedula albicollis			-0.0320789	0.171499
UNPAIRED	Ficedula albicollis			-0.343587	0.171499
UNPAIRED	Ficedula albicollis			-0.0622683	0.171499
UNPAIRED	Ficedula albicollis			-0.224906	0.171499
UNPAIRED	Ficedula albicollis			-0.186625	0.171499
UNPAIRED	Ficedula albicollis			0.0305619	0.0583212
UNPAIRED	Ficedula albicollis			0.25672	0.119523
UNPAIRED	Ficedula hypoleuca			0.131799	0.102062
UNPAIRED	Ficedula hypoleuca			0.12782	0.102062
UNPAIRED	Ficedula hypoleuca			-0.120581	0.174078
UNPAIRED	Ficedula hypoleuca			0.213171	0.125
UNPAIRED	Ficedula hypoleuca			-0.181983	0.164399
UNPAIRED	Ficedula hypoleuca			-0.0200027	0.133631
UNPAIRED	Ficedula hypoleuca			0.234189	0.125
PAIRED	Ficedula hypoleuca	0.277423	0.13484	-0.110447	0.164399
UNPAIRED	Geothlypis trichas			-0.30952	0.164399
UNPAIRED	Geothlypis trichas			-0.344695	0.164399
UNPAIRED	Geothlypis trichas			0.408618	0.160128
UNPAIRED	Geothlypis trichas			0.339831	0.160128
UNPAIRED	Geothlypis trichas			0.359794	0.160128
UNPAIRED	Geothlypis trichas			0.0998341	0.111803
UNPAIRED	Geothlypis trichas			0.209767	0.112509
UNPAIRED	Geothlypis trichas			0.117126	0.112509
UNPAIRED	Geothlypis trichas			-0.135981	0.112509
UNPAIRED	Geothlypis trichas			0.202733	0.158114
UNPAIRED	Geothlypis trichas			0.181983	0.158114
UNPAIRED	Geothlypis trichas			0	0.160128
UNPAIRED	Geothlypis trichas			-0.0400214	0.160128
UNPAIRED	Geothlypis trichas			0.354093	0.160128
UNPAIRED	Geothlypis trichas			0.266108	0.166667
UNPAIRED	Geothlypis trichas			-0.13074	0.166667
UNPAIRED	Geothlypis trichas			-0.0701147	0.164399
UNPAIRED	Geothlypis trichas			0.459897	0.164399
UNPAIRED	Geothlypis trichas			-0.51007	0.166667
UNPAIRED	Geothlypis trichas			-0.413302	0.182574
UNPAIRED	Geothlypis trichas			0.391816	0.182574
UNPAIRED	Geothlypis trichas			0.608799	0.223607
UNPAIRED	Geothlypis trichas			0.653198	0.258199
UNPAIRED	Geothlypis trichas			0.208285	0.0821995
UNPAIRED	Geothlypis trichas			0.140589	0.101535
UNPAIRED	Geothlypis trichas			-0.0188097	0.123091
UNPAIRED	Geothlypis trichas			0.273585	0.0821995
UNPAIRED	Geothlypis trichas			0.0128692	0.101535
UNPAIRED	Geothlypis trichas			0.0395182	0.123091
UNPAIRED	Hirundo rustica			-0.53582	0.196116
UNPAIRED	Hirundo rustica			0.0294841	0.196116
UNPAIRED	Hirundo rustica			0.348596	0.196116
UNPAIRED	Hirundo rustica			-0.0833094	0.196116
UNPAIRED	Hirundo rustica			1.00138	0.377964
UNPAIRED	Hirundo rustica			0.378073	0.196116
UNPAIRED	Hirundo rustica			0.416949	0.196116
UNPAIRED	Hirundo rustica			-0.382642	0.213201
UNPAIRED	Hirundo rustica			0.593475	0.188982
UNPAIRED	Hirundo rustica			0.25402	0.188982
UNPAIRED	Hirundo rustica			0.867301	0.316228
UNPAIRED	Hirundo rustica			0.741416	0.333333
UNPAIRED	Lagopus lagopus			0.371764	0.140028
UNPAIRED	Lagopus lagopus			0.726526	0.179605
UNPAIRED	Lagopus lagopus			0.363121	0.140028
UNPAIRED	Limosa limosa			0.333988	0.19245
UNPAIRED	Limosa limosa			-0.0686476	0.19245
UNPAIRED	Luscinia svecica			0.101255	0.144338
UNPAIRED	Luscinia svecica			0.0599641	0.144338
UNPAIRED	Luscinia svecica			0.0471254	0.144338
UNPAIRED	Luscinia svecica			-0.017142	0.144338
UNPAIRED	Luscinia svecica			-0.0592948	0.136083
UNPAIRED	Luscinia svecica			0.423649	0.160128
UNPAIRED	Luscinia svecica			0.15114	0.160128
UNPAIRED	Luscinia svecica			0.13074	0.160128
UNPAIRED	Luscinia svecica			0.0400214	0.160128
UNPAIRED	Luscinia svecica			-0.0600722	0.166667
UNPAIRED	Luscinia svecica			0.52502	0.160128
UNPAIRED	Luscinia svecica			0.305135	0.160128
UNPAIRED	Luscinia svecica			-0.0355383	0.160128
UNPAIRED	Luscinia svecica			0.0358722	0.160128
UNPAIRED	Luscinia svecica			2.30162	0.2
UNPAIRED	Luscinia svecica			-0.017543	0.166667
UNPAIRED	Luscinia svecica			0.0903841	0.27735
UNPAIRED	Luscinia svecica			0.230111	0.156174
UNPAIRED	Luscinia svecica			0.0332759	0.288675
UNPAIRED	Luscinia svecica			0.221134	0.160128
UNPAIRED	Luscinia svecica			0.17375	0.25
UNPAIRED	Luscinia svecica			0.286546	0.158114
UNPAIRED	Panurus biarmicus			0.45134	0.2
UNPAIRED	Cyanistes caeruleus			0.49558	0.196116
UNPAIRED	Parus major			0.225502	0.0291358
UNPAIRED	Parus major			0.30919	0.111803
UNPAIRED	Parus major			0.0219511	0.111803
UNPAIRED	Parus major			0.0367525	0.111803
UNPAIRED	Parus major			-0.00115163	0.111803
UNPAIRED	Parus major			-0.00345032	0.111803
UNPAIRED	Parus major			0.0362659	0.111803
UNPAIRED	Parus major			-0.0728197	0.111803
UNPAIRED	Parus major			-0.073505	0.111803
UNPAIRED	Parus major			0.241148	0.111803
UNPAIRED	Parus major			-0.0512764	0.111803
UNPAIRED	Parus major			0.00364904	0.111803
UNPAIRED	Parus major			0.0196626	0.111803
UNPAIRED	Parus major			-0.0355484	0.109109
UNPAIRED	Parus major			-0.150091	0.109109
UNPAIRED	Parus major			0.393379	0.109109
UNPAIRED	Parus major			0.0539687	0.109109
UNPAIRED	Parus major			0.0671517	0.102062
UNPAIRED	Parus major			-0.0339618	0.0966736
UNPAIRED	Parus major			-0.0829996	0.107211
UNPAIRED	Parus major			0.257829	0.145865
UNPAIRED	Parus major			-0.297724	0.0842152
UNPAIRED	Petronia petronia			-0.390825	0.131306
UNPAIRED	Petronia petronia			-0.284679	0.129099
UNPAIRED	Petronia petronia			0.213104	0.188982
UNPAIRED	Petronia petronia			-0.0524623	0.196116
UNPAIRED	Petronia petronia			0.628316	0.204124
UNPAIRED	Pica pica			0.554498	0.229416
UNPAIRED	Pica pica			0.824791	0.229416
UNPAIRED	Pica pica			0.468127	0.229416
UNPAIRED	Pica pica			0.626484	0.19245
UNPAIRED	Pica pica			0.430239	0.229416
UNPAIRED	Setophaga ruticilla			0.0824787	0.188982
UNPAIRED	Setophaga ruticilla			-0.203096	0.188982
UNPAIRED	Setophaga ruticilla			-0.0737879	0.188982
UNPAIRED	Setophaga ruticilla			-0.247025	0.188982
UNPAIRED	Setophaga ruticilla			0.668399	0.185695
UNPAIRED	Setophaga ruticilla			0.298842	0.119523
UNPAIRED	Setophaga ruticilla			0.370484	0.162221
UNPAIRED	Setophaga ruticilla			0.212785	0.130189
UNPAIRED	Setophaga ruticilla			0.255194	0.218218
UNPAIRED	Setophaga ruticilla			0.255053	0.169031
UNPAIRED	Setophaga ruticilla			0.575798	0.218218
UNPAIRED	Setophaga ruticilla			0	0.169031
UNPAIRED	Setophaga ruticilla			-0.33463	0.218218
UNPAIRED	Setophaga ruticilla			0	0.169031
UNPAIRED	Setophaga ruticilla			0	0.218218
UNPAIRED	Setophaga ruticilla			0.3937	0.169031
UNPAIRED	Setophaga ruticilla			0.176218	0.218218
UNPAIRED	Sialia currucoides			0.0902442	0.132453
UNPAIRED	Sialia sialis			0.497311	0.258199
UNPAIRED	Sialia sialis			-0.15114	0.235702
UNPAIRED	Sialia sialis			0.0500417	0.235702
UNPAIRED	Sialia sialis			0.472231	0.288675
UNPAIRED	Sialia sialis			-0.287682	0.288675
UNPAIRED	Sialia sialis			0.100335	0.242536
UNPAIRED	Sialia sialis			0.725005	0.242536
UNPAIRED	Sialia sialis			0.497311	0.223607
UNPAIRED	Tachycineta bicolor			-0.024077	0.109109
UNPAIRED	Tachycineta bicolor			0.172768	0.0495074
UNPAIRED	Tyto alba			0.4847	0.2
UNPAIRED	Tyto alba			0.266108	0.182574
UNPAIRED	Tyto alba			0.347179	0.171499
UNPAIRED	Tyto alba			0.250533	0.101535
UNPAIRED	Zonotrichia albicollis			0.0309241	0.0800641
UNPAIRED	Zonotrichia albicollis			-0.0973913	0.0800641
UNPAIRED	Zonotrichia albicollis			0.00746418	0.102598
UNPAIRED	Zonotrichia albicollis			-0.113804	0.0909091
UNPAIRED	Zonotrichia albicollis			0.187048	0.125
UNPAIRED	Zonotrichia albicollis			-0.326619	0.136083
UNPAIRED	Zonotrichia albicollis			0.203551	0.149071
UNPAIRED	Zonotrichia albicollis			-0.180045	0.145865
UNPAIRED	Zonotrichia albicollis			0.22646	0.090167
UNPAIRED	Zonotrichia albicollis			0.133765	0.119523
UNPAIRED	Zonotrichia albicollis			0.34084	0.13484
UNPAIRED	Zonotrichia albicollis			0.238563	0.119523
UNPAIRED	Zonotrichia albicollis			-0.181075	0.13484
UNPAIRED	Petronia petronia	0.331647	0.166667
UNPAIRED	Petronia petronia	0.303613	0.156174
UNPAIRED	Catharacta maccormicki	0.341493	0.123091
UNPAIRED	Catharacta maccormicki	0.288812	0.123091
UNPAIRED	Catharacta maccormicki	0.21016	0.123091
UNPAIRED	Catharacta maccormicki			0.838847	0.377964
UNPAIRED	Catharacta maccormicki	-0.362352	0.125988
UNPAIRED	Catharacta maccormicki	0.268859	0.125988
PAIRED	Aethia cristatella	0.40006	0.149071	0.0100003	0.13484
PAIRED	Aethia cristatella	0.120581	0.149071	0.0500417	0.13484
PAIRED	Aethia cristatella	-0.0100003	0.149071	-0.0100003	0.13484
PAIRED	Aethia cristatella	0.15114	0.149071	0.192337	0.13484
PAIRED	Anas platyrhynchos	-0.610687	0.301511	0.339831	0.204124
PAIRED	Anas platyrhynchos	-0.103896	0.301511	0.324718	0.204124
PAIRED	Anas platyrhynchos	-0.44108	0.301511	0.317737	0.204124
PAIRED	Anas platyrhynchos	-0.0100657	0.288675	0.379658	0.204124
PAIRED	Anas platyrhynchos	0.414134	0.288675	-0.009067	0.204124
PAIRED	Anas platyrhynchos	0.19869	0.288675	0.147785	0.204124
PAIRED	Anas platyrhynchos	-0.346574	0.301511	-0.225247	0.204124
PAIRED	Anas platyrhynchos	0.0408135	0.301511	-0.226957	0.204124
PAIRED	Anas platyrhynchos	-0.319839	0.301511	-0.138124	0.204124
PAIRED	Anas platyrhynchos	0.204265	0.288675	-0.251124	0.204124
PAIRED	Anas platyrhynchos	-0.0277315	0.288675	-0.121357	0.204124
PAIRED	Anas platyrhynchos	0.163355	0.288675	0.0489702	0.204124
UNPAIRED	Aptenodytes patagonicus			0.00500004	0.120386
PAIRED	Aptenodytes patagonicus	0.131956	0.130189	0.113958	0.124035
UNPAIRED	Pica pica			0.43505	0.176777
UNPAIRED	Pica pica			0.368211	0.176777
UNPAIRED	Cyanistes caeruleus	-0.31561	0.111111
UNPAIRED	Cyanistes caeruleus	0.241104	0.1
UNPAIRED	Cyanistes caeruleus	0.170893	0.100504
UNPAIRED	Ficedula hypoleuca	-0.0743523	0.235702
UNPAIRED	Ficedula hypoleuca	-0.0788535	0.235702
UNPAIRED	Ficedula hypoleuca	0.218485	0.258199
UNPAIRED	Ficedula hypoleuca	-0.688267	0.258199
UNPAIRED	Ficedula hypoleuca	-0.481857	0.213201
UNPAIRED	Ficedula hypoleuca	-0.142885	0.213201
UNPAIRED	Ficedula hypoleuca	0.00519873	0.152499
UNPAIRED	Ficedula hypoleuca			-0.0413921	0.196116
UNPAIRED	Ficedula hypoleuca	0.211567	0.152499
UNPAIRED	Ficedula hypoleuca			0.426884	0.196116
UNPAIRED	Ficedula hypoleuca	0.489491	0.179605
UNPAIRED	Ficedula hypoleuca			0.433954	0.213201
UNPAIRED	Ficedula hypoleuca	0.124895	0.179605
UNPAIRED	Ficedula hypoleuca			0.388217	0.213201
PAIRED	Ficedula hypoleuca	0.0146857	0.133631	0.26909	0.188982
PAIRED	Ficedula hypoleuca	0.154306	0.133631	0.539914	0.188982
PAIRED	Larus canus	0.213171	0.0980581	0.115511	0.0949158
PAIRED	Parus major	0.844686	0.301511	-0.0439858	0.213201
UNPAIRED	Protonotaria citrea	0.415521	0.0813788
UNPAIRED	Protonotaria citrea	0.388264	0.0813788
UNPAIRED	Protonotaria citrea	0.276599	0.0813788
UNPAIRED	Protonotaria citrea	0.17602	0.0813788
UNPAIRED	Protonotaria citrea	0.103027	0.0813788
UNPAIRED	Protonotaria citrea	0.0618245	0.164399
UNPAIRED	Protonotaria citrea	-0.0362905	0.19245
UNPAIRED	Protonotaria citrea	0.0607069	0.162221
UNPAIRED	Protonotaria citrea	0.101356	0.196116
UNPAIRED	Protonotaria citrea	-0.458145	0.147442
UNPAIRED	Protonotaria citrea	-0.175792	0.09245
UNPAIRED	Protonotaria citrea	0.49583	0.242536
UNPAIRED	Parus major	0.407888	0.125
UNPAIRED	Parus major			0.513819	0.2
UNPAIRED	Parus major			0.396995	0.176777
PAIRED	Phalacrocorax carbo	0.331647	0.101535	0.331647	0.101535
PAIRED	Phalacrocorax carbo	0.276864	0.101535	0.276864	0.101535
PAIRED	Phalacrocorax carbo	0.213171	0.101535	0.213171	0.101535
PAIRED	Phalacrocorax carbo	0.161387	0.101535	0.161387	0.101535
PAIRED	Phalacrocorax carbo	0.0200027	0.101535	0.234189	0.101535
PAIRED	Phalacrocorax carbo	0.388423	0.101535	0.388423	0.101535
UNPAIRED	Phalacrocorax carbo			0.414762	0.125988
PAIRED	Pica pica	-0.296678	0.377964	-0.0363582	0.377964
PAIRED	Pica pica	0.0656822	0.353553	0.308648	0.353553
PAIRED	Pica pica	0.73089	0.353553	0.591655	0.353553
UNPAIRED	Carpodacus mexicanus	0.0852056	0.162221
UNPAIRED	Carpodacus mexicanus	0.100335	0.113961
UNPAIRED	Carpodacus mexicanus	-0.120581	0.158114
UNPAIRED	Carpodacus mexicanus	-0.120581	0.179605
UNPAIRED	Carpodacus mexicanus	-0.0600722	0.179605
UNPAIRED	Carpodacus mexicanus	0.0701674	0.122169
UNPAIRED	Carpodacus mexicanus			0.118942	0.0686803
UNPAIRED	Carpodacus mexicanus			0.447692	0.185695
UNPAIRED	Carpodacus mexicanus			0.136031	0.0824786
UNPAIRED	Carpodacus mexicanus			0.168271	0.0691714
UNPAIRED	Aethia cristatella	0.234189	0.0916698
UNPAIRED	Aethia cristatella			0.181983	0.0745356
UNPAIRED	Cardinalis cardinalis	0.105665	0.267261
UNPAIRED	Cardinalis cardinalis	-0.0696574	0.267261
UNPAIRED	Cardinalis cardinalis			0.0902471	0.267261
UNPAIRED	Agelaius phoeniceus	0.253281	0.109109
UNPAIRED	Agelaius phoeniceus	0.185085	0.109109
UNPAIRED	Agelaius phoeniceus			0.584599	0.333333
UNPAIRED	Agelaius phoeniceus			0.260753	0.447214
UNPAIRED	Agelaius phoeniceus			0.606983	0.447214
UNPAIRED	Agelaius phoeniceus			0.777032	0.447214
UNPAIRED	Agelaius phoeniceus			1.66584	0.447214
UNPAIRED	Agelaius phoeniceus			0.789278	0.447214
UNPAIRED	Agelaius phoeniceus			-0.527926	0.288675
UNPAIRED	Agelaius phoeniceus			-0.616624	0.377964
UNPAIRED	Hirundo rustica	2.33965	0.0543125
UNPAIRED	Hirundo rustica	1.24579	0.0547997
UNPAIRED	Hirundo rustica			-0.148219	0.229416
UNPAIRED	Hirundo rustica			0.789432	0.229416
UNPAIRED	Hirundo rustica			0.789432	0.229416
UNPAIRED	Hirundo rustica			0.217376	0.0574485
UNPAIRED	Hirundo rustica			0.386808	0.0795557
UNPAIRED	Hirundo rustica			0.333284	0.121268
UNPAIRED	Hirundo rustica			0.0345334	0.0467269
UNPAIRED	Hirundo rustica			0.466981	0.0622573
UNPAIRED	Hirundo rustica			0.216211	0.0622573
UNPAIRED	Hirundo rustica			0.281909	0.0622573
UNPAIRED	Hirundo rustica			0.411252	0.0622573
UNPAIRED	Hirundo rustica			0.166627	0.0622573
UNPAIRED	Hirundo rustica			0.0664237	0.09245
UNPAIRED	Hirundo rustica			0.16207	0.09245
UNPAIRED	Hirundo rustica			-0.576963	0.09245
UNPAIRED	Hirundo rustica			0.202556	0.09245
UNPAIRED	Hirundo rustica			0.221482	0.0514344
PAIRED	Limosa lapponica	0.285078	0.109109	0.0995393	0.111803
PAIRED	Tyrannus forficatus	0.155235	0.188982	0.445266	0.166667
UNPAIRED	Tyto alba	0.423649	0.145865
UNPAIRED	Tyto alba	-0.0100003	0.145865
PAIRED	Tyto alba	0.0334189	0.188982	0.123241	0.2
UNPAIRED	Falco naumanni	0.0200027	0.0790569
UNPAIRED	Falco naumanni	0.0500417	0.0932505
UNPAIRED	Falco naumanni	0.110447	0.1
UNPAIRED	Falco naumanni	-0.030009	0.0916698
UNPAIRED	Falco naumanni	0.194179	0.218218
UNPAIRED	Falco naumanni	0.27765	0.218218
UNPAIRED	Falco naumanni	0.0963006	0.0798087
UNPAIRED	Falco naumanni	0.00395284	0.0798087
UNPAIRED	Falco naumanni	0.100975	0.0655122
UNPAIRED	Falco naumanni	0.10817	0.0655122
PAIRED	Colaptes auratus	-0.331647	0.125988	-0.331647	0.127

## Sheet: Fig2 (model 2)
data.type	species	category	female.effect.size.zr	female.effect.size.se	male.effect.size.zr	male.effect.size.se
PAIRED	Actitis macularius	melanin	0.609663	0.185695	0.303029	0.138675
PAIRED	Aethia cristatella	morphological	0.147051	0.267261	0.647523	0.176777
PAIRED	Anas crecca	structural	0.0914233	0.039163	0.0235544	0.0438108
PAIRED	Anas platyrhynchos	structural	0.622363	0.25	0.366356	0.223607
PAIRED	Anas platyrhynchos	structural	0.429886	0.25	-0.0652926	0.223607
PAIRED	Anas platyrhynchos	structural	0.599978	0.25	0.542825	0.223607
PAIRED	Anas platyrhynchos	structural	0.431098	0.25	0.352146	0.223607
PAIRED	Apalis thoracica	melanin	0.759117	0.258199	0.0316333	0.235702
PAIRED	Apalis thoracica	melanin	-0.280169	0.258199	0.887341	0.235702
PAIRED	Aptenodytes patagonicus	other	0.0684203	0.0813788	0.28285	0.0813788
PAIRED	Aptenodytes patagonicus	other	0.529264	0.0813788	0.66286	0.0813788
PAIRED	Aptenodytes patagonicus	other	-0.0404116	0.0813788	0.0484881	0.0813788
PAIRED	Aptenodytes patagonicus	other	0.662744	0.0813788	0.80089	0.0813788
PAIRED	Aptenodytes patagonicus	other	-0.111408	0.0813788	-0.0726966	0.0813788
PAIRED	Aptenodytes patagonicus	carotenoid	-0.51	0.223607	0.29	0.204124
PAIRED	Aptenodytes patagonicus	carotenoid	0.53	0.223607	-0.06	0.204124
PAIRED	Aptenodytes patagonicus	carotenoid	0.59	0.301511	-0.37	0.27735
PAIRED	Bubo bubo	unpigmented	0.725005	0.316228	0.266108	0.27735
PAIRED	Bubulcus ibis	other	-0.185587	0.132453	0.118878	0.132453
PAIRED	Bubulcus ibis	other	0.220788	0.124035	0.00654649	0.223607
PAIRED	Bubulcus ibis	other	0.353965	0.144338	0.600526	0.144338
PAIRED	Bubulcus ibis	other	-0.247305	0.128037	0.175897	0.128037
PAIRED	Spinus tristis	carotenoid	0.478199	0.242536	0.0737735	0.223607
PAIRED	Spinus tristis	carotenoid	0.507506	0.258199	-0.231657	0.258199
PAIRED	Coracias garrulus	melanin	0.357619	0.174078	0.396769	0.185695
PAIRED	Cygnus atratus	morphological	-0.0701147	0.113961	0.0801713	0.125
PAIRED	Cygnus atratus	morphological	-0.0902442	0.113961	0.365444	0.125
PAIRED	Cygnus atratus	morphological	0.348015	0.113961	0.402813	0.129099
PAIRED	Setophaga petechia	melanin	0.096992	0.119523	0.361418	0.09245
PAIRED	Setophaga petechia	carotenoid	-0.586799	0.218218	0.742469	0.174078
PAIRED	Setophaga petechia	carotenoid	0.156751	0.150756	0.140516	0.111803
PAIRED	Setophaga petechia	carotenoid	0.538586	0.196116	-0.00375789	0.149071
PAIRED	Setophaga petechia	carotenoid	-0.0277315	0.27735	0.85145	0.223607
PAIRED	Estrilda astrild	carotenoid	-0.3399	0.57735	0.437801	1
PAIRED	Eudyptes robustus	other	0.337916	0.179605	0.679495	0.25
PAIRED	Eudyptes robustus	other	1.28074	0.179605	0.746218	0.25
PAIRED	Eumomota superciliosa	morphological	-0.281459	0.150756	0.383845	0.132453
PAIRED	Eumomota superciliosa	structural	-0.038644	0.142857	0.399937	0.131306
PAIRED	Falco tinnunculus	carotenoid	0.236936	0.0985329	0.142099	0.110432
PAIRED	Falco tinnunculus	carotenoid	0.340585	0.117041	0.0650918	0.119523
PAIRED	Falco tinnunculus	carotenoid	0.0969022	0.101535	-0.0163214	0.1066
PAIRED	Falco tinnunculus	carotenoid	0.261395	0.0932505	-0.0659826	0.111803
PAIRED	Falco tinnunculus	carotenoid	0.260753	0.102598	0.0574632	0.111803
PAIRED	Falco tinnunculus	carotenoid	0.0138009	0.0920575	-0.109091	0.119523
PAIRED	Falco tinnunculus	melanin	0.304839	0.0873704	0.243959	0.0845154
PAIRED	Falco tinnunculus	melanin	0.334672	0.145865	0.420601	0.185695
PAIRED	Ficedula albicollis	unpigmented	0.341258	0.288675	-0.282265	0.288675
PAIRED	Ficedula albicollis	other	-0.350704	0.301511	0.0536213	0.288675
PAIRED	Ficedula albicollis	other	-0.033012	0.301511	0.0510142	0.288675
PAIRED	Ficedula albicollis	unpigmented	-0.079165	0.288675	0.455122	0.288675
PAIRED	Ficedula albicollis	other	-0.160361	0.301511	0.0942783	0.288675
PAIRED	Ficedula albicollis	other	-0.263643	0.301511	-0.380682	0.288675
PAIRED	Ficedula albicollis	unpigmented	-0.19649	0.27735	-0.139192	0.27735
PAIRED	Ficedula albicollis	other	0.221555	0.288675	0.252748	0.27735
PAIRED	Ficedula albicollis	other	0.122408	0.288675	0.0639872	0.27735
PAIRED	Ficedula albicollis	unpigmented	-0.459897	0.160128	0.298566	0.160128
PAIRED	Ficedula albicollis	other	-0.0983156	0.301511	-0.020903	0.288675
PAIRED	Ficedula albicollis	other	-0.190056	0.301511	-0.27654	0.288675
PAIRED	Ficedula albicollis	other	0.202733	0.100504	0.244774	0.113961
PAIRED	Ficedula albicollis	unpigmented	0.302428	0.213201	0.142536	0.213201
PAIRED	Ficedula hypoleuca	unpigmented	0.00280449	0.096225	0.0220845	0.118678
PAIRED	Ficedula hypoleuca	unpigmented	0.276082	0.096225	-0.0413773	0.118678
PAIRED	Ficedula hypoleuca	unpigmented	0.141347	0.096225	-0.131217	0.118678
PAIRED	Ficedula hypoleuca	unpigmented	-0.167284	0.096225	-0.239181	0.118678
PAIRED	Ficedula hypoleuca	unpigmented	0.263184	0.0898027	0.705121	0.102062
PAIRED	Ficedula hypoleuca	unpigmented	0.238744	0.096225	-0.245446	0.118678
PAIRED	Ficedula hypoleuca	unpigmented	0.280155	0.096225	0.206309	0.118678
PAIRED	Ficedula hypoleuca	unpigmented	0.24002	0.096225	-0.0992858	0.118678
PAIRED	Ficedula hypoleuca	unpigmented	0.104919	0.096225	0.283172	0.118678
PAIRED	Fratercula arctica	carotenoid	0.733169	0.267261	-0.3341	0.258199
PAIRED	Aquila pennata	melanin	0.050987	0.05	-0.0109588	0.05
PAIRED	Hirundo rustica	morphological	0.238596	0.140028	0.0503294	0.140028
PAIRED	Hirundo rustica	melanin	0.177337	0.140028	0.101886	0.140028
PAIRED	Hirundo rustica	melanin	-0.167952	0.140028	0.289863	0.140028
PAIRED	Hirundo rustica	morphological	0.407943	0.138675	0.107664	0.138675
PAIRED	Hirundo rustica	melanin	0.0714045	0.138675	0.157116	0.138675
PAIRED	Hirundo rustica	melanin	-0.177062	0.138675	0.154451	0.138675
PAIRED	Hirundo rustica	morphological	0.307867	0.123091	0.135196	0.123091
PAIRED	Hirundo rustica	melanin	-0.0073301	0.123091	0.363347	0.123091
PAIRED	Hirundo rustica	melanin	-0.153332	0.123091	-0.0987964	0.123091
PAIRED	Hirundo rustica	morphological	0.210885	0.149071	0.0191623	0.19245
PAIRED	Hirundo rustica	morphological	0.470244	0.2	0.128743	0.188982
PAIRED	Hirundo rustica	morphological	0.615502	0.288675	0.810743	0.316228
PAIRED	Hirundo rustica	melanin	-0.152165	0.2	0.477884	0.188982
PAIRED	Hirundo rustica	melanin	0.381212	0.288675	0.887184	0.333333
UNPAIRED	Hirundo rustica	morphological			0.56395	0.316228
UNPAIRED	Hirundo rustica	melanin			0.630875	0.316228
PAIRED	Hirundo rustica	melanin	0.0396807	0.125988	0.293522	0.09759
PAIRED	Hirundo rustica	melanin	0.244389	0.125988	0.077262	0.09759
PAIRED	Hirundo rustica	melanin	-0.0805355	0.125988	-0.258142	0.09759
PAIRED	Lagopus lagopus	carotenoid	0.483071	0.133631	0.438792	0.116248
PAIRED	Lagopus lagopus	morphological	0.71343	0.0449921	0.97546	0.0324614
PAIRED	Lagopus lagopus	morphological	-0.00857482	0.0449921	0.805916	0.0324614
PAIRED	Larosterna inca	morphological	0.632833	0.235702	0.725005	0.333333
PAIRED	Larosterna inca	morphological	0.590145	0.235702	0.459897	0.258199
PAIRED	Larosterna inca	morphological	0.528782	0.267261	0.290442	0.223607
PAIRED	Larosterna inca	morphological	0.53606	0.132453	0.388423	0.160128
PAIRED	Larosterna inca	morphological	0.423649	0.132453	0.342828	0.160128
PAIRED	Larosterna inca	morphological	0.100335	0.132453	0.202733	0.160128
PAIRED	Larosterna inca	morphological	0.234189	0.131306	0.298566	0.160128
PAIRED	Larosterna inca	carotenoid	0.331647	0.131306	0.0500417	0.160128
PAIRED	Limosa limosa	melanin	-0.287682	0.162221	0.237359	0.2
PAIRED	Megadyptes antipodes	other	0.423805	0.160128	0.491392	0.174078
PAIRED	Megadyptes antipodes	other	0.592258	0.160128	0.271022	0.5
PAIRED	Megadyptes antipodes	other	0.39237	0.408248	-0.268983	0.447214
PAIRED	Megadyptes antipodes	other	-0.351903	0.408248	-0.398931	0.447214
PAIRED	Panurus biarmicus	melanin	-0.163274	0.204124	0.402822	0.2
PAIRED	Panurus biarmicus	morphological	0.495477	0.204124	-0.0588009	0.2
PAIRED	Panurus biarmicus	carotenoid	0.521973	0.204124	-0.0685869	0.2
PAIRED	Panurus biarmicus	melanin	0.0898789	0.204124	0.179462	0.2
PAIRED	Cyanistes caeruleus	structural	-0.0347035	0.185695	0.441791	0.185695
PAIRED	Cyanistes caeruleus	structural	0.175789	0.185695	-0.295294	0.182574
PAIRED	Cyanistes caeruleus	structural	0.332762	0.185695	0.0350143	0.182574
PAIRED	Cyanistes caeruleus	carotenoid	0.583913	0.208514	0.571246	0.208514
PAIRED	Cyanistes caeruleus	carotenoid	0.601561	0.208514	1.09995	0.208514
PAIRED	Cyanistes caeruleus	structural	0.0962966	0.141421	-0.063686	0.169031
PAIRED	Cyanistes caeruleus	carotenoid	0.164364	0.142857	0.082839	0.171499
PAIRED	Cyanistes caeruleus	structural	-0.0868891	0.078326	0.0792551	0.0800641
PAIRED	Cyanistes caeruleus	structural	-0.0627279	0.078326	0.0306174	0.0800641
PAIRED	Cyanistes caeruleus	structural	-0.0627041	0.078326	-0.0523169	0.0800641
PAIRED	Cyanistes caeruleus	structural	-0.31439	0.078326	-0.0827614	0.0800641
PAIRED	Cyanistes caeruleus	structural	0.0214919	0.138675	0.0950711	0.156174
PAIRED	Cyanistes caeruleus	carotenoid	0.0247793	0.138675	0.0733136	0.156174
PAIRED	Parus major	carotenoid	-0.253742	0.1	0.134741	0.0995037
PAIRED	Petronia petronia	carotenoid	0.157462	0.2	0.023568	0.218218
PAIRED	Petronia petronia	carotenoid	0.00400002	0.208514	0.522984	0.208514
PAIRED	Phaethon rubricauda	morphological	0.30952	0.316228	0.693147	0.377964
PAIRED	Phaethon rubricauda	morphological	0.0200027	0.152499	0.100335	0.188982
PAIRED	Phalacrocorax aristotelis	morphological	0.647523	0.213201	0.693147	0.223607
PAIRED	Phalacrocorax aristotelis	morphological	0.0762802	0.213201	0.238612	0.223607
PAIRED	Phoenicopterus roseus	carotenoid	0.266108	0.109109	0.0100003	0.125
PAIRED	Pica pica	morphological	0.853359	0.301511	0.576193	0.229416
PAIRED	Poephila acuticauda	morphological	0.171667	0.136083	0.0500417	0.13484
PAIRED	Poephila acuticauda	melanin	0.0100003	0.19245	0	0.182574
PAIRED	Poephila acuticauda	carotenoid	-0.0400214	0.185695	0.110447	0.188982
PAIRED	Sialia currucoides	structural	-0.0200027	0.162221	0.0400214	0.150756
PAIRED	Sialia currucoides	structural	-0.0902442	0.137361	-0.120581	0.128037
PAIRED	Sialia currucoides	structural	0.110447	0.0966736	0.244774	0.0928477
PAIRED	Sialia currucoides	structural	0.140926	0.100504	0.0600722	0.0940721
PAIRED	Sialia currucoides	structural	0.110447	0.101015	0.0100003	0.0971286
PAIRED	Sialia currucoides	structural	0.287682	0.133631	-0.140926	0.137361
PAIRED	Sialia currucoides	structural	0.161387	0.133631	-0.192337	0.137361
PAIRED	Sialia currucoides	structural	-0.0400214	0.133631	-0.030009	0.138675
PAIRED	Sialia currucoides	structural	0.100335	0.133631	-0.0100003	0.138675
PAIRED	Sialia currucoides	structural	0	0.132453	-0.0400214	0.137361
PAIRED	Sialia currucoides	structural	-0.0200027	0.132453	-0.0200027	0.137361
PAIRED	Sialia currucoides	structural	-0.0400214	0.19245	-0.0701147	0.19245
PAIRED	Sialia currucoides	structural	0.298566	0.19245	0.030009	0.19245
PAIRED	Sialia sialis	structural	0.15114	0.0863868	-0.100335	0.258199
PAIRED	Sialia sialis	structural	0.160328	0.0678844	-0.15114	0.223607
PAIRED	Sterna dougallii	morphological	0.255413	0.047036	0.255413	0.0617802
PAIRED	Sterna dougallii	morphological	0.298566	0.0482805	0.223656	0.0629941
PAIRED	Sterna dougallii	morphological	0.140926	0.0469841	0.0902442	0.0618984
PAIRED	Sturnus vulgaris	other	0.345799	0.152499	0.168481	0.2
PAIRED	Sturnus vulgaris	structural	0.0255432	0.152499	-0.0111391	0.2
PAIRED	Sturnus vulgaris	other	0.000466252	0.152499	-0.194573	0.208514
PAIRED	Sturnus vulgaris	structural	-0.373002	0.152499	-0.0680414	0.208514
PAIRED	Sturnus vulgaris	other	0.561445	0.152499	0.517749	0.208514
PAIRED	Sturnus vulgaris	structural	0.0255432	0.152499	0.284057	0.208514
PAIRED	Sturnus vulgaris	other	0.185668	0.152499	-0.0810377	0.208514
PAIRED	Sturnus vulgaris	structural	-0.283172	0.152499	-0.255002	0.208514
PAIRED	Sturnus vulgaris	other	0.345365	0.147442	0.274538	0.188982
PAIRED	Sturnus vulgaris	structural	0.159447	0.147442	0.239698	0.188982
PAIRED	Sula leucogaster	carotenoid	0.455012	0.188982	0.331699	0.19245
PAIRED	Tachycineta bicolor	structural	0.244774	0.142857	0.0226239	0.109109
PAIRED	Taeniopygia guttata	carotenoid	0.342828	0.176777	-0.189009	0.213201
PAIRED	Taeniopygia guttata	carotenoid	-0.352246	0.124035	-0.337841	0.120386
PAIRED	Turdus migratorius	melanin	0.429843	0.27735	-0.680197	0.408248
PAIRED	Turdus migratorius	melanin	0.0591615	0.208514	-0.535313	0.27735
PAIRED	Turdus migratorius	melanin	0.00745349	0.223607	0.0149066	0.301511
PAIRED	Turdus migratorius	melanin	0.183217	0.176777	-0.21177	0.25
PAIRED	Turdus migratorius	melanin	0.446592	0.188982	-0.188067	0.267261
PAIRED	Turdus migratorius	melanin	0.164642	0.174078	0.156638	0.235702
PAIRED	Turdus migratorius	unpigmented	0.140926	0.182574	0.140926	0.188982
PAIRED	Turdus migratorius	melanin	0.56273	0.176777	0.202733	0.223607
PAIRED	Turdus migratorius	melanin	0.197968	0.174078	0.531783	0.223607
PAIRED	Tyto alba	melanin	0.376886	0.169031	-0.15114	0.174078
PAIRED	Tyto alba	melanin	0.120581	0.182574	0.183017	0.0800641
PAIRED	Tyto alba	melanin	0.212125	0.142857	0.218854	0.160128
PAIRED	Tyto alba	melanin	0.331647	0.158114	0.110447	0.176777
PAIRED	Tyto alba	melanin	0.512126	0.166667	0.519093	0.166667
PAIRED	Zenaida aurita	melanin	0.630906	0.132453	0.113365	0.130189
PAIRED	Zenaida aurita	structural	-0.377044	0.132453	0.0435995	0.130189
PAIRED	Zenaida aurita	structural	-0.093093	0.132453	-0.114705	0.130189
PAIRED	Zenaida aurita	structural	0.0703223	0.132453	-0.132922	0.130189
PAIRED	Zenaida aurita	structural	0.263239	0.132453	-0.0899693	0.130189
PAIRED	Zenaida aurita	structural	-0.109668	0.132453	-0.119989	0.130189
PAIRED	Zenaida aurita	structural	0.285919	0.132453	0.154984	0.130189
PAIRED	Zenaida aurita	structural	0.0219759	0.132453	0.197468	0.130189
PAIRED	Zenaida aurita	structural	0.0795851	0.132453	0.0359945	0.130189
PAIRED	Zenaida aurita	structural	-0.0274687	0.132453	-0.154584	0.130189
PAIRED	Zenaida aurita	structural	0.0357062	0.132453	-0.0392284	0.130189
PAIRED	Zenaida aurita	structural	0.265886	0.132453	-0.262999	0.130189
PAIRED	Zenaida aurita	structural	-0.0678986	0.132453	0.10987	0.130189
PAIRED	Zenaida aurita	structural	-0.285919	0.132453	-0.050873	0.130189
PAIRED	Zenaida aurita	structural	-0.157438	0.132453	-0.064187	0.130189
PAIRED	Zenaida aurita	structural	0.205183	0.132453	0.130945	0.130189
PAIRED	Zenaida aurita	structural	0.507652	0.132453	-0.0149685	0.130189
PAIRED	Zenaida aurita	structural	-0.0554416	0.132453	-0.127571	0.130189
PAIRED	Zonotrichia albicollis	other	0.279039	0.162221	0.345282	0.149071
PAIRED	Zonotrichia albicollis	other	-0.172719	0.150756	-0.417671	0.145865
PAIRED	Zonotrichia albicollis	other	-0.0383523	0.118678	0.00746	0.1026
UNPAIRED	Actitis macularius	melanin	0.669922	0.185695
UNPAIRED	Actitis macularius	melanin	0.663988	0.185695
UNPAIRED	Apalis thoracica	melanin	-0.697611	0.353553
UNPAIRED	Apalis thoracica	melanin	-0.31543	0.377964
UNPAIRED	Athene noctua	carotenoid	0.661095	0.288675
UNPAIRED	Athene noctua	carotenoid	-0.305644	0.288675
UNPAIRED	Athene noctua	carotenoid	0.0377875	0.258199
UNPAIRED	Athene noctua	carotenoid	0.573393	0.258199
UNPAIRED	Athene noctua	carotenoid	0.626381	0.258199
UNPAIRED	Athene noctua	carotenoid	0.0654187	0.258199
UNPAIRED	Athene noctua	carotenoid	-0.011952	0.258199
UNPAIRED	Athene noctua	carotenoid	-0.236826	0.258199
UNPAIRED	Cardinalis cardinalis	melanin	0.484861	0.223607
UNPAIRED	Cardinalis cardinalis	carotenoid	0.558715	0.174078
UNPAIRED	Cardinalis cardinalis	carotenoid	0.42869	0.179605
UNPAIRED	Cardinalis cardinalis	carotenoid	0.280937	0.113228
UNPAIRED	Cardinalis cardinalis	carotenoid	0.313252	0.113228
UNPAIRED	Cardinalis cardinalis	carotenoid	0.229742	0.113228
UNPAIRED	Cardinalis cardinalis	carotenoid	0.306813	0.113228
UNPAIRED	Spinus tristis	carotenoid	0.223656	0.258199
UNPAIRED	Spinus tristis	carotenoid	0.171667	0.258199
UNPAIRED	Spinus tristis	carotenoid	0.660957	0.242536
UNPAIRED	Spinus tristis	carotenoid	0.43441	0.258199
UNPAIRED	Spinus tristis	carotenoid	0.721763	0.229416
UNPAIRED	Spinus tristis	carotenoid	-0.0236044	0.229416
UNPAIRED	Spinus tristis	carotenoid	0.107561	0.223607
UNPAIRED	Spinus tristis	carotenoid	0.182874	0.223607
UNPAIRED	Spinus tristis	carotenoid	0.0367717	0.223607
UNPAIRED	Charadrius alexandrinus	melanin	1.1987	0.57735
UNPAIRED	Charadrius alexandrinus	melanin	0.16661	0.57735
UNPAIRED	Charadrius alexandrinus	melanin	0.475821	0.5
UNPAIRED	Chloephaga picta	carotenoid	0.589614	0.242536
UNPAIRED	Chloephaga picta	melanin	0.498783	0.242536
UNPAIRED	Chloephaga picta	carotenoid	0.678188	0.242536
UNPAIRED	Chloephaga picta	melanin	0.418969	0.160128
UNPAIRED	Setophaga petechia	melanin	0.406554	0.158114
UNPAIRED	Estrilda astrild	carotenoid	0.172727	0.0816497
UNPAIRED	Estrilda astrild	carotenoid	0.171784	0.0816497
UNPAIRED	Estrilda astrild	carotenoid	0.179721	0.0816497
UNPAIRED	Estrilda astrild	carotenoid	0.182583	0.0816497
UNPAIRED	Estrilda astrild	carotenoid	0.170837	0.0816497
UNPAIRED	Falco tinnunculus	melanin	0.228152	0.065938
UNPAIRED	Falco tinnunculus	melanin	-0.301532	0.0873704
UNPAIRED	Falco tinnunculus	melanin	0.274489	0.0873704
UNPAIRED	Falco tinnunculus	melanin	0.353431	0.0573539
UNPAIRED	Falco tinnunculus	melanin	0.255413	0.057639
UNPAIRED	Falco tinnunculus	melanin	0.236341	0.0648204
UNPAIRED	Falco tinnunculus	melanin	0.317247	0.131306
UNPAIRED	Falco tinnunculus	melanin	-0.338873	0.125988
UNPAIRED	Falco tinnunculus	melanin	0.334032	0.125988
UNPAIRED	Ficedula albicollis	other	0.192337	0.100504
UNPAIRED	Ficedula albicollis	other	0.234189	0.100504
UNPAIRED	Ficedula albicollis	unpigmented	-0.318368	0.152499
UNPAIRED	Ficedula albicollis	other	0	0.152499
UNPAIRED	Ficedula albicollis	other	0.0773824	0.152499
UNPAIRED	Ficedula albicollis	unpigmented	-0.332119	0.152499
UNPAIRED	Ficedula albicollis	other	-0.0785986	0.152499
UNPAIRED	Ficedula albicollis	other	0.0842747	0.152499
UNPAIRED	Ficedula albicollis	unpigmented	0.0190023	0.0559017
UNPAIRED	Ficedula albicollis	unpigmented	-0.214958	0.104828
UNPAIRED	Ficedula hypoleuca	unpigmented	-0.775402	0.149071
UNPAIRED	Ficedula hypoleuca	unpigmented	-0.123998	0.149071
UNPAIRED	Ficedula hypoleuca	unpigmented	0.0617363	0.0344418
UNPAIRED	Ficedula hypoleuca	unpigmented	0.0557225	0.0540738
UNPAIRED	Ficedula hypoleuca	unpigmented	0.0774151	0.0543125
UNPAIRED	Ficedula hypoleuca	unpigmented	0.0537096	0.0540738
UNPAIRED	Ficedula hypoleuca	unpigmented	0.187644	0.0540738
UNPAIRED	Ficedula hypoleuca	unpigmented	0.128788	0.057735
UNPAIRED	Ficedula hypoleuca	unpigmented	0.284659	0.108465
UNPAIRED	Ficedula hypoleuca	unpigmented	0.313817	0.108465
UNPAIRED	Ficedula hypoleuca	unpigmented	0.51007	0.185695
UNPAIRED	Ficedula hypoleuca	unpigmented	0.527625	0.185695
UNPAIRED	Geothlypis trichas	carotenoid	0.404805	0.121268
UNPAIRED	Geothlypis trichas	carotenoid	-0.249383	0.121268
UNPAIRED	Geothlypis trichas	carotenoid	-0.37726	0.121268
UNPAIRED	Geothlypis trichas	carotenoid	-0.1858	0.121268
UNPAIRED	Geothlypis trichas	carotenoid	-0.00888129	0.121268
UNPAIRED	Geothlypis trichas	carotenoid	0.141356	0.121268
UNPAIRED	Geothlypis trichas	carotenoid	0.201261	0.121268
UNPAIRED	Geothlypis trichas	carotenoid	0.084116	0.121268
UNPAIRED	Geothlypis trichas	carotenoid	-0.245098	0.121268
UNPAIRED	Geothlypis trichas	carotenoid	-0.215577	0.121268
UNPAIRED	Geothlypis trichas	carotenoid	0.130745	0.121268
UNPAIRED	Geothlypis trichas	carotenoid	-0.084116	0.121268
UNPAIRED	Geothlypis trichas	carotenoid	0.503473	0.111803
UNPAIRED	Hirundo rustica	melanin	-0.56603	0.204124
UNPAIRED	Hirundo rustica	melanin	0.104011	0.204124
UNPAIRED	Hirundo rustica	morphological	0.209387	0.204124
UNPAIRED	Hirundo rustica	unpigmented	-0.100335	0.204124
UNPAIRED	Hirundo rustica	melanin	-0.554912	0.25
UNPAIRED	Hirundo rustica	morphological	0.143783	0.150756
UNPAIRED	Hirundo rustica	melanin	0.436525	0.150756
UNPAIRED	Hirundo rustica	melanin	0.302414	0.142857
UNPAIRED	Hirundo rustica	melanin	0.46443	0.150756
UNPAIRED	Hirundo rustica	morphological	0.544477	0.267261
UNPAIRED	Hirundo rustica	morphological	0.524116	0.267261
UNPAIRED	Lagopus lagopus	morphological	0.125271	0.054965
UNPAIRED	Lagopus lagopus	morphological	0.78706	0.242536
UNPAIRED	Lagopus lagopus	morphological	0.151705	0.054965
UNPAIRED	Lagopus lagopus	morphological	0.196727	0.0519875
UNPAIRED	Lagopus lagopus	carotenoid	0.279555	0.133631
UNPAIRED	Limosa limosa	melanin	-0.0345137	0.160128
UNPAIRED	Luscinia svecica	other	0.741416	0.408248
UNPAIRED	Luscinia svecica	other	0.00800017	0.2
UNPAIRED	Luscinia svecica	other	-0.223656	0.2
UNPAIRED	Luscinia svecica	other	-0.181983	0.2
UNPAIRED	Luscinia svecica	other	-0.0600722	0.2
UNPAIRED	Luscinia svecica	other	0.0500417	0.204124
UNPAIRED	Luscinia svecica	other	-0.100335	0.223607
UNPAIRED	Luscinia svecica	other	-0.171667	0.223607
UNPAIRED	Luscinia svecica	other	0.0801713	0.204124
UNPAIRED	Luscinia svecica	other	-0.030009	0.196116
UNPAIRED	Luscinia svecica	other	0.0902442	0.2
UNPAIRED	Luscinia svecica	other	0.100335	0.204124
UNPAIRED	Luscinia svecica	other	0.354093	0.140028
UNPAIRED	Luscinia svecica	other	0.287682	0.137361
UNPAIRED	Luscinia svecica	other	0.0952873	0.176777
UNPAIRED	Luscinia svecica	other	0.100335	0.116248
UNPAIRED	Luscinia svecica	other	0.22745	0.218218
UNPAIRED	Luscinia svecica	other	0.0968355	0.176777
UNPAIRED	Luscinia svecica	melanin	0.062223	0.176777
UNPAIRED	Luscinia svecica	structural	0.131333	0.176777
UNPAIRED	Luscinia svecica	other	0.0952873	0.176777
UNPAIRED	Molothrus rufoaxillaris	melanin	0.0317486	0.19245
UNPAIRED	Molothrus rufoaxillaris	melanin	0.062637	0.27735
UNPAIRED	Molothrus rufoaxillaris	melanin	0.0230544	0.19245
UNPAIRED	Molothrus rufoaxillaris	melanin	0.0245873	0.27735
UNPAIRED	Panurus biarmicus	melanin	0.457659	0.204124
UNPAIRED	Cyanistes caeruleus	carotenoid	-0.308608	0.166667
UNPAIRED	Cyanistes caeruleus	carotenoid	0.317892	0.179605
UNPAIRED	Cyanistes caeruleus	carotenoid	0.338175	0.124035
UNPAIRED	Cyanistes caeruleus	structural	0.276259	0.116248
UNPAIRED	Cyanistes caeruleus	structural	0.241923	0.124035
UNPAIRED	Cyanistes caeruleus	structural	0.215788	0.223607
UNPAIRED	Cyanistes caeruleus	carotenoid	0.19753	0.208514
UNPAIRED	Parus major	melanin	-0.143026	0.0221676
UNPAIRED	Parus major	carotenoid	0.0853881	0.0221676
UNPAIRED	Parus major	melanin	0.311181	0.11547
UNPAIRED	Parus major	carotenoid	-0.145134	0.11547
UNPAIRED	Parus major	unpigmented	-0.0550204	0.11547
UNPAIRED	Parus major	melanin	0.0389151	0.11547
UNPAIRED	Parus major	carotenoid	-0.0550204	0.11547
UNPAIRED	Parus major	unpigmented	0.292265	0.11547
UNPAIRED	Parus major	melanin	0.168866	0.11547
UNPAIRED	Parus major	carotenoid	-0.218451	0.11547
UNPAIRED	Parus major	unpigmented	-0.0243062	0.11547
UNPAIRED	Parus major	melanin	-0.146913	0.117851
UNPAIRED	Parus major	carotenoid	0.010072	0.117851
UNPAIRED	Parus major	unpigmented	-0.0658904	0.117851
UNPAIRED	Parus major	melanin	-0.0136926	0.117041
UNPAIRED	Parus major	carotenoid	-0.235002	0.117041
UNPAIRED	Parus major	unpigmented	-0.207669	0.117041
UNPAIRED	Parus major	carotenoid	-0.345064	0.125
UNPAIRED	Parus major	carotenoid	-0.0931907	0.174078
UNPAIRED	Parus major	carotenoid	0.222801	0.096225
UNPAIRED	Parus major	carotenoid	-0.0621526	0.0966736
UNPAIRED	Parus major	carotenoid	0.219485	0.0966736
UNPAIRED	Parus major	carotenoid	1.15682	0.333333
UNPAIRED	Parus major	carotenoid	0.403614	0.164399
UNPAIRED	Petronia petronia	carotenoid	0.415733	0.110432
UNPAIRED	Petronia petronia	carotenoid	-0.293893	0.164399
UNPAIRED	Petronia petronia	carotenoid	0.243347	0.174078
UNPAIRED	Phaethon rubricauda	morphological	0.002	0.141421
UNPAIRED	Phaethon rubricauda	morphological	-0.100335	0.0816497
UNPAIRED	Pica pica	morphological	-0.413434	0.218218
UNPAIRED	Pica pica	morphological	0.867301	0.333333
UNPAIRED	Protonotaria citrea	carotenoid	0.59683	0.229416
UNPAIRED	Protonotaria citrea	carotenoid	0.10296	0.235702
UNPAIRED	Protonotaria citrea	carotenoid	0.236818	0.0798087
UNPAIRED	Setophaga ruticilla	carotenoid	-0.733751	0.353553
UNPAIRED	Setophaga ruticilla	carotenoid	-0.7787	0.288675
UNPAIRED	Sialia currucoides	structural	-0.223656	0.140028
UNPAIRED	Sialia currucoides	structural	0.298566	0.27735
UNPAIRED	Sialia currucoides	structural	0.337914	0.158114
UNPAIRED	Sialia currucoides	structural	0.213171	0.267261
UNPAIRED	Sialia currucoides	structural	0.326259	0.158114
UNPAIRED	Sialia currucoides	structural	0.342828	0.27735
UNPAIRED	Sialia sialis	structural	0.0801713	0.078811
UNPAIRED	Sialia sialis	melanin	-0.0800927	0.333333
UNPAIRED	Sialia sialis	structural	-0.196936	0.301511
UNPAIRED	Somateria mollissima	unpigmented	0.794809	0.258199
UNPAIRED	Somateria mollissima	unpigmented	0.523484	0.27735
UNPAIRED	Somateria mollissima	unpigmented	0.0453899	0.0696733
UNPAIRED	Somateria mollissima	unpigmented	0.923147	0.258199
UNPAIRED	Somateria mollissima	unpigmented	0.757974	0.27735
UNPAIRED	Somateria mollissima	unpigmented	0.149748	0.19245
UNPAIRED	Somateria mollissima	unpigmented	0.393881	0.19245
UNPAIRED	Somateria mollissima	unpigmented	0.682912	0.258199
UNPAIRED	Somateria mollissima	unpigmented	0.58745	0.27735
UNPAIRED	Somateria mollissima	unpigmented	-0.0243709	0.0696733
UNPAIRED	Tachycineta bicolor	melanin	-0.266108	0.25
UNPAIRED	Tachycineta bicolor	structural	0.223656	0.174078
UNPAIRED	Tachycineta bicolor	melanin	0.725005	0.267261
UNPAIRED	Tachycineta bicolor	structural	-0.420082	0.182574
UNPAIRED	Tachycineta bicolor	structural	-0.601002	0.242536
UNPAIRED	Tachycineta bicolor	structural	-0.665636	0.316228
UNPAIRED	Tachycineta bicolor	structural	0.266108	0.242536
UNPAIRED	Tachycineta bicolor	structural	-0.00205061	0.142857
UNPAIRED	Tachycineta bicolor	structural	-0.11374	0.142857
UNPAIRED	Tachycineta bicolor	unpigmented	0.358572	0.171499
UNPAIRED	Tachycineta bicolor	unpigmented	0.552637	0.301511
UNPAIRED	Tachycineta bicolor	structural	-0.112719	0.0495074
UNPAIRED	Tachycineta bicolor	structural	-0.124963	0.0495074
UNPAIRED	Taeniopygia guttata	carotenoid	0.304034	0.176777
UNPAIRED	Taeniopygia guttata	carotenoid	0.298566	0.176777
UNPAIRED	Taeniopygia guttata	carotenoid	0.189082	0.124035
UNPAIRED	Tyto alba	melanin	0.192337	0.169031
UNPAIRED	Tyto alba	melanin	-0.19636	0.0743294
UNPAIRED	Tyto alba	melanin	0.503925	0.169031
UNPAIRED	Tyto alba	melanin	0.530828	0.188982
UNPAIRED	Tyto alba	melanin	0.314639	0.158114
UNPAIRED	Tyto alba	melanin	0.171667	0.0610847
UNPAIRED	Tyto alba	melanin	0.0600722	0.0572598
UNPAIRED	Tyto alba	melanin	0.193442	0.0766965
UNPAIRED	Tyto alba	melanin	1.12936	0.316228
UNPAIRED	Zonotrichia albicollis	unpigmented	0.0986504	0.118678
UNPAIRED	Zonotrichia albicollis	carotenoid	-0.0232474	0.118678
UNPAIRED	Apalis thoracica	melanin			1.44947	0.333333
UNPAIRED	Cardinalis cardinalis	carotenoid			-0.532024	0.235702
UNPAIRED	Cardinalis cardinalis	melanin			-0.529206	0.196116
UNPAIRED	Cardinalis cardinalis	carotenoid			0.294025	0.109109
UNPAIRED	Cardinalis cardinalis	carotenoid			0.457009	0.110432
UNPAIRED	Spinus tristis	carotenoid			-0.14317	0.218218
UNPAIRED	Spinus tristis	carotenoid			0.30886	0.223607
UNPAIRED	Spinus tristis	carotenoid			0.0736227	0.218218
UNPAIRED	Spinus tristis	carotenoid			-0.238523	0.25
UNPAIRED	Spinus tristis	carotenoid			0.437596	0.204124
UNPAIRED	Spinus tristis	carotenoid			0.410739	0.204124
UNPAIRED	Spinus tristis	carotenoid			-0.0776151	0.188982
UNPAIRED	Spinus tristis	carotenoid			0.240133	0.188982
UNPAIRED	Spinus tristis	carotenoid			0.118878	0.185695
UNPAIRED	Spinus tristis	carotenoid			-0.152837	0.185695
UNPAIRED	Spinus tristis	carotenoid			0.220874	0.188982
UNPAIRED	Spinus tristis	melanin			0.0896824	0.218218
UNPAIRED	Setophaga petechia	melanin			0.373415	0.144338
UNPAIRED	Setophaga petechia	melanin			0.139192	0.223607
UNPAIRED	Setophaga petechia	melanin			0.237726	0.0928477
UNPAIRED	Eudyptes robustus	other			0.708921	0.333333
UNPAIRED	Eudyptes robustus	other			1.15682	0.333333
UNPAIRED	Eumomota superciliosa	morphological			0.357619	0.125988
UNPAIRED	Eumomota superciliosa	morphological			0.430579	0.144338
UNPAIRED	Eumomota superciliosa	morphological			0.493998	0.213201
UNPAIRED	Falco tinnunculus	melanin			0.203812	0.0845154
UNPAIRED	Falco tinnunculus	melanin			0.371246	0.0845154
UNPAIRED	Falco tinnunculus	melanin			0.399191	0.185695
UNPAIRED	Ficedula albicollis	other			0.223656	0.113961
UNPAIRED	Ficedula albicollis	other			0.192337	0.113961
UNPAIRED	Ficedula albicollis	other			0.298566	0.113961
UNPAIRED	Ficedula albicollis	unpigmented			-0.0320789	0.171499
UNPAIRED	Ficedula albicollis	unpigmented			-0.343587	0.171499
UNPAIRED	Ficedula albicollis	unpigmented			-0.0622683	0.171499
UNPAIRED	Ficedula albicollis	unpigmented			-0.224906	0.171499
UNPAIRED	Ficedula albicollis	melanin			-0.186625	0.171499
UNPAIRED	Ficedula albicollis	unpigmented			0.0305619	0.0583212
UNPAIRED	Ficedula albicollis	unpigmented			0.25672	0.119523
UNPAIRED	Ficedula hypoleuca	unpigmented			0.131799	0.102062
UNPAIRED	Ficedula hypoleuca	unpigmented			0.12782	0.102062
UNPAIRED	Ficedula hypoleuca	unpigmented			-0.120581	0.174078
UNPAIRED	Ficedula hypoleuca	unpigmented			0.213171	0.125
UNPAIRED	Ficedula hypoleuca	unpigmented			-0.181983	0.164399
UNPAIRED	Ficedula hypoleuca	unpigmented			-0.0200027	0.133631
UNPAIRED	Ficedula hypoleuca	unpigmented			0.234189	0.125
PAIRED	Ficedula hypoleuca	unpigmented	0.277423	0.13484	-0.110447	0.164399
UNPAIRED	Geothlypis trichas	carotenoid			-0.30952	0.164399
UNPAIRED	Geothlypis trichas	carotenoid			-0.344695	0.164399
UNPAIRED	Geothlypis trichas	carotenoid			0.408618	0.160128
UNPAIRED	Geothlypis trichas	carotenoid			0.339831	0.160128
UNPAIRED	Geothlypis trichas	carotenoid			0.359794	0.160128
UNPAIRED	Geothlypis trichas	melanin			0.0998341	0.111803
UNPAIRED	Geothlypis trichas	carotenoid			0.209767	0.112509
UNPAIRED	Geothlypis trichas	carotenoid			0.117126	0.112509
UNPAIRED	Geothlypis trichas	carotenoid			-0.135981	0.112509
UNPAIRED	Geothlypis trichas	melanin			0.202733	0.158114
UNPAIRED	Geothlypis trichas	carotenoid			0.181983	0.158114
UNPAIRED	Geothlypis trichas	carotenoid			0	0.160128
UNPAIRED	Geothlypis trichas	carotenoid			-0.0400214	0.160128
UNPAIRED	Geothlypis trichas	carotenoid			0.354093	0.160128
UNPAIRED	Geothlypis trichas	melanin			0.266108	0.166667
UNPAIRED	Geothlypis trichas	carotenoid			-0.13074	0.166667
UNPAIRED	Geothlypis trichas	carotenoid			-0.0701147	0.164399
UNPAIRED	Geothlypis trichas	carotenoid			0.459897	0.164399
UNPAIRED	Geothlypis trichas	carotenoid			-0.51007	0.166667
UNPAIRED	Geothlypis trichas	carotenoid			-0.413302	0.182574
UNPAIRED	Geothlypis trichas	carotenoid			0.391816	0.182574
UNPAIRED	Geothlypis trichas	carotenoid			0.608799	0.223607
UNPAIRED	Geothlypis trichas	carotenoid			0.653198	0.258199
UNPAIRED	Geothlypis trichas	melanin			0.208285	0.0821995
UNPAIRED	Geothlypis trichas	carotenoid			0.140589	0.101535
UNPAIRED	Geothlypis trichas	carotenoid			-0.0188097	0.123091
UNPAIRED	Geothlypis trichas	melanin			0.273585	0.0821995
UNPAIRED	Geothlypis trichas	carotenoid			0.0128692	0.101535
UNPAIRED	Geothlypis trichas	carotenoid			0.0395182	0.123091
UNPAIRED	Hirundo rustica	melanin			-0.53582	0.196116
UNPAIRED	Hirundo rustica	melanin			0.0294841	0.196116
UNPAIRED	Hirundo rustica	morphological			0.348596	0.196116
UNPAIRED	Hirundo rustica	unpigmented			-0.0833094	0.196116
UNPAIRED	Hirundo rustica	melanin			1.00138	0.377964
UNPAIRED	Hirundo rustica	melanin			0.378073	0.196116
UNPAIRED	Hirundo rustica	melanin			0.416949	0.196116
UNPAIRED	Hirundo rustica	morphological			-0.382642	0.213201
UNPAIRED	Hirundo rustica	melanin			0.593475	0.188982
UNPAIRED	Hirundo rustica	morphological			0.25402	0.188982
UNPAIRED	Hirundo rustica	morphological			0.867301	0.316228
UNPAIRED	Hirundo rustica	melanin			0.741416	0.333333
UNPAIRED	Lagopus lagopus	morphological			0.371764	0.140028
UNPAIRED	Lagopus lagopus	morphological			0.726526	0.179605
UNPAIRED	Lagopus lagopus	morphological			0.363121	0.140028
UNPAIRED	Limosa limosa	melanin			0.333988	0.19245
UNPAIRED	Limosa limosa	melanin			-0.0686476	0.19245
UNPAIRED	Luscinia svecica	structural			0.101255	0.144338
UNPAIRED	Luscinia svecica	structural			0.0599641	0.144338
UNPAIRED	Luscinia svecica	structural			0.0471254	0.144338
UNPAIRED	Luscinia svecica	structural			-0.017142	0.144338
UNPAIRED	Luscinia svecica	melanin			-0.0592948	0.136083
UNPAIRED	Luscinia svecica	structural			0.423649	0.160128
UNPAIRED	Luscinia svecica	structural			0.15114	0.160128
UNPAIRED	Luscinia svecica	structural			0.13074	0.160128
UNPAIRED	Luscinia svecica	structural			0.0400214	0.160128
UNPAIRED	Luscinia svecica	melanin			-0.0600722	0.166667
UNPAIRED	Luscinia svecica	structural			0.52502	0.160128
UNPAIRED	Luscinia svecica	structural			0.305135	0.160128
UNPAIRED	Luscinia svecica	structural			-0.0355383	0.160128
UNPAIRED	Luscinia svecica	structural			0.0358722	0.160128
UNPAIRED	Luscinia svecica	melanin			2.30162	0.2
UNPAIRED	Luscinia svecica	melanin			-0.017543	0.166667
UNPAIRED	Luscinia svecica	other			0.0903841	0.27735
UNPAIRED	Luscinia svecica	other			0.230111	0.156174
UNPAIRED	Luscinia svecica	other			0.0332759	0.288675
UNPAIRED	Luscinia svecica	other			0.221134	0.160128
UNPAIRED	Luscinia svecica	other			0.17375	0.25
UNPAIRED	Luscinia svecica	other			0.286546	0.158114
UNPAIRED	Panurus biarmicus	carotenoid			0.45134	0.2
UNPAIRED	Cyanistes caeruleus	carotenoid			0.49558	0.196116
UNPAIRED	Parus major	carotenoid			0.225502	0.0291358
UNPAIRED	Parus major	carotenoid			0.30919	0.111803
UNPAIRED	Parus major	carotenoid			0.0219511	0.111803
UNPAIRED	Parus major	melanin			0.0367525	0.111803
UNPAIRED	Parus major	unpigmented			-0.00115163	0.111803
UNPAIRED	Parus major	carotenoid			-0.00345032	0.111803
UNPAIRED	Parus major	carotenoid			0.0362659	0.111803
UNPAIRED	Parus major	melanin			-0.0728197	0.111803
UNPAIRED	Parus major	unpigmented			-0.073505	0.111803
UNPAIRED	Parus major	carotenoid			0.241148	0.111803
UNPAIRED	Parus major	carotenoid			-0.0512764	0.111803
UNPAIRED	Parus major	melanin			0.00364904	0.111803
UNPAIRED	Parus major	unpigmented			0.0196626	0.111803
UNPAIRED	Parus major	carotenoid			-0.0355484	0.109109
UNPAIRED	Parus major	carotenoid			-0.150091	0.109109
UNPAIRED	Parus major	melanin			0.393379	0.109109
UNPAIRED	Parus major	unpigmented			0.0539687	0.109109
UNPAIRED	Parus major	carotenoid			0.0671517	0.102062
UNPAIRED	Parus major	carotenoid			-0.0339618	0.0966736
UNPAIRED	Parus major	carotenoid			-0.0829996	0.107211
UNPAIRED	Parus major	carotenoid			0.257829	0.145865
UNPAIRED	Parus major	carotenoid			-0.297724	0.0842152
UNPAIRED	Petronia petronia	carotenoid			-0.390825	0.131306
UNPAIRED	Petronia petronia	carotenoid			-0.284679	0.129099
UNPAIRED	Petronia petronia	carotenoid			0.213104	0.188982
UNPAIRED	Petronia petronia	carotenoid			-0.0524623	0.196116
UNPAIRED	Petronia petronia	carotenoid			0.628316	0.204124
UNPAIRED	Pica pica	morphological			0.554498	0.229416
UNPAIRED	Pica pica	morphological			0.824791	0.229416
UNPAIRED	Pica pica	morphological			0.468127	0.229416
UNPAIRED	Pica pica	morphological			0.626484	0.19245
UNPAIRED	Pica pica	morphological			0.430239	0.229416
UNPAIRED	Setophaga ruticilla	melanin			0.0824787	0.188982
UNPAIRED	Setophaga ruticilla	carotenoid			-0.203096	0.188982
UNPAIRED	Setophaga ruticilla	carotenoid			-0.0737879	0.188982
UNPAIRED	Setophaga ruticilla	carotenoid			-0.247025	0.188982
UNPAIRED	Setophaga ruticilla	carotenoid			0.668399	0.185695
UNPAIRED	Setophaga ruticilla	carotenoid			0.298842	0.119523
UNPAIRED	Setophaga ruticilla	carotenoid			0.370484	0.162221
UNPAIRED	Setophaga ruticilla	carotenoid			0.212785	0.130189
UNPAIRED	Setophaga ruticilla	melanin			0.255194	0.218218
UNPAIRED	Setophaga ruticilla	carotenoid			0.255053	0.169031
UNPAIRED	Setophaga ruticilla	carotenoid			0.575798	0.218218
UNPAIRED	Setophaga ruticilla	carotenoid			0	0.169031
UNPAIRED	Setophaga ruticilla	carotenoid			-0.33463	0.218218
UNPAIRED	Setophaga ruticilla	carotenoid			0	0.169031
UNPAIRED	Setophaga ruticilla	carotenoid			0	0.218218
UNPAIRED	Setophaga ruticilla	carotenoid			0.3937	0.169031
UNPAIRED	Setophaga ruticilla	carotenoid			0.176218	0.218218
UNPAIRED	Sialia currucoides	structural			0.0902442	0.132453
UNPAIRED	Sialia sialis	melanin			0.497311	0.258199
UNPAIRED	Sialia sialis	melanin			-0.15114	0.235702
UNPAIRED	Sialia sialis	structural			0.0500417	0.235702
UNPAIRED	Sialia sialis	melanin			0.472231	0.288675
UNPAIRED	Sialia sialis	structural			-0.287682	0.288675
UNPAIRED	Sialia sialis	melanin			0.100335	0.242536
UNPAIRED	Sialia sialis	structural			0.725005	0.242536
UNPAIRED	Sialia sialis	melanin			0.497311	0.223607
UNPAIRED	Tachycineta bicolor	structural			-0.024077	0.109109
UNPAIRED	Tachycineta bicolor	structural			0.172768	0.0495074
UNPAIRED	Tyto alba	melanin			0.4847	0.2
UNPAIRED	Tyto alba	melanin			0.266108	0.182574
UNPAIRED	Tyto alba	melanin			0.347179	0.171499
UNPAIRED	Tyto alba	melanin			0.250533	0.101535
UNPAIRED	Zonotrichia albicollis	other			0.0309241	0.0800641
UNPAIRED	Zonotrichia albicollis	carotenoid			-0.0973913	0.0800641
UNPAIRED	Zonotrichia albicollis	carotenoid			0.00746418	0.102598
UNPAIRED	Zonotrichia albicollis	carotenoid			-0.113804	0.0909091
UNPAIRED	Zonotrichia albicollis	other			0.187048	0.125
UNPAIRED	Zonotrichia albicollis	other			-0.326619	0.136083
UNPAIRED	Zonotrichia albicollis	other			0.203551	0.149071
UNPAIRED	Zonotrichia albicollis	other			-0.180045	0.145865
UNPAIRED	Zonotrichia albicollis	other			0.22646	0.090167
UNPAIRED	Zonotrichia albicollis	other			0.133765	0.119523
UNPAIRED	Zonotrichia albicollis	other			0.34084	0.13484
UNPAIRED	Zonotrichia albicollis	carotenoid			0.238563	0.119523
UNPAIRED	Zonotrichia albicollis	carotenoid			-0.181075	0.13484
UNPAIRED	Petronia petronia	carotenoid	0.331647	0.166667
UNPAIRED	Petronia petronia	carotenoid	0.303613	0.156174
UNPAIRED	Catharacta maccormicki	unpigmented	0.341493	0.123091
UNPAIRED	Catharacta maccormicki	unpigmented	0.288812	0.123091
UNPAIRED	Catharacta maccormicki	unpigmented	0.21016	0.123091
UNPAIRED	Catharacta maccormicki	unpigmented			0.838847	0.377964
UNPAIRED	Catharacta maccormicki	unpigmented	-0.362352	0.125988
UNPAIRED	Catharacta maccormicki	unpigmented	0.268859	0.125988
PAIRED	Aethia cristatella	morphological	0.40006	0.149071	0.0100003	0.13484
PAIRED	Aethia cristatella	morphological	0.120581	0.149071	0.0500417	0.13484
PAIRED	Aethia cristatella	morphological	-0.0100003	0.149071	-0.0100003	0.13484
PAIRED	Aethia cristatella	morphological	0.15114	0.149071	0.192337	0.13484
PAIRED	Anas platyrhynchos	carotenoid	-0.610687	0.301511	0.339831	0.204124
PAIRED	Anas platyrhynchos	carotenoid	-0.103896	0.301511	0.324718	0.204124
PAIRED	Anas platyrhynchos	carotenoid	-0.44108	0.301511	0.317737	0.204124
PAIRED	Anas platyrhynchos	carotenoid	-0.0100657	0.288675	0.379658	0.204124
PAIRED	Anas platyrhynchos	carotenoid	0.414134	0.288675	-0.009067	0.204124
PAIRED	Anas platyrhynchos	carotenoid	0.19869	0.288675	0.147785	0.204124
PAIRED	Anas platyrhynchos	carotenoid	-0.346574	0.301511	-0.225247	0.204124
PAIRED	Anas platyrhynchos	carotenoid	0.0408135	0.301511	-0.226957	0.204124
PAIRED	Anas platyrhynchos	carotenoid	-0.319839	0.301511	-0.138124	0.204124
PAIRED	Anas platyrhynchos	carotenoid	0.204265	0.288675	-0.251124	0.204124
PAIRED	Anas platyrhynchos	carotenoid	-0.0277315	0.288675	-0.121357	0.204124
PAIRED	Anas platyrhynchos	carotenoid	0.163355	0.288675	0.0489702	0.204124
UNPAIRED	Aptenodytes patagonicus	other			0.00500004	0.120386
PAIRED	Aptenodytes patagonicus	other	0.131956	0.130189	0.113958	0.124035
UNPAIRED	Pica pica	unpigmented			0.43505	0.176777
UNPAIRED	Pica pica	unpigmented			0.368211	0.176777
UNPAIRED	Cyanistes caeruleus	structural	-0.31561	0.111111
UNPAIRED	Cyanistes caeruleus	structural	0.241104	0.1
UNPAIRED	Cyanistes caeruleus	structural	0.170893	0.100504
UNPAIRED	Ficedula hypoleuca	unpigmented	-0.0743523	0.235702
UNPAIRED	Ficedula hypoleuca	unpigmented	-0.0788535	0.235702
UNPAIRED	Ficedula hypoleuca	unpigmented	0.218485	0.258199
UNPAIRED	Ficedula hypoleuca	unpigmented	-0.688267	0.258199
UNPAIRED	Ficedula hypoleuca	unpigmented	-0.481857	0.213201
UNPAIRED	Ficedula hypoleuca	unpigmented	-0.142885	0.213201
UNPAIRED	Ficedula hypoleuca	unpigmented	0.00519873	0.152499
UNPAIRED	Ficedula hypoleuca	unpigmented			-0.0413921	0.196116
UNPAIRED	Ficedula hypoleuca	unpigmented	0.211567	0.152499
UNPAIRED	Ficedula hypoleuca	unpigmented			0.426884	0.196116
UNPAIRED	Ficedula hypoleuca	unpigmented	0.489491	0.179605
UNPAIRED	Ficedula hypoleuca	unpigmented			0.433954	0.213201
UNPAIRED	Ficedula hypoleuca	unpigmented	0.124895	0.179605
UNPAIRED	Ficedula hypoleuca	unpigmented			0.388217	0.213201
PAIRED	Ficedula hypoleuca	unpigmented	0.0146857	0.133631	0.26909	0.188982
PAIRED	Ficedula hypoleuca	unpigmented	0.154306	0.133631	0.539914	0.188982
PAIRED	Larus canus	unpigmented	0.213171	0.0980581	0.115511	0.0949158
PAIRED	Parus major	carotenoid	0.844686	0.301511	-0.0439858	0.213201
UNPAIRED	Protonotaria citrea	carotenoid	0.415521	0.0813788
UNPAIRED	Protonotaria citrea	carotenoid	0.388264	0.0813788
UNPAIRED	Protonotaria citrea	carotenoid	0.276599	0.0813788
UNPAIRED	Protonotaria citrea	carotenoid	0.17602	0.0813788
UNPAIRED	Protonotaria citrea	carotenoid	0.103027	0.0813788
UNPAIRED	Protonotaria citrea	carotenoid	0.0618245	0.164399
UNPAIRED	Protonotaria citrea	carotenoid	-0.0362905	0.19245
UNPAIRED	Protonotaria citrea	carotenoid	0.0607069	0.162221
UNPAIRED	Protonotaria citrea	carotenoid	0.101356	0.196116
UNPAIRED	Protonotaria citrea	carotenoid	-0.458145	0.147442
UNPAIRED	Protonotaria citrea	carotenoid	-0.175792	0.09245
UNPAIRED	Protonotaria citrea	carotenoid	0.49583	0.242536
UNPAIRED	Parus major	unpigmented	0.407888	0.125
UNPAIRED	Parus major	unpigmented			0.513819	0.2
UNPAIRED	Parus major	unpigmented			0.396995	0.176777
PAIRED	Phalacrocorax carbo	carotenoid	0.331647	0.101535	0.331647	0.101535
PAIRED	Phalacrocorax carbo	morphological	0.276864	0.101535	0.276864	0.101535
PAIRED	Phalacrocorax carbo	morphological	0.213171	0.101535	0.213171	0.101535
PAIRED	Phalacrocorax carbo	melanin	0.161387	0.101535	0.161387	0.101535
PAIRED	Phalacrocorax carbo	carotenoid	0.0200027	0.101535	0.234189	0.101535
PAIRED	Phalacrocorax carbo	other	0.388423	0.101535	0.388423	0.101535
UNPAIRED	Phalacrocorax carbo	melanin			0.414762	0.125988
PAIRED	Pica pica	morphological	-0.296678	0.377964	-0.0363582	0.377964
PAIRED	Pica pica	morphological	0.0656822	0.353553	0.308648	0.353553
PAIRED	Pica pica	morphological	0.73089	0.353553	0.591655	0.353553
UNPAIRED	Carpodacus mexicanus	carotenoid	0.0852056	0.162221
UNPAIRED	Carpodacus mexicanus	carotenoid	0.100335	0.113961
UNPAIRED	Carpodacus mexicanus	carotenoid	-0.120581	0.158114
UNPAIRED	Carpodacus mexicanus	carotenoid	-0.120581	0.179605
UNPAIRED	Carpodacus mexicanus	carotenoid	-0.0600722	0.179605
UNPAIRED	Carpodacus mexicanus	carotenoid	0.0701674	0.122169
UNPAIRED	Carpodacus mexicanus	carotenoid			0.118942	0.0686803
UNPAIRED	Carpodacus mexicanus	carotenoid			0.447692	0.185695
UNPAIRED	Carpodacus mexicanus	carotenoid			0.136031	0.0824786
UNPAIRED	Carpodacus mexicanus	carotenoid			0.168271	0.0691714
UNPAIRED	Aethia cristatella	morphological	0.234189	0.0916698
UNPAIRED	Aethia cristatella	morphological			0.181983	0.0745356
UNPAIRED	Cardinalis cardinalis	carotenoid	0.105665	0.267261
UNPAIRED	Cardinalis cardinalis	carotenoid	-0.0696574	0.267261
UNPAIRED	Cardinalis cardinalis	carotenoid			0.0902471	0.267261
UNPAIRED	Agelaius phoeniceus	carotenoid	0.253281	0.109109
UNPAIRED	Agelaius phoeniceus	carotenoid	0.185085	0.109109
UNPAIRED	Agelaius phoeniceus	carotenoid			0.584599	0.333333
UNPAIRED	Agelaius phoeniceus	carotenoid			0.260753	0.447214
UNPAIRED	Agelaius phoeniceus	carotenoid			0.606983	0.447214
UNPAIRED	Agelaius phoeniceus	carotenoid			0.777032	0.447214
UNPAIRED	Agelaius phoeniceus	carotenoid			1.66584	0.447214
UNPAIRED	Agelaius phoeniceus	carotenoid			0.789278	0.447214
UNPAIRED	Agelaius phoeniceus	carotenoid			-0.527926	0.288675
UNPAIRED	Agelaius phoeniceus	carotenoid			-0.616624	0.377964
UNPAIRED	Hirundo rustica	morphological	2.33965	0.0543125
UNPAIRED	Hirundo rustica	morphological	1.24579	0.0547997
UNPAIRED	Hirundo rustica	morphological			-0.148219	0.229416
UNPAIRED	Hirundo rustica	morphological			0.789432	0.229416
UNPAIRED	Hirundo rustica	morphological			0.789432	0.229416
UNPAIRED	Hirundo rustica	morphological			0.217376	0.0574485
UNPAIRED	Hirundo rustica	morphological			0.386808	0.0795557
UNPAIRED	Hirundo rustica	morphological			0.333284	0.121268
UNPAIRED	Hirundo rustica	morphological			0.0345334	0.0467269
UNPAIRED	Hirundo rustica	morphological			0.466981	0.0622573
UNPAIRED	Hirundo rustica	morphological			0.216211	0.0622573
UNPAIRED	Hirundo rustica	morphological			0.281909	0.0622573
UNPAIRED	Hirundo rustica	morphological			0.411252	0.0622573
UNPAIRED	Hirundo rustica	morphological			0.166627	0.0622573
UNPAIRED	Hirundo rustica	morphological			0.0664237	0.09245
UNPAIRED	Hirundo rustica	morphological			0.16207	0.09245
UNPAIRED	Hirundo rustica	morphological			-0.576963	0.09245
UNPAIRED	Hirundo rustica	morphological			0.202556	0.09245
UNPAIRED	Hirundo rustica	morphological			0.221482	0.0514344
PAIRED	Limosa lapponica	melanin	0.285078	0.109109	0.0995393	0.111803
PAIRED	Tyrannus forficatus	morphological	0.155235	0.188982	0.445266	0.166667
UNPAIRED	Tyto alba	melanin	0.423649	0.145865
UNPAIRED	Tyto alba	melanin	-0.0100003	0.145865
PAIRED	Tyto alba	melanin	0.0334189	0.188982	0.123241	0.2
UNPAIRED	Falco naumanni	melanin	0.0200027	0.0790569
UNPAIRED	Falco naumanni	melanin	0.0500417	0.0932505
UNPAIRED	Falco naumanni	melanin	0.110447	0.1
UNPAIRED	Falco naumanni	melanin	-0.030009	0.0916698
UNPAIRED	Falco naumanni	melanin	0.194179	0.218218
UNPAIRED	Falco naumanni	melanin	0.27765	0.218218
UNPAIRED	Falco naumanni	melanin	0.0963006	0.0798087
UNPAIRED	Falco naumanni	melanin	0.00395284	0.0798087
UNPAIRED	Falco naumanni	melanin	0.100975	0.0655122
UNPAIRED	Falco naumanni	melanin	0.10817	0.0655122
PAIRED	Colaptes auratus	carotenoid	-0.331647	0.125988	-0.331647	0.127

## Sheet: Fig2 (model3)
data.type	species	category	female.effect.size.zr	female.effect.size.se	male.effect.size.zr	male.effect.size.se
PAIRED	Actitis macularius	condition	0.609663	0.185695	0.303029	0.138675
PAIRED	Aethia cristatella	condition	0.147051	0.267261	0.647523	0.176777
PAIRED	Anas crecca	condition	0.0914233	0.039163	0.0235544	0.0438108
PAIRED	Anas platyrhynchos	condition	0.622363	0.25	0.366356	0.223607
PAIRED	Anas platyrhynchos	condition	0.429886	0.25	-0.0652926	0.223607
PAIRED	Anas platyrhynchos	condition	0.599978	0.25	0.542825	0.223607
PAIRED	Anas platyrhynchos	condition	0.431098	0.25	0.352146	0.223607
PAIRED	Apalis thoracica	condition	0.759117	0.258199	0.0316333	0.235702
PAIRED	Apalis thoracica	condition	-0.280169	0.258199	0.887341	0.235702
PAIRED	Aptenodytes patagonicus	condition	0.0684203	0.0813788	0.28285	0.0813788
PAIRED	Aptenodytes patagonicus	condition	0.529264	0.0813788	0.66286	0.0813788
PAIRED	Aptenodytes patagonicus	condition	-0.0404116	0.0813788	0.0484881	0.0813788
PAIRED	Aptenodytes patagonicus	condition	0.662744	0.0813788	0.80089	0.0813788
PAIRED	Aptenodytes patagonicus	condition	-0.111408	0.0813788	-0.0726966	0.0813788
PAIRED	Aptenodytes patagonicus	condition	-0.51	0.223607	0.29	0.204124
PAIRED	Aptenodytes patagonicus	condition	0.53	0.223607	-0.06	0.204124
PAIRED	Aptenodytes patagonicus	condition	0.59	0.301511	-0.37	0.27735
PAIRED	Bubo bubo	condition	0.725005	0.316228	0.266108	0.27735
PAIRED	Bubulcus ibis	fitness	-0.185587	0.132453	0.118878	0.132453
PAIRED	Bubulcus ibis	fitness	0.220788	0.124035	0.00654649	0.223607
PAIRED	Bubulcus ibis	fitness	0.353965	0.144338	0.600526	0.144338
PAIRED	Bubulcus ibis	fitness	-0.247305	0.128037	0.175897	0.128037
PAIRED	Spinus tristis	condition	0.478199	0.242536	0.0737735	0.223607
PAIRED	Spinus tristis	condition	0.507506	0.258199	-0.231657	0.258199
PAIRED	Coracias garrulus	fitness	0.357619	0.174078	0.396769	0.185695
PAIRED	Cygnus atratus	condition	-0.0701147	0.113961	0.0801713	0.125
PAIRED	Cygnus atratus	condition	-0.0902442	0.113961	0.365444	0.125
PAIRED	Cygnus atratus	fitness	0.348015	0.113961	0.402813	0.129099
PAIRED	Setophaga petechia	condition	0.096992	0.119523	0.361418	0.09245
PAIRED	Setophaga petechia	condition	-0.586799	0.218218	0.742469	0.174078
PAIRED	Setophaga petechia	condition	0.156751	0.150756	0.140516	0.111803
PAIRED	Setophaga petechia	condition	0.538586	0.196116	-0.00375789	0.149071
PAIRED	Setophaga petechia	condition	-0.0277315	0.27735	0.85145	0.223607
PAIRED	Estrilda astrild	condition	-0.3399	0.57735	0.437801	1
PAIRED	Eudyptes robustus	condition	0.337916	0.179605	0.679495	0.25
PAIRED	Eudyptes robustus	condition	1.28074	0.179605	0.746218	0.25
PAIRED	Eumomota superciliosa	fitness	-0.281459	0.150756	0.383845	0.132453
PAIRED	Eumomota superciliosa	condition	-0.038644	0.142857	0.399937	0.131306
PAIRED	Falco tinnunculus	fitness	0.236936	0.0985329	0.142099	0.110432
PAIRED	Falco tinnunculus	fitness	0.340585	0.117041	0.0650918	0.119523
PAIRED	Falco tinnunculus	fitness	0.0969022	0.101535	-0.0163214	0.1066
PAIRED	Falco tinnunculus	fitness	0.261395	0.0932505	-0.0659826	0.111803
PAIRED	Falco tinnunculus	fitness	0.260753	0.102598	0.0574632	0.111803
PAIRED	Falco tinnunculus	fitness	0.0138009	0.0920575	-0.109091	0.119523
PAIRED	Falco tinnunculus	fitness	0.304839	0.0873704	0.243959	0.0845154
PAIRED	Falco tinnunculus	condition	0.334672	0.145865	0.420601	0.185695
PAIRED	Ficedula albicollis	fitness	0.341258	0.288675	-0.282265	0.288675
PAIRED	Ficedula albicollis	fitness	-0.350704	0.301511	0.0536213	0.288675
PAIRED	Ficedula albicollis	fitness	-0.033012	0.301511	0.0510142	0.288675
PAIRED	Ficedula albicollis	fitness	-0.079165	0.288675	0.455122	0.288675
PAIRED	Ficedula albicollis	fitness	-0.160361	0.301511	0.0942783	0.288675
PAIRED	Ficedula albicollis	fitness	-0.263643	0.301511	-0.380682	0.288675
PAIRED	Ficedula albicollis	fitness	-0.19649	0.27735	-0.139192	0.27735
PAIRED	Ficedula albicollis	fitness	0.221555	0.288675	0.252748	0.27735
PAIRED	Ficedula albicollis	fitness	0.122408	0.288675	0.0639872	0.27735
PAIRED	Ficedula albicollis	fitness	-0.459897	0.160128	0.298566	0.160128
PAIRED	Ficedula albicollis	fitness	-0.0983156	0.301511	-0.020903	0.288675
PAIRED	Ficedula albicollis	fitness	-0.190056	0.301511	-0.27654	0.288675
PAIRED	Ficedula albicollis	fitness	0.202733	0.100504	0.244774	0.113961
PAIRED	Ficedula albicollis	fitness	0.302428	0.213201	0.142536	0.213201
PAIRED	Ficedula hypoleuca	fitness	0.00280449	0.096225	0.0220845	0.118678
PAIRED	Ficedula hypoleuca	fitness	0.276082	0.096225	-0.0413773	0.118678
PAIRED	Ficedula hypoleuca	fitness	0.141347	0.096225	-0.131217	0.118678
PAIRED	Ficedula hypoleuca	fitness	-0.167284	0.096225	-0.239181	0.118678
PAIRED	Ficedula hypoleuca	condition	0.263184	0.0898027	0.705121	0.102062
PAIRED	Ficedula hypoleuca	condition	0.238744	0.096225	-0.245446	0.118678
PAIRED	Ficedula hypoleuca	condition	0.280155	0.096225	0.206309	0.118678
PAIRED	Ficedula hypoleuca	condition	0.24002	0.096225	-0.0992858	0.118678
PAIRED	Ficedula hypoleuca	condition	0.104919	0.096225	0.283172	0.118678
PAIRED	Fratercula arctica	condition	0.733169	0.267261	-0.3341	0.258199
PAIRED	Aquila pennata	fitness	0.050987	0.05	-0.0109588	0.05
PAIRED	Hirundo rustica	fitness	0.238596	0.140028	0.0503294	0.140028
PAIRED	Hirundo rustica	fitness	0.177337	0.140028	0.101886	0.140028
PAIRED	Hirundo rustica	fitness	-0.167952	0.140028	0.289863	0.140028
PAIRED	Hirundo rustica	fitness	0.407943	0.138675	0.107664	0.138675
PAIRED	Hirundo rustica	fitness	0.0714045	0.138675	0.157116	0.138675
PAIRED	Hirundo rustica	fitness	-0.177062	0.138675	0.154451	0.138675
PAIRED	Hirundo rustica	fitness	0.307867	0.123091	0.135196	0.123091
PAIRED	Hirundo rustica	fitness	-0.0073301	0.123091	0.363347	0.123091
PAIRED	Hirundo rustica	fitness	-0.153332	0.123091	-0.0987964	0.123091
PAIRED	Hirundo rustica	fitness	0.210885	0.149071	0.0191623	0.19245
PAIRED	Hirundo rustica	fitness	0.470244	0.2	0.128743	0.188982
PAIRED	Hirundo rustica	fitness	0.615502	0.288675	0.810743	0.316228
PAIRED	Hirundo rustica	fitness	-0.152165	0.2	0.477884	0.188982
PAIRED	Hirundo rustica	fitness	0.381212	0.288675	0.887184	0.333333
UNPAIRED	Hirundo rustica	fitness			0.56395	0.316228
UNPAIRED	Hirundo rustica	fitness			0.630875	0.316228
PAIRED	Hirundo rustica	fitness	0.0396807	0.125988	0.293522	0.09759
PAIRED	Hirundo rustica	fitness	0.244389	0.125988	0.077262	0.09759
PAIRED	Hirundo rustica	fitness	-0.0805355	0.125988	-0.258142	0.09759
PAIRED	Lagopus lagopus	condition	0.483071	0.133631	0.438792	0.116248
PAIRED	Lagopus lagopus	condition	0.71343	0.0449921	0.97546	0.0324614
PAIRED	Lagopus lagopus	condition	-0.00857482	0.0449921	0.805916	0.0324614
PAIRED	Larosterna inca	fitness	0.632833	0.235702	0.725005	0.333333
PAIRED	Larosterna inca	fitness	0.590145	0.235702	0.459897	0.258199
PAIRED	Larosterna inca	fitness	0.528782	0.267261	0.290442	0.223607
PAIRED	Larosterna inca	condition	0.53606	0.132453	0.388423	0.160128
PAIRED	Larosterna inca	condition	0.423649	0.132453	0.342828	0.160128
PAIRED	Larosterna inca	condition	0.100335	0.132453	0.202733	0.160128
PAIRED	Larosterna inca	condition	0.234189	0.131306	0.298566	0.160128
PAIRED	Larosterna inca	condition	0.331647	0.131306	0.0500417	0.160128
PAIRED	Limosa limosa	condition	-0.287682	0.162221	0.237359	0.2
PAIRED	Megadyptes antipodes	fitness	0.423805	0.160128	0.491392	0.174078
PAIRED	Megadyptes antipodes	fitness	0.592258	0.160128	0.271022	0.5
PAIRED	Megadyptes antipodes	fitness	0.39237	0.408248	-0.268983	0.447214
PAIRED	Megadyptes antipodes	fitness	-0.351903	0.408248	-0.398931	0.447214
PAIRED	Panurus biarmicus	condition	-0.163274	0.204124	0.402822	0.2
PAIRED	Panurus biarmicus	condition	0.495477	0.204124	-0.0588009	0.2
PAIRED	Panurus biarmicus	condition	0.521973	0.204124	-0.0685869	0.2
PAIRED	Panurus biarmicus	condition	0.0898789	0.204124	0.179462	0.2
PAIRED	Cyanistes caeruleus	fitness	-0.0347035	0.185695	0.441791	0.185695
PAIRED	Cyanistes caeruleus	fitness	0.175789	0.185695	-0.295294	0.182574
PAIRED	Cyanistes caeruleus	fitness	0.332762	0.185695	0.0350143	0.182574
PAIRED	Cyanistes caeruleus	fitness	0.583913	0.208514	0.571246	0.208514
PAIRED	Cyanistes caeruleus	fitness	0.601561	0.208514	1.09995	0.208514
PAIRED	Cyanistes caeruleus	fitness	0.0962966	0.141421	-0.063686	0.169031
PAIRED	Cyanistes caeruleus	fitness	0.164364	0.142857	0.082839	0.171499
PAIRED	Cyanistes caeruleus	fitness	-0.0868891	0.078326	0.0792551	0.0800641
PAIRED	Cyanistes caeruleus	fitness	-0.0627279	0.078326	0.0306174	0.0800641
PAIRED	Cyanistes caeruleus	fitness	-0.0627041	0.078326	-0.0523169	0.0800641
PAIRED	Cyanistes caeruleus	fitness	-0.31439	0.078326	-0.0827614	0.0800641
PAIRED	Cyanistes caeruleus	condition	0.0214919	0.138675	0.0950711	0.156174
PAIRED	Cyanistes caeruleus	condition	0.0247793	0.138675	0.0733136	0.156174
PAIRED	Parus major	fitness	-0.253742	0.1	0.134741	0.0995037
PAIRED	Petronia petronia	fitness	0.157462	0.2	0.023568	0.218218
PAIRED	Petronia petronia	fitness	0.00400002	0.208514	0.522984	0.208514
PAIRED	Phaethon rubricauda	fitness	0.30952	0.316228	0.693147	0.377964
PAIRED	Phaethon rubricauda	condition	0.0200027	0.152499	0.100335	0.188982
PAIRED	Phalacrocorax aristotelis	fitness	0.647523	0.213201	0.693147	0.223607
PAIRED	Phalacrocorax aristotelis	fitness	0.0762802	0.213201	0.238612	0.223607
PAIRED	Phoenicopterus roseus	condition	0.266108	0.109109	0.0100003	0.125
PAIRED	Pica pica	condition	0.853359	0.301511	0.576193	0.229416
PAIRED	Poephila acuticauda	fitness	0.171667	0.136083	0.0500417	0.13484
PAIRED	Poephila acuticauda	fitness	0.0100003	0.19245	0	0.182574
PAIRED	Poephila acuticauda	fitness	-0.0400214	0.185695	0.110447	0.188982
PAIRED	Sialia currucoides	fitness	-0.0200027	0.162221	0.0400214	0.150756
PAIRED	Sialia currucoides	fitness	-0.0902442	0.137361	-0.120581	0.128037
PAIRED	Sialia currucoides	condition	0.110447	0.0966736	0.244774	0.0928477
PAIRED	Sialia currucoides	condition	0.140926	0.100504	0.0600722	0.0940721
PAIRED	Sialia currucoides	condition	0.110447	0.101015	0.0100003	0.0971286
PAIRED	Sialia currucoides	condition	0.287682	0.133631	-0.140926	0.137361
PAIRED	Sialia currucoides	condition	0.161387	0.133631	-0.192337	0.137361
PAIRED	Sialia currucoides	condition	-0.0400214	0.133631	-0.030009	0.138675
PAIRED	Sialia currucoides	condition	0.100335	0.133631	-0.0100003	0.138675
PAIRED	Sialia currucoides	condition	0	0.132453	-0.0400214	0.137361
PAIRED	Sialia currucoides	condition	-0.0200027	0.132453	-0.0200027	0.137361
PAIRED	Sialia currucoides	condition	-0.0400214	0.19245	-0.0701147	0.19245
PAIRED	Sialia currucoides	condition	0.298566	0.19245	0.030009	0.19245
PAIRED	Sialia sialis	fitness	0.15114	0.0863868	-0.100335	0.258199
PAIRED	Sialia sialis	fitness	0.160328	0.0678844	-0.15114	0.223607
PAIRED	Sterna dougallii	fitness	0.255413	0.047036	0.255413	0.0617802
PAIRED	Sterna dougallii	condition	0.298566	0.0482805	0.223656	0.0629941
PAIRED	Sterna dougallii	condition	0.140926	0.0469841	0.0902442	0.0618984
PAIRED	Sturnus vulgaris	fitness	0.345799	0.152499	0.168481	0.2
PAIRED	Sturnus vulgaris	fitness	0.0255432	0.152499	-0.0111391	0.2
PAIRED	Sturnus vulgaris	fitness	0.000466252	0.152499	-0.194573	0.208514
PAIRED	Sturnus vulgaris	fitness	-0.373002	0.152499	-0.0680414	0.208514
PAIRED	Sturnus vulgaris	fitness	0.561445	0.152499	0.517749	0.208514
PAIRED	Sturnus vulgaris	fitness	0.0255432	0.152499	0.284057	0.208514
PAIRED	Sturnus vulgaris	fitness	0.185668	0.152499	-0.0810377	0.208514
PAIRED	Sturnus vulgaris	fitness	-0.283172	0.152499	-0.255002	0.208514
PAIRED	Sturnus vulgaris	fitness	0.345365	0.147442	0.274538	0.188982
PAIRED	Sturnus vulgaris	fitness	0.159447	0.147442	0.239698	0.188982
PAIRED	Sula leucogaster	condition	0.455012	0.188982	0.331699	0.19245
PAIRED	Tachycineta bicolor	fitness	0.244774	0.142857	0.0226239	0.109109
PAIRED	Taeniopygia guttata	fitness	0.342828	0.176777	-0.189009	0.213201
PAIRED	Taeniopygia guttata	fitness	-0.352246	0.124035	-0.337841	0.120386
PAIRED	Turdus migratorius	fitness	0.429843	0.27735	-0.680197	0.408248
PAIRED	Turdus migratorius	fitness	0.0591615	0.208514	-0.535313	0.27735
PAIRED	Turdus migratorius	fitness	0.00745349	0.223607	0.0149066	0.301511
PAIRED	Turdus migratorius	fitness	0.183217	0.176777	-0.21177	0.25
PAIRED	Turdus migratorius	fitness	0.446592	0.188982	-0.188067	0.267261
PAIRED	Turdus migratorius	fitness	0.164642	0.174078	0.156638	0.235702
PAIRED	Turdus migratorius	condition	0.140926	0.182574	0.140926	0.188982
PAIRED	Turdus migratorius	condition	0.56273	0.176777	0.202733	0.223607
PAIRED	Turdus migratorius	condition	0.197968	0.174078	0.531783	0.223607
PAIRED	Tyto alba	fitness	0.376886	0.169031	-0.15114	0.174078
PAIRED	Tyto alba	fitness	0.120581	0.182574	0.183017	0.0800641
PAIRED	Tyto alba	condition	0.212125	0.142857	0.218854	0.160128
PAIRED	Tyto alba	fitness	0.331647	0.158114	0.110447	0.176777
PAIRED	Tyto alba	condition	0.512126	0.166667	0.519093	0.166667
PAIRED	Zenaida aurita	condition	0.630906	0.132453	0.113365	0.130189
PAIRED	Zenaida aurita	condition	-0.377044	0.132453	0.0435995	0.130189
PAIRED	Zenaida aurita	condition	-0.093093	0.132453	-0.114705	0.130189
PAIRED	Zenaida aurita	condition	0.0703223	0.132453	-0.132922	0.130189
PAIRED	Zenaida aurita	condition	0.263239	0.132453	-0.0899693	0.130189
PAIRED	Zenaida aurita	condition	-0.109668	0.132453	-0.119989	0.130189
PAIRED	Zenaida aurita	condition	0.285919	0.132453	0.154984	0.130189
PAIRED	Zenaida aurita	condition	0.0219759	0.132453	0.197468	0.130189
PAIRED	Zenaida aurita	condition	0.0795851	0.132453	0.0359945	0.130189
PAIRED	Zenaida aurita	condition	-0.0274687	0.132453	-0.154584	0.130189
PAIRED	Zenaida aurita	condition	0.0357062	0.132453	-0.0392284	0.130189
PAIRED	Zenaida aurita	condition	0.265886	0.132453	-0.262999	0.130189
PAIRED	Zenaida aurita	condition	-0.0678986	0.132453	0.10987	0.130189
PAIRED	Zenaida aurita	condition	-0.285919	0.132453	-0.050873	0.130189
PAIRED	Zenaida aurita	condition	-0.157438	0.132453	-0.064187	0.130189
PAIRED	Zenaida aurita	condition	0.205183	0.132453	0.130945	0.130189
PAIRED	Zenaida aurita	condition	0.507652	0.132453	-0.0149685	0.130189
PAIRED	Zenaida aurita	condition	-0.0554416	0.132453	-0.127571	0.130189
PAIRED	Zonotrichia albicollis	fitness	0.279039	0.162221	0.345282	0.149071
PAIRED	Zonotrichia albicollis	fitness	-0.172719	0.150756	-0.417671	0.145865
PAIRED	Zonotrichia albicollis	fitness	-0.0383523	0.118678	0.00746	0.1026
UNPAIRED	Actitis macularius	condition	0.669922	0.185695
UNPAIRED	Actitis macularius	condition	0.663988	0.185695
UNPAIRED	Apalis thoracica	fitness	-0.697611	0.353553
UNPAIRED	Apalis thoracica	fitness	-0.31543	0.377964
UNPAIRED	Athene noctua	fitness	0.661095	0.288675
UNPAIRED	Athene noctua	fitness	-0.305644	0.288675
UNPAIRED	Athene noctua	fitness	0.0377875	0.258199
UNPAIRED	Athene noctua	fitness	0.573393	0.258199
UNPAIRED	Athene noctua	condition	0.626381	0.258199
UNPAIRED	Athene noctua	condition	0.0654187	0.258199
UNPAIRED	Athene noctua	condition	-0.011952	0.258199
UNPAIRED	Athene noctua	condition	-0.236826	0.258199
UNPAIRED	Cardinalis cardinalis	fitness	0.484861	0.223607
UNPAIRED	Cardinalis cardinalis	fitness	0.558715	0.174078
UNPAIRED	Cardinalis cardinalis	fitness	0.42869	0.179605
UNPAIRED	Cardinalis cardinalis	condition	0.280937	0.113228
UNPAIRED	Cardinalis cardinalis	condition	0.313252	0.113228
UNPAIRED	Cardinalis cardinalis	condition	0.229742	0.113228
UNPAIRED	Cardinalis cardinalis	condition	0.306813	0.113228
UNPAIRED	Spinus tristis	condition	0.223656	0.258199
UNPAIRED	Spinus tristis	condition	0.171667	0.258199
UNPAIRED	Spinus tristis	condition	0.660957	0.242536
UNPAIRED	Spinus tristis	condition	0.43441	0.258199
UNPAIRED	Spinus tristis	condition	0.721763	0.229416
UNPAIRED	Spinus tristis	condition	-0.0236044	0.229416
UNPAIRED	Spinus tristis	condition	0.107561	0.223607
UNPAIRED	Spinus tristis	condition	0.182874	0.223607
UNPAIRED	Spinus tristis	condition	0.0367717	0.223607
UNPAIRED	Charadrius alexandrinus	fitness	1.1987	0.57735
UNPAIRED	Charadrius alexandrinus	fitness	0.16661	0.57735
UNPAIRED	Charadrius alexandrinus	condition	0.475821	0.5
UNPAIRED	Chloephaga picta	fitness	0.589614	0.242536
UNPAIRED	Chloephaga picta	fitness	0.498783	0.242536
UNPAIRED	Chloephaga picta	fitness	0.678188	0.242536
UNPAIRED	Chloephaga picta	condition	0.418969	0.160128
UNPAIRED	Setophaga petechia	condition	0.406554	0.158114
UNPAIRED	Estrilda astrild	condition	0.172727	0.0816497
UNPAIRED	Estrilda astrild	condition	0.171784	0.0816497
UNPAIRED	Estrilda astrild	condition	0.179721	0.0816497
UNPAIRED	Estrilda astrild	condition	0.182583	0.0816497
UNPAIRED	Estrilda astrild	condition	0.170837	0.0816497
UNPAIRED	Falco tinnunculus	fitness	0.228152	0.065938
UNPAIRED	Falco tinnunculus	fitness	-0.301532	0.0873704
UNPAIRED	Falco tinnunculus	condition	0.274489	0.0873704
UNPAIRED	Falco tinnunculus	condition	0.353431	0.0573539
UNPAIRED	Falco tinnunculus	condition	0.255413	0.057639
UNPAIRED	Falco tinnunculus	condition	0.236341	0.0648204
UNPAIRED	Falco tinnunculus	fitness	0.317247	0.131306
UNPAIRED	Falco tinnunculus	condition	-0.338873	0.125988
UNPAIRED	Falco tinnunculus	condition	0.334032	0.125988
UNPAIRED	Ficedula albicollis	condition	0.192337	0.100504
UNPAIRED	Ficedula albicollis	condition	0.234189	0.100504
UNPAIRED	Ficedula albicollis	fitness	-0.318368	0.152499
UNPAIRED	Ficedula albicollis	fitness	0	0.152499
UNPAIRED	Ficedula albicollis	fitness	0.0773824	0.152499
UNPAIRED	Ficedula albicollis	fitness	-0.332119	0.152499
UNPAIRED	Ficedula albicollis	fitness	-0.0785986	0.152499
UNPAIRED	Ficedula albicollis	fitness	0.0842747	0.152499
UNPAIRED	Ficedula albicollis	fitness	0.0190023	0.0559017
UNPAIRED	Ficedula albicollis	fitness	-0.214958	0.104828
UNPAIRED	Ficedula hypoleuca	fitness	-0.775402	0.149071
UNPAIRED	Ficedula hypoleuca	fitness	-0.123998	0.149071
UNPAIRED	Ficedula hypoleuca	fitness	0.0617363	0.0344418
UNPAIRED	Ficedula hypoleuca	fitness	0.0557225	0.0540738
UNPAIRED	Ficedula hypoleuca	fitness	0.0774151	0.0543125
UNPAIRED	Ficedula hypoleuca	fitness	0.0537096	0.0540738
UNPAIRED	Ficedula hypoleuca	fitness	0.187644	0.0540738
UNPAIRED	Ficedula hypoleuca	fitness	0.128788	0.057735
UNPAIRED	Ficedula hypoleuca	fitness	0.284659	0.108465
UNPAIRED	Ficedula hypoleuca	fitness	0.313817	0.108465
UNPAIRED	Ficedula hypoleuca	condition	0.51007	0.185695
UNPAIRED	Ficedula hypoleuca	condition	0.527625	0.185695
UNPAIRED	Geothlypis trichas	fitness	0.404805	0.121268
UNPAIRED	Geothlypis trichas	fitness	-0.249383	0.121268
UNPAIRED	Geothlypis trichas	fitness	-0.37726	0.121268
UNPAIRED	Geothlypis trichas	fitness	-0.1858	0.121268
UNPAIRED	Geothlypis trichas	fitness	-0.00888129	0.121268
UNPAIRED	Geothlypis trichas	fitness	0.141356	0.121268
UNPAIRED	Geothlypis trichas	fitness	0.201261	0.121268
UNPAIRED	Geothlypis trichas	fitness	0.084116	0.121268
UNPAIRED	Geothlypis trichas	fitness	-0.245098	0.121268
UNPAIRED	Geothlypis trichas	fitness	-0.215577	0.121268
UNPAIRED	Geothlypis trichas	fitness	0.130745	0.121268
UNPAIRED	Geothlypis trichas	fitness	-0.084116	0.121268
UNPAIRED	Geothlypis trichas	condition	0.503473	0.111803
UNPAIRED	Hirundo rustica	fitness	-0.56603	0.204124
UNPAIRED	Hirundo rustica	fitness	0.104011	0.204124
UNPAIRED	Hirundo rustica	fitness	0.209387	0.204124
UNPAIRED	Hirundo rustica	fitness	-0.100335	0.204124
UNPAIRED	Hirundo rustica	fitness	-0.554912	0.25
UNPAIRED	Hirundo rustica	fitness	0.143783	0.150756
UNPAIRED	Hirundo rustica	fitness	0.436525	0.150756
UNPAIRED	Hirundo rustica	fitness	0.302414	0.142857
UNPAIRED	Hirundo rustica	fitness	0.46443	0.150756
UNPAIRED	Hirundo rustica	condition	0.544477	0.267261
UNPAIRED	Hirundo rustica	condition	0.524116	0.267261
UNPAIRED	Lagopus lagopus	condition	0.125271	0.054965
UNPAIRED	Lagopus lagopus	condition	0.78706	0.242536
UNPAIRED	Lagopus lagopus	condition	0.151705	0.054965
UNPAIRED	Lagopus lagopus	condition	0.196727	0.0519875
UNPAIRED	Lagopus lagopus	condition	0.279555	0.133631
UNPAIRED	Limosa limosa	condition	-0.0345137	0.160128
UNPAIRED	Luscinia svecica	fitness	0.741416	0.408248
UNPAIRED	Luscinia svecica	fitness	0.00800017	0.2
UNPAIRED	Luscinia svecica	fitness	-0.223656	0.2
UNPAIRED	Luscinia svecica	fitness	-0.181983	0.2
UNPAIRED	Luscinia svecica	fitness	-0.0600722	0.2
UNPAIRED	Luscinia svecica	fitness	0.0500417	0.204124
UNPAIRED	Luscinia svecica	fitness	-0.100335	0.223607
UNPAIRED	Luscinia svecica	fitness	-0.171667	0.223607
UNPAIRED	Luscinia svecica	condition	0.0801713	0.204124
UNPAIRED	Luscinia svecica	condition	-0.030009	0.196116
UNPAIRED	Luscinia svecica	condition	0.0902442	0.2
UNPAIRED	Luscinia svecica	condition	0.100335	0.204124
UNPAIRED	Luscinia svecica	condition	0.354093	0.140028
UNPAIRED	Luscinia svecica	condition	0.287682	0.137361
UNPAIRED	Luscinia svecica	condition	0.0952873	0.176777
UNPAIRED	Luscinia svecica	condition	0.100335	0.116248
UNPAIRED	Luscinia svecica	condition	0.22745	0.218218
UNPAIRED	Luscinia svecica	condition	0.0968355	0.176777
UNPAIRED	Luscinia svecica	condition	0.062223	0.176777
UNPAIRED	Luscinia svecica	condition	0.131333	0.176777
UNPAIRED	Luscinia svecica	condition	0.0952873	0.176777
UNPAIRED	Molothrus rufoaxillaris	condition	0.0317486	0.19245
UNPAIRED	Molothrus rufoaxillaris	condition	0.062637	0.27735
UNPAIRED	Molothrus rufoaxillaris	condition	0.0230544	0.19245
UNPAIRED	Molothrus rufoaxillaris	condition	0.0245873	0.27735
UNPAIRED	Panurus biarmicus	condition	0.457659	0.204124
UNPAIRED	Cyanistes caeruleus	fitness	-0.308608	0.166667
UNPAIRED	Cyanistes caeruleus	fitness	0.317892	0.179605
UNPAIRED	Cyanistes caeruleus	fitness	0.338175	0.124035
UNPAIRED	Cyanistes caeruleus	fitness	0.276259	0.116248
UNPAIRED	Cyanistes caeruleus	fitness	0.241923	0.124035
UNPAIRED	Cyanistes caeruleus	fitness	0.215788	0.223607
UNPAIRED	Cyanistes caeruleus	condition	0.19753	0.208514
UNPAIRED	Parus major	fitness	-0.143026	0.0221676
UNPAIRED	Parus major	fitness	0.0853881	0.0221676
UNPAIRED	Parus major	fitness	0.311181	0.11547
UNPAIRED	Parus major	fitness	-0.145134	0.11547
UNPAIRED	Parus major	fitness	-0.0550204	0.11547
UNPAIRED	Parus major	fitness	0.0389151	0.11547
UNPAIRED	Parus major	fitness	-0.0550204	0.11547
UNPAIRED	Parus major	fitness	0.292265	0.11547
UNPAIRED	Parus major	fitness	0.168866	0.11547
UNPAIRED	Parus major	fitness	-0.218451	0.11547
UNPAIRED	Parus major	fitness	-0.0243062	0.11547
UNPAIRED	Parus major	fitness	-0.146913	0.117851
UNPAIRED	Parus major	fitness	0.010072	0.117851
UNPAIRED	Parus major	fitness	-0.0658904	0.117851
UNPAIRED	Parus major	fitness	-0.0136926	0.117041
UNPAIRED	Parus major	fitness	-0.235002	0.117041
UNPAIRED	Parus major	fitness	-0.207669	0.117041
UNPAIRED	Parus major	fitness	-0.345064	0.125
UNPAIRED	Parus major	fitness	-0.0931907	0.174078
UNPAIRED	Parus major	condition	0.222801	0.096225
UNPAIRED	Parus major	condition	-0.0621526	0.0966736
UNPAIRED	Parus major	condition	0.219485	0.0966736
UNPAIRED	Parus major	condition	1.15682	0.333333
UNPAIRED	Parus major	condition	0.403614	0.164399
UNPAIRED	Petronia petronia	fitness	0.415733	0.110432
UNPAIRED	Petronia petronia	fitness	-0.293893	0.164399
UNPAIRED	Petronia petronia	fitness	0.243347	0.174078
UNPAIRED	Phaethon rubricauda	fitness	0.002	0.141421
UNPAIRED	Phaethon rubricauda	fitness	-0.100335	0.0816497
UNPAIRED	Pica pica	condition	-0.413434	0.218218
UNPAIRED	Pica pica	condition	0.867301	0.333333
UNPAIRED	Protonotaria citrea	fitness	0.59683	0.229416
UNPAIRED	Protonotaria citrea	fitness	0.10296	0.235702
UNPAIRED	Protonotaria citrea	fitness	0.236818	0.0798087
UNPAIRED	Setophaga ruticilla	fitness	-0.733751	0.353553
UNPAIRED	Setophaga ruticilla	fitness	-0.7787	0.288675
UNPAIRED	Sialia currucoides	fitness	-0.223656	0.140028
UNPAIRED	Sialia currucoides	fitness	0.298566	0.27735
UNPAIRED	Sialia currucoides	fitness	0.337914	0.158114
UNPAIRED	Sialia currucoides	fitness	0.213171	0.267261
UNPAIRED	Sialia currucoides	fitness	0.326259	0.158114
UNPAIRED	Sialia currucoides	condition	0.342828	0.27735
UNPAIRED	Sialia sialis	fitness	0.0801713	0.078811
UNPAIRED	Sialia sialis	condition	-0.0800927	0.333333
UNPAIRED	Sialia sialis	condition	-0.196936	0.301511
UNPAIRED	Somateria mollissima	fitness	0.794809	0.258199
UNPAIRED	Somateria mollissima	fitness	0.523484	0.27735
UNPAIRED	Somateria mollissima	fitness	0.0453899	0.0696733
UNPAIRED	Somateria mollissima	condition	0.923147	0.258199
UNPAIRED	Somateria mollissima	condition	0.757974	0.27735
UNPAIRED	Somateria mollissima	condition	0.149748	0.19245
UNPAIRED	Somateria mollissima	condition	0.393881	0.19245
UNPAIRED	Somateria mollissima	condition	0.682912	0.258199
UNPAIRED	Somateria mollissima	condition	0.58745	0.27735
UNPAIRED	Somateria mollissima	condition	-0.0243709	0.0696733
UNPAIRED	Tachycineta bicolor	fitness	-0.266108	0.25
UNPAIRED	Tachycineta bicolor	fitness	0.223656	0.174078
UNPAIRED	Tachycineta bicolor	fitness	0.725005	0.267261
UNPAIRED	Tachycineta bicolor	fitness	-0.420082	0.182574
UNPAIRED	Tachycineta bicolor	condition	-0.601002	0.242536
UNPAIRED	Tachycineta bicolor	condition	-0.665636	0.316228
UNPAIRED	Tachycineta bicolor	fitness	0.266108	0.242536
UNPAIRED	Tachycineta bicolor	fitness	-0.00205061	0.142857
UNPAIRED	Tachycineta bicolor	fitness	-0.11374	0.142857
UNPAIRED	Tachycineta bicolor	fitness	0.358572	0.171499
UNPAIRED	Tachycineta bicolor	condition	0.552637	0.301511
UNPAIRED	Tachycineta bicolor	fitness	-0.112719	0.0495074
UNPAIRED	Tachycineta bicolor	fitness	-0.124963	0.0495074
UNPAIRED	Taeniopygia guttata	fitness	0.304034	0.176777
UNPAIRED	Taeniopygia guttata	fitness	0.298566	0.176777
UNPAIRED	Taeniopygia guttata	fitness	0.189082	0.124035
UNPAIRED	Tyto alba	condition	0.192337	0.169031
UNPAIRED	Tyto alba	fitness	-0.19636	0.0743294
UNPAIRED	Tyto alba	fitness	0.503925	0.169031
UNPAIRED	Tyto alba	fitness	0.530828	0.188982
UNPAIRED	Tyto alba	fitness	0.314639	0.158114
UNPAIRED	Tyto alba	condition	0.171667	0.0610847
UNPAIRED	Tyto alba	condition	0.0600722	0.0572598
UNPAIRED	Tyto alba	fitness	0.193442	0.0766965
UNPAIRED	Tyto alba	fitness	1.12936	0.316228
UNPAIRED	Zonotrichia albicollis	fitness	0.0986504	0.118678
UNPAIRED	Zonotrichia albicollis	fitness	-0.0232474	0.118678
UNPAIRED	Apalis thoracica	fitness			1.44947	0.333333
UNPAIRED	Cardinalis cardinalis	fitness			-0.532024	0.235702
UNPAIRED	Cardinalis cardinalis	fitness			-0.529206	0.196116
UNPAIRED	Cardinalis cardinalis	condition			0.294025	0.109109
UNPAIRED	Cardinalis cardinalis	condition			0.457009	0.110432
UNPAIRED	Spinus tristis	condition			-0.14317	0.218218
UNPAIRED	Spinus tristis	condition			0.30886	0.223607
UNPAIRED	Spinus tristis	condition			0.0736227	0.218218
UNPAIRED	Spinus tristis	condition			-0.238523	0.25
UNPAIRED	Spinus tristis	condition			0.437596	0.204124
UNPAIRED	Spinus tristis	condition			0.410739	0.204124
UNPAIRED	Spinus tristis	condition			-0.0776151	0.188982
UNPAIRED	Spinus tristis	condition			0.240133	0.188982
UNPAIRED	Spinus tristis	condition			0.118878	0.185695
UNPAIRED	Spinus tristis	condition			-0.152837	0.185695
UNPAIRED	Spinus tristis	condition			0.220874	0.188982
UNPAIRED	Spinus tristis	condition			0.0896824	0.218218
UNPAIRED	Setophaga petechia	condition			0.373415	0.144338
UNPAIRED	Setophaga petechia	condition			0.139192	0.223607
UNPAIRED	Setophaga petechia	condition			0.237726	0.0928477
UNPAIRED	Eudyptes robustus	condition			0.708921	0.333333
UNPAIRED	Eudyptes robustus	condition			1.15682	0.333333
UNPAIRED	Eumomota superciliosa	fitness			0.357619	0.125988
UNPAIRED	Eumomota superciliosa	fitness			0.430579	0.144338
UNPAIRED	Eumomota superciliosa	fitness			0.493998	0.213201
UNPAIRED	Falco tinnunculus	fitness			0.203812	0.0845154
UNPAIRED	Falco tinnunculus	condition			0.371246	0.0845154
UNPAIRED	Falco tinnunculus	condition			0.399191	0.185695
UNPAIRED	Ficedula albicollis	fitness			0.223656	0.113961
UNPAIRED	Ficedula albicollis	fitness			0.192337	0.113961
UNPAIRED	Ficedula albicollis	condition			0.298566	0.113961
UNPAIRED	Ficedula albicollis	fitness			-0.0320789	0.171499
UNPAIRED	Ficedula albicollis	fitness			-0.343587	0.171499
UNPAIRED	Ficedula albicollis	fitness			-0.0622683	0.171499
UNPAIRED	Ficedula albicollis	fitness			-0.224906	0.171499
UNPAIRED	Ficedula albicollis	fitness			-0.186625	0.171499
UNPAIRED	Ficedula albicollis	condition			0.0305619	0.0583212
UNPAIRED	Ficedula albicollis	condition			0.25672	0.119523
UNPAIRED	Ficedula hypoleuca	fitness			0.131799	0.102062
UNPAIRED	Ficedula hypoleuca	fitness			0.12782	0.102062
UNPAIRED	Ficedula hypoleuca	fitness			-0.120581	0.174078
UNPAIRED	Ficedula hypoleuca	fitness			0.213171	0.125
UNPAIRED	Ficedula hypoleuca	fitness			-0.181983	0.164399
UNPAIRED	Ficedula hypoleuca	fitness			-0.0200027	0.133631
UNPAIRED	Ficedula hypoleuca	fitness			0.234189	0.125
PAIRED	Ficedula hypoleuca	condition	0.277423	0.13484	-0.110447	0.164399
UNPAIRED	Geothlypis trichas	fitness			-0.30952	0.164399
UNPAIRED	Geothlypis trichas	fitness			-0.344695	0.164399
UNPAIRED	Geothlypis trichas	fitness			0.408618	0.160128
UNPAIRED	Geothlypis trichas	fitness			0.339831	0.160128
UNPAIRED	Geothlypis trichas	fitness			0.359794	0.160128
UNPAIRED	Geothlypis trichas	fitness			0.0998341	0.111803
UNPAIRED	Geothlypis trichas	fitness			0.209767	0.112509
UNPAIRED	Geothlypis trichas	fitness			0.117126	0.112509
UNPAIRED	Geothlypis trichas	fitness			-0.135981	0.112509
UNPAIRED	Geothlypis trichas	condition			0.202733	0.158114
UNPAIRED	Geothlypis trichas	condition			0.181983	0.158114
UNPAIRED	Geothlypis trichas	condition			0	0.160128
UNPAIRED	Geothlypis trichas	condition			-0.0400214	0.160128
UNPAIRED	Geothlypis trichas	condition			0.354093	0.160128
UNPAIRED	Geothlypis trichas	condition			0.266108	0.166667
UNPAIRED	Geothlypis trichas	condition			-0.13074	0.166667
UNPAIRED	Geothlypis trichas	condition			-0.0701147	0.164399
UNPAIRED	Geothlypis trichas	condition			0.459897	0.164399
UNPAIRED	Geothlypis trichas	condition			-0.51007	0.166667
UNPAIRED	Geothlypis trichas	condition			-0.413302	0.182574
UNPAIRED	Geothlypis trichas	condition			0.391816	0.182574
UNPAIRED	Geothlypis trichas	condition			0.608799	0.223607
UNPAIRED	Geothlypis trichas	condition			0.653198	0.258199
UNPAIRED	Geothlypis trichas	condition			0.208285	0.0821995
UNPAIRED	Geothlypis trichas	condition			0.140589	0.101535
UNPAIRED	Geothlypis trichas	condition			-0.0188097	0.123091
UNPAIRED	Geothlypis trichas	condition			0.273585	0.0821995
UNPAIRED	Geothlypis trichas	condition			0.0128692	0.101535
UNPAIRED	Geothlypis trichas	condition			0.0395182	0.123091
UNPAIRED	Hirundo rustica	fitness			-0.53582	0.196116
UNPAIRED	Hirundo rustica	fitness			0.0294841	0.196116
UNPAIRED	Hirundo rustica	fitness			0.348596	0.196116
UNPAIRED	Hirundo rustica	fitness			-0.0833094	0.196116
UNPAIRED	Hirundo rustica	condition			1.00138	0.377964
UNPAIRED	Hirundo rustica	fitness			0.378073	0.196116
UNPAIRED	Hirundo rustica	fitness			0.416949	0.196116
UNPAIRED	Hirundo rustica	fitness			-0.382642	0.213201
UNPAIRED	Hirundo rustica	fitness			0.593475	0.188982
UNPAIRED	Hirundo rustica	fitness			0.25402	0.188982
UNPAIRED	Hirundo rustica	fitness			0.867301	0.316228
UNPAIRED	Hirundo rustica	fitness			0.741416	0.333333
UNPAIRED	Lagopus lagopus	condition			0.371764	0.140028
UNPAIRED	Lagopus lagopus	condition			0.726526	0.179605
UNPAIRED	Lagopus lagopus	condition			0.363121	0.140028
UNPAIRED	Limosa limosa	condition			0.333988	0.19245
UNPAIRED	Limosa limosa	condition			-0.0686476	0.19245
UNPAIRED	Luscinia svecica	fitness			0.101255	0.144338
UNPAIRED	Luscinia svecica	fitness			0.0599641	0.144338
UNPAIRED	Luscinia svecica	fitness			0.0471254	0.144338
UNPAIRED	Luscinia svecica	fitness			-0.017142	0.144338
UNPAIRED	Luscinia svecica	fitness			-0.0592948	0.136083
UNPAIRED	Luscinia svecica	fitness			0.423649	0.160128
UNPAIRED	Luscinia svecica	fitness			0.15114	0.160128
UNPAIRED	Luscinia svecica	fitness			0.13074	0.160128
UNPAIRED	Luscinia svecica	fitness			0.0400214	0.160128
UNPAIRED	Luscinia svecica	fitness			-0.0600722	0.166667
UNPAIRED	Luscinia svecica	fitness			0.52502	0.160128
UNPAIRED	Luscinia svecica	fitness			0.305135	0.160128
UNPAIRED	Luscinia svecica	fitness			-0.0355383	0.160128
UNPAIRED	Luscinia svecica	fitness			0.0358722	0.160128
UNPAIRED	Luscinia svecica	fitness			2.30162	0.2
UNPAIRED	Luscinia svecica	fitness			-0.017543	0.166667
UNPAIRED	Luscinia svecica	fitness			0.0903841	0.27735
UNPAIRED	Luscinia svecica	fitness			0.230111	0.156174
UNPAIRED	Luscinia svecica	fitness			0.0332759	0.288675
UNPAIRED	Luscinia svecica	fitness			0.221134	0.160128
UNPAIRED	Luscinia svecica	fitness			0.17375	0.25
UNPAIRED	Luscinia svecica	fitness			0.286546	0.158114
UNPAIRED	Panurus biarmicus	condition			0.45134	0.2
UNPAIRED	Cyanistes caeruleus	fitness			0.49558	0.196116
UNPAIRED	Parus major	fitness			0.225502	0.0291358
UNPAIRED	Parus major	fitness			0.30919	0.111803
UNPAIRED	Parus major	fitness			0.0219511	0.111803
UNPAIRED	Parus major	fitness			0.0367525	0.111803
UNPAIRED	Parus major	fitness			-0.00115163	0.111803
UNPAIRED	Parus major	fitness			-0.00345032	0.111803
UNPAIRED	Parus major	fitness			0.0362659	0.111803
UNPAIRED	Parus major	fitness			-0.0728197	0.111803
UNPAIRED	Parus major	fitness			-0.073505	0.111803
UNPAIRED	Parus major	fitness			0.241148	0.111803
UNPAIRED	Parus major	fitness			-0.0512764	0.111803
UNPAIRED	Parus major	fitness			0.00364904	0.111803
UNPAIRED	Parus major	fitness			0.0196626	0.111803
UNPAIRED	Parus major	fitness			-0.0355484	0.109109
UNPAIRED	Parus major	fitness			-0.150091	0.109109
UNPAIRED	Parus major	fitness			0.393379	0.109109
UNPAIRED	Parus major	fitness			0.0539687	0.109109
UNPAIRED	Parus major	fitness			0.0671517	0.102062
UNPAIRED	Parus major	fitness			-0.0339618	0.0966736
UNPAIRED	Parus major	fitness			-0.0829996	0.107211
UNPAIRED	Parus major	condition			0.257829	0.145865
UNPAIRED	Parus major	condition			-0.297724	0.0842152
UNPAIRED	Petronia petronia	fitness			-0.390825	0.131306
UNPAIRED	Petronia petronia	fitness			-0.284679	0.129099
UNPAIRED	Petronia petronia	fitness			0.213104	0.188982
UNPAIRED	Petronia petronia	fitness			-0.0524623	0.196116
UNPAIRED	Petronia petronia	fitness			0.628316	0.204124
UNPAIRED	Pica pica	condition			0.554498	0.229416
UNPAIRED	Pica pica	condition			0.824791	0.229416
UNPAIRED	Pica pica	condition			0.468127	0.229416
UNPAIRED	Pica pica	condition			0.626484	0.19245
UNPAIRED	Pica pica	condition			0.430239	0.229416
UNPAIRED	Setophaga ruticilla	fitness			0.0824787	0.188982
UNPAIRED	Setophaga ruticilla	fitness			-0.203096	0.188982
UNPAIRED	Setophaga ruticilla	fitness			-0.0737879	0.188982
UNPAIRED	Setophaga ruticilla	fitness			-0.247025	0.188982
UNPAIRED	Setophaga ruticilla	fitness			0.668399	0.185695
UNPAIRED	Setophaga ruticilla	fitness			0.298842	0.119523
UNPAIRED	Setophaga ruticilla	fitness			0.370484	0.162221
UNPAIRED	Setophaga ruticilla	condition			0.212785	0.130189
UNPAIRED	Setophaga ruticilla	condition			0.255194	0.218218
UNPAIRED	Setophaga ruticilla	condition			0.255053	0.169031
UNPAIRED	Setophaga ruticilla	condition			0.575798	0.218218
UNPAIRED	Setophaga ruticilla	condition			0	0.169031
UNPAIRED	Setophaga ruticilla	condition			-0.33463	0.218218
UNPAIRED	Setophaga ruticilla	condition			0	0.169031
UNPAIRED	Setophaga ruticilla	condition			0	0.218218
UNPAIRED	Setophaga ruticilla	condition			0.3937	0.169031
UNPAIRED	Setophaga ruticilla	condition			0.176218	0.218218
UNPAIRED	Sialia currucoides	fitness			0.0902442	0.132453
UNPAIRED	Sialia sialis	fitness			0.497311	0.258199
UNPAIRED	Sialia sialis	fitness			-0.15114	0.235702
UNPAIRED	Sialia sialis	fitness			0.0500417	0.235702
UNPAIRED	Sialia sialis	fitness			0.472231	0.288675
UNPAIRED	Sialia sialis	fitness			-0.287682	0.288675
UNPAIRED	Sialia sialis	fitness			0.100335	0.242536
UNPAIRED	Sialia sialis	fitness			0.725005	0.242536
UNPAIRED	Sialia sialis	fitness			0.497311	0.223607
UNPAIRED	Tachycineta bicolor	fitness			-0.024077	0.109109
UNPAIRED	Tachycineta bicolor	fitness			0.172768	0.0495074
UNPAIRED	Tyto alba	fitness			0.4847	0.2
UNPAIRED	Tyto alba	fitness			0.266108	0.182574
UNPAIRED	Tyto alba	condition			0.347179	0.171499
UNPAIRED	Tyto alba	fitness			0.250533	0.101535
UNPAIRED	Zonotrichia albicollis	fitness			0.0309241	0.0800641
UNPAIRED	Zonotrichia albicollis	fitness			-0.0973913	0.0800641
UNPAIRED	Zonotrichia albicollis	fitness			0.00746418	0.102598
UNPAIRED	Zonotrichia albicollis	fitness			-0.113804	0.0909091
UNPAIRED	Zonotrichia albicollis	fitness			0.187048	0.125
UNPAIRED	Zonotrichia albicollis	fitness			-0.326619	0.136083
UNPAIRED	Zonotrichia albicollis	fitness			0.203551	0.149071
UNPAIRED	Zonotrichia albicollis	fitness			-0.180045	0.145865
UNPAIRED	Zonotrichia albicollis	condition			0.22646	0.090167
UNPAIRED	Zonotrichia albicollis	condition			0.133765	0.119523
UNPAIRED	Zonotrichia albicollis	condition			0.34084	0.13484
UNPAIRED	Zonotrichia albicollis	condition			0.238563	0.119523
UNPAIRED	Zonotrichia albicollis	condition			-0.181075	0.13484
UNPAIRED	Petronia petronia	condition	0.331647	0.166667
UNPAIRED	Petronia petronia	fitness	0.303613	0.156174
UNPAIRED	Catharacta maccormicki	fitness	0.341493	0.123091
UNPAIRED	Catharacta maccormicki	fitness	0.288812	0.123091
UNPAIRED	Catharacta maccormicki	fitness	0.21016	0.123091
UNPAIRED	Catharacta maccormicki	condition			0.838847	0.377964
UNPAIRED	Catharacta maccormicki	fitness	-0.362352	0.125988
UNPAIRED	Catharacta maccormicki	fitness	0.268859	0.125988
PAIRED	Aethia cristatella	condition	0.40006	0.149071	0.0100003	0.13484
PAIRED	Aethia cristatella	condition	0.120581	0.149071	0.0500417	0.13484
PAIRED	Aethia cristatella	condition	-0.0100003	0.149071	-0.0100003	0.13484
PAIRED	Aethia cristatella	condition	0.15114	0.149071	0.192337	0.13484
PAIRED	Anas platyrhynchos	condition	-0.610687	0.301511	0.339831	0.204124
PAIRED	Anas platyrhynchos	condition	-0.103896	0.301511	0.324718	0.204124
PAIRED	Anas platyrhynchos	condition	-0.44108	0.301511	0.317737	0.204124
PAIRED	Anas platyrhynchos	condition	-0.0100657	0.288675	0.379658	0.204124
PAIRED	Anas platyrhynchos	condition	0.414134	0.288675	-0.009067	0.204124
PAIRED	Anas platyrhynchos	condition	0.19869	0.288675	0.147785	0.204124
PAIRED	Anas platyrhynchos	condition	-0.346574	0.301511	-0.225247	0.204124
PAIRED	Anas platyrhynchos	condition	0.0408135	0.301511	-0.226957	0.204124
PAIRED	Anas platyrhynchos	condition	-0.319839	0.301511	-0.138124	0.204124
PAIRED	Anas platyrhynchos	condition	0.204265	0.288675	-0.251124	0.204124
PAIRED	Anas platyrhynchos	condition	-0.0277315	0.288675	-0.121357	0.204124
PAIRED	Anas platyrhynchos	condition	0.163355	0.288675	0.0489702	0.204124
UNPAIRED	Aptenodytes patagonicus	condition			0.00500004	0.120386
PAIRED	Aptenodytes patagonicus	condition	0.131956	0.130189	0.113958	0.124035
UNPAIRED	Pica pica	condition			0.43505	0.176777
UNPAIRED	Pica pica	condition			0.368211	0.176777
UNPAIRED	Cyanistes caeruleus	condition	-0.31561	0.111111
UNPAIRED	Cyanistes caeruleus	fitness	0.241104	0.1
UNPAIRED	Cyanistes caeruleus	fitness	0.170893	0.100504
UNPAIRED	Ficedula hypoleuca	condition	-0.0743523	0.235702
UNPAIRED	Ficedula hypoleuca	condition	-0.0788535	0.235702
UNPAIRED	Ficedula hypoleuca	condition	0.218485	0.258199
UNPAIRED	Ficedula hypoleuca	condition	-0.688267	0.258199
UNPAIRED	Ficedula hypoleuca	condition	-0.481857	0.213201
UNPAIRED	Ficedula hypoleuca	condition	-0.142885	0.213201
UNPAIRED	Ficedula hypoleuca	condition	0.00519873	0.152499
UNPAIRED	Ficedula hypoleuca	condition			-0.0413921	0.196116
UNPAIRED	Ficedula hypoleuca	condition	0.211567	0.152499
UNPAIRED	Ficedula hypoleuca	condition			0.426884	0.196116
UNPAIRED	Ficedula hypoleuca	condition	0.489491	0.179605
UNPAIRED	Ficedula hypoleuca	condition			0.433954	0.213201
UNPAIRED	Ficedula hypoleuca	condition	0.124895	0.179605
UNPAIRED	Ficedula hypoleuca	condition			0.388217	0.213201
PAIRED	Ficedula hypoleuca	condition	0.0146857	0.133631	0.26909	0.188982
PAIRED	Ficedula hypoleuca	condition	0.154306	0.133631	0.539914	0.188982
PAIRED	Larus canus	condition	0.213171	0.0980581	0.115511	0.0949158
PAIRED	Parus major	condition	0.844686	0.301511	-0.0439858	0.213201
UNPAIRED	Protonotaria citrea	fitness	0.415521	0.0813788
UNPAIRED	Protonotaria citrea	fitness	0.388264	0.0813788
UNPAIRED	Protonotaria citrea	fitness	0.276599	0.0813788
UNPAIRED	Protonotaria citrea	fitness	0.17602	0.0813788
UNPAIRED	Protonotaria citrea	fitness	0.103027	0.0813788
UNPAIRED	Protonotaria citrea	fitness	0.0618245	0.164399
UNPAIRED	Protonotaria citrea	fitness	-0.0362905	0.19245
UNPAIRED	Protonotaria citrea	fitness	0.0607069	0.162221
UNPAIRED	Protonotaria citrea	fitness	0.101356	0.196116
UNPAIRED	Protonotaria citrea	fitness	-0.458145	0.147442
UNPAIRED	Protonotaria citrea	fitness	-0.175792	0.09245
UNPAIRED	Protonotaria citrea	fitness	0.49583	0.242536
UNPAIRED	Parus major	fitness	0.407888	0.125
UNPAIRED	Parus major	fitness			0.513819	0.2
UNPAIRED	Parus major	fitness			0.396995	0.176777
PAIRED	Phalacrocorax carbo	fitness	0.331647	0.101535	0.331647	0.101535
PAIRED	Phalacrocorax carbo	fitness	0.276864	0.101535	0.276864	0.101535
PAIRED	Phalacrocorax carbo	fitness	0.213171	0.101535	0.213171	0.101535
PAIRED	Phalacrocorax carbo	fitness	0.161387	0.101535	0.161387	0.101535
PAIRED	Phalacrocorax carbo	fitness	0.0200027	0.101535	0.234189	0.101535
PAIRED	Phalacrocorax carbo	fitness	0.388423	0.101535	0.388423	0.101535
UNPAIRED	Phalacrocorax carbo	fitness			0.414762	0.125988
PAIRED	Pica pica	fitness	-0.296678	0.377964	-0.0363582	0.377964
PAIRED	Pica pica	fitness	0.0656822	0.353553	0.308648	0.353553
PAIRED	Pica pica	fitness	0.73089	0.353553	0.591655	0.353553
UNPAIRED	Carpodacus mexicanus	condition	0.0852056	0.162221
UNPAIRED	Carpodacus mexicanus	fitness	0.100335	0.113961
UNPAIRED	Carpodacus mexicanus	fitness	-0.120581	0.158114
UNPAIRED	Carpodacus mexicanus	fitness	-0.120581	0.179605
UNPAIRED	Carpodacus mexicanus	fitness	-0.0600722	0.179605
UNPAIRED	Carpodacus mexicanus	fitness	0.0701674	0.122169
UNPAIRED	Carpodacus mexicanus	fitness			0.118942	0.0686803
UNPAIRED	Carpodacus mexicanus	fitness			0.447692	0.185695
UNPAIRED	Carpodacus mexicanus	fitness			0.136031	0.0824786
UNPAIRED	Carpodacus mexicanus	fitness			0.168271	0.0691714
UNPAIRED	Aethia cristatella	condition	0.234189	0.0916698
UNPAIRED	Aethia cristatella	condition			0.181983	0.0745356
UNPAIRED	Cardinalis cardinalis	fitness	0.105665	0.267261
UNPAIRED	Cardinalis cardinalis	fitness	-0.0696574	0.267261
UNPAIRED	Cardinalis cardinalis	fitness			0.0902471	0.267261
UNPAIRED	Agelaius phoeniceus	fitness	0.253281	0.109109
UNPAIRED	Agelaius phoeniceus	fitness	0.185085	0.109109
UNPAIRED	Agelaius phoeniceus	fitness			0.584599	0.333333
UNPAIRED	Agelaius phoeniceus	fitness			0.260753	0.447214
UNPAIRED	Agelaius phoeniceus	fitness			0.606983	0.447214
UNPAIRED	Agelaius phoeniceus	fitness			0.777032	0.447214
UNPAIRED	Agelaius phoeniceus	fitness			1.66584	0.447214
UNPAIRED	Agelaius phoeniceus	fitness			0.789278	0.447214
UNPAIRED	Agelaius phoeniceus	fitness			-0.527926	0.288675
UNPAIRED	Agelaius phoeniceus	fitness			-0.616624	0.377964
UNPAIRED	Hirundo rustica	fitness	2.33965	0.0543125
UNPAIRED	Hirundo rustica	fitness	1.24579	0.0547997
UNPAIRED	Hirundo rustica	fitness			-0.148219	0.229416
UNPAIRED	Hirundo rustica	fitness			0.789432	0.229416
UNPAIRED	Hirundo rustica	fitness			0.789432	0.229416
UNPAIRED	Hirundo rustica	fitness			0.217376	0.0574485
UNPAIRED	Hirundo rustica	fitness			0.386808	0.0795557
UNPAIRED	Hirundo rustica	fitness			0.333284	0.121268
UNPAIRED	Hirundo rustica	fitness			0.0345334	0.0467269
UNPAIRED	Hirundo rustica	fitness			0.466981	0.0622573
UNPAIRED	Hirundo rustica	fitness			0.216211	0.0622573
UNPAIRED	Hirundo rustica	fitness			0.281909	0.0622573
UNPAIRED	Hirundo rustica	fitness			0.411252	0.0622573
UNPAIRED	Hirundo rustica	fitness			0.166627	0.0622573
UNPAIRED	Hirundo rustica	fitness			0.0664237	0.09245
UNPAIRED	Hirundo rustica	fitness			0.16207	0.09245
UNPAIRED	Hirundo rustica	fitness			-0.576963	0.09245
UNPAIRED	Hirundo rustica	fitness			0.202556	0.09245
UNPAIRED	Hirundo rustica	fitness			0.221482	0.0514344
PAIRED	Limosa lapponica	condition	0.285078	0.109109	0.0995393	0.111803
PAIRED	Tyrannus forficatus	fitness	0.155235	0.188982	0.445266	0.166667
UNPAIRED	Tyto alba	fitness	0.423649	0.145865
UNPAIRED	Tyto alba	fitness	-0.0100003	0.145865
PAIRED	Tyto alba	condition	0.0334189	0.188982	0.123241	0.2
UNPAIRED	Falco naumanni	fitness	0.0200027	0.0790569
UNPAIRED	Falco naumanni	fitness	0.0500417	0.0932505
UNPAIRED	Falco naumanni	fitness	0.110447	0.1
UNPAIRED	Falco naumanni	fitness	-0.030009	0.0916698
UNPAIRED	Falco naumanni	fitness	0.194179	0.218218
UNPAIRED	Falco naumanni	fitness	0.27765	0.218218
UNPAIRED	Falco naumanni	condition	0.0963006	0.0798087
UNPAIRED	Falco naumanni	condition	0.00395284	0.0798087
UNPAIRED	Falco naumanni	fitness	0.100975	0.0655122
UNPAIRED	Falco naumanni	fitness	0.10817	0.0655122
PAIRED	Colaptes auratus	fitness	-0.331647	0.125988	-0.331647	0.127

## Sheet: Fig2 (model 4)
data.type	species	category	female.effect.size.zr	female.effect.size.se	male.effect.size.zr	male.effect.size.se
PAIRED	Actitis macularius	parasites	0.609663	0.185695	0.303029	0.138675
PAIRED	Aethia cristatella	stress	0.147051	0.267261	0.647523	0.176777
PAIRED	Anas crecca	body size	0.0914233	0.039163	0.0235544	0.0438108
PAIRED	Anas platyrhynchos	body size	0.622363	0.25	0.366356	0.223607
PAIRED	Anas platyrhynchos	body size	0.429886	0.25	-0.0652926	0.223607
PAIRED	Anas platyrhynchos	body condition	0.599978	0.25	0.542825	0.223607
PAIRED	Anas platyrhynchos	body condition	0.431098	0.25	0.352146	0.223607
PAIRED	Apalis thoracica	body size	0.759117	0.258199	0.0316333	0.235702
PAIRED	Apalis thoracica	body condition	-0.280169	0.258199	0.887341	0.235702
PAIRED	Aptenodytes patagonicus	environment	0.0684203	0.0813788	0.28285	0.0813788
PAIRED	Aptenodytes patagonicus	environment	0.529264	0.0813788	0.66286	0.0813788
PAIRED	Aptenodytes patagonicus	environment	-0.0404116	0.0813788	0.0484881	0.0813788
PAIRED	Aptenodytes patagonicus	environment	0.662744	0.0813788	0.80089	0.0813788
PAIRED	Aptenodytes patagonicus	environment	-0.111408	0.0813788	-0.0726966	0.0813788
PAIRED	Aptenodytes patagonicus	body condition	-0.51	0.223607	0.29	0.204124
PAIRED	Aptenodytes patagonicus	body condition	0.53	0.223607	-0.06	0.204124
PAIRED	Aptenodytes patagonicus	stress	0.59	0.301511	-0.37	0.27735
PAIRED	Bubo bubo	body size	0.725005	0.316228	0.266108	0.27735
PAIRED	Spinus tristis	immunity	0.478199	0.242536	0.0737735	0.223607
PAIRED	Spinus tristis	immunity	0.507506	0.258199	-0.231657	0.258199
PAIRED	Cygnus atratus	body size	-0.0701147	0.113961	0.0801713	0.125
PAIRED	Cygnus atratus	body condition	-0.0902442	0.113961	0.365444	0.125
PAIRED	Setophaga petechia	body condition	0.096992	0.119523	0.361418	0.09245
PAIRED	Setophaga petechia	body condition	-0.586799	0.218218	0.742469	0.174078
PAIRED	Setophaga petechia	body condition	0.156751	0.150756	0.140516	0.111803
PAIRED	Setophaga petechia	body condition	0.538586	0.196116	-0.00375789	0.149071
PAIRED	Setophaga petechia	body condition	-0.0277315	0.27735	0.85145	0.223607
PAIRED	Estrilda astrild	stress	-0.3399	0.57735	0.437801	1
PAIRED	Eudyptes robustus	body condition	0.337916	0.179605	0.679495	0.25
PAIRED	Eudyptes robustus	body condition	1.28074	0.179605	0.746218	0.25
PAIRED	Eumomota superciliosa	body condition	-0.038644	0.142857	0.399937	0.131306
PAIRED	Falco tinnunculus	immunity	0.334672	0.145865	0.420601	0.185695
PAIRED	Ficedula hypoleuca	body condition	0.263184	0.0898027	0.705121	0.102062
PAIRED	Ficedula hypoleuca	environment	0.238744	0.096225	-0.245446	0.118678
PAIRED	Ficedula hypoleuca	environment	0.280155	0.096225	0.206309	0.118678
PAIRED	Ficedula hypoleuca	environment	0.24002	0.096225	-0.0992858	0.118678
PAIRED	Ficedula hypoleuca	environment	0.104919	0.096225	0.283172	0.118678
PAIRED	Fratercula arctica	body condition	0.733169	0.267261	-0.3341	0.258199
PAIRED	Lagopus lagopus	parasites	0.483071	0.133631	0.438792	0.116248
PAIRED	Lagopus lagopus	environment	0.71343	0.0449921	0.97546	0.0324614
PAIRED	Lagopus lagopus	parasites	-0.00857482	0.0449921	0.805916	0.0324614
PAIRED	Larosterna inca	body size	0.53606	0.132453	0.388423	0.160128
PAIRED	Larosterna inca	body condition	0.423649	0.132453	0.342828	0.160128
PAIRED	Larosterna inca	body condition	0.100335	0.132453	0.202733	0.160128
PAIRED	Larosterna inca	body condition	0.234189	0.131306	0.298566	0.160128
PAIRED	Larosterna inca	body condition	0.331647	0.131306	0.0500417	0.160128
PAIRED	Limosa limosa	immunity	-0.287682	0.162221	0.237359	0.2
PAIRED	Panurus biarmicus	body condition	-0.163274	0.204124	0.402822	0.2
PAIRED	Panurus biarmicus	body condition	0.495477	0.204124	-0.0588009	0.2
PAIRED	Panurus biarmicus	body condition	0.521973	0.204124	-0.0685869	0.2
PAIRED	Panurus biarmicus	body condition	0.0898789	0.204124	0.179462	0.2
PAIRED	Cyanistes caeruleus	stress	0.0214919	0.138675	0.0950711	0.156174
PAIRED	Cyanistes caeruleus	stress	0.0247793	0.138675	0.0733136	0.156174
PAIRED	Phaethon rubricauda	body condition	0.0200027	0.152499	0.100335	0.188982
PAIRED	Phoenicopterus roseus	body condition	0.266108	0.109109	0.0100003	0.125
PAIRED	Pica pica	body condition	0.853359	0.301511	0.576193	0.229416
PAIRED	Sialia currucoides	body size	0.110447	0.0966736	0.244774	0.0928477
PAIRED	Sialia currucoides	body size	0.140926	0.100504	0.0600722	0.0940721
PAIRED	Sialia currucoides	body condition	0.110447	0.101015	0.0100003	0.0971286
PAIRED	Sialia currucoides	body size	0.287682	0.133631	-0.140926	0.137361
PAIRED	Sialia currucoides	body size	0.161387	0.133631	-0.192337	0.137361
PAIRED	Sialia currucoides	body size	-0.0400214	0.133631	-0.030009	0.138675
PAIRED	Sialia currucoides	body size	0.100335	0.133631	-0.0100003	0.138675
PAIRED	Sialia currucoides	body size	0	0.132453	-0.0400214	0.137361
PAIRED	Sialia currucoides	body size	-0.0200027	0.132453	-0.0200027	0.137361
PAIRED	Sialia currucoides	body size	-0.0400214	0.19245	-0.0701147	0.19245
PAIRED	Sialia currucoides	body size	0.298566	0.19245	0.030009	0.19245
PAIRED	Sterna dougallii	body size	0.298566	0.0482805	0.223656	0.0629941
PAIRED	Sterna dougallii	body size	0.140926	0.0469841	0.0902442	0.0618984
PAIRED	Sula leucogaster	stress	0.455012	0.188982	0.331699	0.19245
PAIRED	Turdus migratorius	body condition	0.140926	0.182574	0.140926	0.188982
PAIRED	Turdus migratorius	body condition	0.56273	0.176777	0.202733	0.223607
PAIRED	Turdus migratorius	body condition	0.197968	0.174078	0.531783	0.223607
PAIRED	Tyto alba	body condition	0.212125	0.142857	0.218854	0.160128
PAIRED	Tyto alba	body size	0.512126	0.166667	0.519093	0.166667
PAIRED	Zenaida aurita	body size	0.630906	0.132453	0.113365	0.130189
PAIRED	Zenaida aurita	body size	-0.377044	0.132453	0.0435995	0.130189
PAIRED	Zenaida aurita	body size	-0.093093	0.132453	-0.114705	0.130189
PAIRED	Zenaida aurita	body condition	0.0703223	0.132453	-0.132922	0.130189
PAIRED	Zenaida aurita	body condition	0.263239	0.132453	-0.0899693	0.130189
PAIRED	Zenaida aurita	body size	-0.109668	0.132453	-0.119989	0.130189
PAIRED	Zenaida aurita	body size	0.285919	0.132453	0.154984	0.130189
PAIRED	Zenaida aurita	body size	0.0219759	0.132453	0.197468	0.130189
PAIRED	Zenaida aurita	body size	0.0795851	0.132453	0.0359945	0.130189
PAIRED	Zenaida aurita	body size	-0.0274687	0.132453	-0.154584	0.130189
PAIRED	Zenaida aurita	body size	0.0357062	0.132453	-0.0392284	0.130189
PAIRED	Zenaida aurita	body condition	0.265886	0.132453	-0.262999	0.130189
PAIRED	Zenaida aurita	body condition	-0.0678986	0.132453	0.10987	0.130189
PAIRED	Zenaida aurita	body condition	-0.285919	0.132453	-0.050873	0.130189
PAIRED	Zenaida aurita	body condition	-0.157438	0.132453	-0.064187	0.130189
PAIRED	Zenaida aurita	body condition	0.205183	0.132453	0.130945	0.130189
PAIRED	Zenaida aurita	body condition	0.507652	0.132453	-0.0149685	0.130189
PAIRED	Zenaida aurita	body condition	-0.0554416	0.132453	-0.127571	0.130189
UNPAIRED	Actitis macularius	body size	0.669922	0.185695
UNPAIRED	Actitis macularius	body condition	0.663988	0.185695
UNPAIRED	Athene noctua	body size	0.626381	0.258199
UNPAIRED	Athene noctua	body size	0.0654187	0.258199
UNPAIRED	Athene noctua	body condition	-0.011952	0.258199
UNPAIRED	Athene noctua	body condition	-0.236826	0.258199
UNPAIRED	Cardinalis cardinalis	body size	0.280937	0.113228
UNPAIRED	Cardinalis cardinalis	body size	0.313252	0.113228
UNPAIRED	Cardinalis cardinalis	body condition	0.229742	0.113228
UNPAIRED	Cardinalis cardinalis	body condition	0.306813	0.113228
UNPAIRED	Spinus tristis	body condition	0.223656	0.258199
UNPAIRED	Spinus tristis	body condition	0.171667	0.258199
UNPAIRED	Spinus tristis	immunity	0.660957	0.242536
UNPAIRED	Spinus tristis	immunity	0.43441	0.258199
UNPAIRED	Spinus tristis	stress	0.721763	0.229416
UNPAIRED	Spinus tristis	stress	-0.0236044	0.229416
UNPAIRED	Spinus tristis	stress	0.107561	0.223607
UNPAIRED	Spinus tristis	stress	0.182874	0.223607
UNPAIRED	Spinus tristis	stress	0.0367717	0.223607
UNPAIRED	Charadrius alexandrinus	body size	0.475821	0.5
UNPAIRED	Chloephaga picta	body condition	0.418969	0.160128
UNPAIRED	Setophaga petechia	body condition	0.406554	0.158114
UNPAIRED	Estrilda astrild	stress	0.172727	0.0816497
UNPAIRED	Estrilda astrild	stress	0.171784	0.0816497
UNPAIRED	Estrilda astrild	stress	0.179721	0.0816497
UNPAIRED	Estrilda astrild	stress	0.182583	0.0816497
UNPAIRED	Estrilda astrild	stress	0.170837	0.0816497
UNPAIRED	Falco tinnunculus	body size	0.274489	0.0873704
UNPAIRED	Falco tinnunculus	body size	0.353431	0.0573539
UNPAIRED	Falco tinnunculus	body size	0.255413	0.057639
UNPAIRED	Falco tinnunculus	environment	0.236341	0.0648204
UNPAIRED	Falco tinnunculus	body condition	-0.338873	0.125988
UNPAIRED	Falco tinnunculus	body condition	0.334032	0.125988
UNPAIRED	Ficedula albicollis	body condition	0.192337	0.100504
UNPAIRED	Ficedula albicollis	body condition	0.234189	0.100504
UNPAIRED	Ficedula hypoleuca	immunity	0.51007	0.185695
UNPAIRED	Ficedula hypoleuca	immunity	0.527625	0.185695
UNPAIRED	Geothlypis trichas	body size	0.503473	0.111803
UNPAIRED	Hirundo rustica	body condition	0.544477	0.267261
UNPAIRED	Hirundo rustica	body condition	0.524116	0.267261
UNPAIRED	Lagopus lagopus	body size	0.125271	0.054965
UNPAIRED	Lagopus lagopus	stress	0.78706	0.242536
UNPAIRED	Lagopus lagopus	parasites	0.151705	0.054965
UNPAIRED	Lagopus lagopus	body size	0.196727	0.0519875
UNPAIRED	Lagopus lagopus	parasites	0.279555	0.133631
UNPAIRED	Limosa limosa	immunity	-0.0345137	0.160128
UNPAIRED	Luscinia svecica	body size	0.0801713	0.204124
UNPAIRED	Luscinia svecica	body size	-0.030009	0.196116
UNPAIRED	Luscinia svecica	body condition	0.0902442	0.2
UNPAIRED	Luscinia svecica	body condition	0.100335	0.204124
UNPAIRED	Luscinia svecica	body size	0.354093	0.140028
UNPAIRED	Luscinia svecica	body size	0.287682	0.137361
UNPAIRED	Luscinia svecica	body size	0.0952873	0.176777
UNPAIRED	Luscinia svecica	body size	0.100335	0.116248
UNPAIRED	Luscinia svecica	immunity	0.22745	0.218218
UNPAIRED	Luscinia svecica	immunity	0.0968355	0.176777
UNPAIRED	Luscinia svecica	immunity	0.062223	0.176777
UNPAIRED	Luscinia svecica	immunity	0.131333	0.176777
UNPAIRED	Luscinia svecica	body condition	0.0952873	0.176777
UNPAIRED	Molothrus rufoaxillaris	body size	0.0317486	0.19245
UNPAIRED	Molothrus rufoaxillaris	body size	0.062637	0.27735
UNPAIRED	Molothrus rufoaxillaris	body size	0.0230544	0.19245
UNPAIRED	Molothrus rufoaxillaris	body size	0.0245873	0.27735
UNPAIRED	Panurus biarmicus	parasites	0.457659	0.204124
UNPAIRED	Cyanistes caeruleus	body size	0.19753	0.208514
UNPAIRED	Parus major	body size	0.222801	0.096225
UNPAIRED	Parus major	body size	-0.0621526	0.0966736
UNPAIRED	Parus major	body condition	0.219485	0.0966736
UNPAIRED	Parus major	body condition	1.15682	0.333333
UNPAIRED	Parus major	parasites	0.403614	0.164399
UNPAIRED	Pica pica	body condition	-0.413434	0.218218
UNPAIRED	Pica pica	parasites	0.867301	0.333333
UNPAIRED	Sialia currucoides	body size	0.342828	0.27735
UNPAIRED	Sialia sialis	stress	-0.0800927	0.333333
UNPAIRED	Sialia sialis	stress	-0.196936	0.301511
UNPAIRED	Somateria mollissima	body size	0.923147	0.258199
UNPAIRED	Somateria mollissima	body size	0.757974	0.27735
UNPAIRED	Somateria mollissima	stress	0.149748	0.19245
UNPAIRED	Somateria mollissima	immunity	0.393881	0.19245
UNPAIRED	Somateria mollissima	immunity	0.682912	0.258199
UNPAIRED	Somateria mollissima	immunity	0.58745	0.27735
UNPAIRED	Somateria mollissima	body condition	-0.0243709	0.0696733
UNPAIRED	Tachycineta bicolor	body condition	-0.601002	0.242536
UNPAIRED	Tachycineta bicolor	immunity	-0.665636	0.316228
UNPAIRED	Tachycineta bicolor	immunity	0.552637	0.301511
UNPAIRED	Tyto alba	body condition	0.192337	0.169031
UNPAIRED	Tyto alba	body size	0.171667	0.0610847
UNPAIRED	Tyto alba	body size	0.0600722	0.0572598
UNPAIRED	Cardinalis cardinalis	body size			0.294025	0.109109
UNPAIRED	Cardinalis cardinalis	body condition			0.457009	0.110432
UNPAIRED	Spinus tristis	body condition			-0.14317	0.218218
UNPAIRED	Spinus tristis	body condition			0.30886	0.223607
UNPAIRED	Spinus tristis	immunity			0.0736227	0.218218
UNPAIRED	Spinus tristis	immunity			-0.238523	0.25
UNPAIRED	Spinus tristis	stress			0.437596	0.204124
UNPAIRED	Spinus tristis	stress			0.410739	0.204124
UNPAIRED	Spinus tristis	body condition			-0.0776151	0.188982
UNPAIRED	Spinus tristis	body condition			0.240133	0.188982
UNPAIRED	Spinus tristis	body condition			0.118878	0.185695
UNPAIRED	Spinus tristis	body condition			-0.152837	0.185695
UNPAIRED	Spinus tristis	body condition			0.220874	0.188982
UNPAIRED	Spinus tristis	body condition			0.0896824	0.218218
UNPAIRED	Setophaga petechia	body condition			0.373415	0.144338
UNPAIRED	Setophaga petechia	body condition			0.139192	0.223607
UNPAIRED	Setophaga petechia	body condition			0.237726	0.0928477
UNPAIRED	Eudyptes robustus	body size			0.708921	0.333333
UNPAIRED	Eudyptes robustus	body size			1.15682	0.333333
UNPAIRED	Falco tinnunculus	environment			0.371246	0.0845154
UNPAIRED	Falco tinnunculus	immunity			0.399191	0.185695
UNPAIRED	Ficedula albicollis	body condition			0.298566	0.113961
UNPAIRED	Ficedula albicollis	body condition			0.0305619	0.0583212
UNPAIRED	Ficedula albicollis	body condition			0.25672	0.119523
PAIRED	Ficedula hypoleuca	parasites	0.277423	0.13484	-0.110447	0.164399
UNPAIRED	Geothlypis trichas	body size			0.202733	0.158114
UNPAIRED	Geothlypis trichas	body size			0.181983	0.158114
UNPAIRED	Geothlypis trichas	body size			0	0.160128
UNPAIRED	Geothlypis trichas	body size			-0.0400214	0.160128
UNPAIRED	Geothlypis trichas	body size			0.354093	0.160128
UNPAIRED	Geothlypis trichas	body size			0.266108	0.166667
UNPAIRED	Geothlypis trichas	body size			-0.13074	0.166667
UNPAIRED	Geothlypis trichas	body size			-0.0701147	0.164399
UNPAIRED	Geothlypis trichas	body size			0.459897	0.164399
UNPAIRED	Geothlypis trichas	body size			-0.51007	0.166667
UNPAIRED	Geothlypis trichas	stress			-0.413302	0.182574
UNPAIRED	Geothlypis trichas	stress			0.391816	0.182574
UNPAIRED	Geothlypis trichas	stress			0.608799	0.223607
UNPAIRED	Geothlypis trichas	stress			0.653198	0.258199
UNPAIRED	Geothlypis trichas	body size			0.208285	0.0821995
UNPAIRED	Geothlypis trichas	body size			0.140589	0.101535
UNPAIRED	Geothlypis trichas	body size			-0.0188097	0.123091
UNPAIRED	Geothlypis trichas	immunity			0.273585	0.0821995
UNPAIRED	Geothlypis trichas	immunity			0.0128692	0.101535
UNPAIRED	Geothlypis trichas	immunity			0.0395182	0.123091
UNPAIRED	Hirundo rustica	environment			1.00138	0.377964
UNPAIRED	Lagopus lagopus	body condition			0.371764	0.140028
UNPAIRED	Lagopus lagopus	immunity			0.726526	0.179605
UNPAIRED	Lagopus lagopus	body condition			0.363121	0.140028
UNPAIRED	Limosa limosa	immunity			0.333988	0.19245
UNPAIRED	Limosa limosa	body condition			-0.0686476	0.19245
UNPAIRED	Panurus biarmicus	parasites			0.45134	0.2
UNPAIRED	Parus major	parasites			0.257829	0.145865
UNPAIRED	Parus major	parasites			-0.297724	0.0842152
UNPAIRED	Pica pica	body size			0.554498	0.229416
UNPAIRED	Pica pica	immunity			0.824791	0.229416
UNPAIRED	Pica pica	immunity			0.468127	0.229416
UNPAIRED	Pica pica	body condition			0.626484	0.19245
UNPAIRED	Pica pica	body condition			0.430239	0.229416
UNPAIRED	Setophaga ruticilla	body size			0.212785	0.130189
UNPAIRED	Setophaga ruticilla	environment			0.255194	0.218218
UNPAIRED	Setophaga ruticilla	environment			0.255053	0.169031
UNPAIRED	Setophaga ruticilla	environment			0.575798	0.218218
UNPAIRED	Setophaga ruticilla	environment			0	0.169031
UNPAIRED	Setophaga ruticilla	environment			-0.33463	0.218218
UNPAIRED	Setophaga ruticilla	environment			0	0.169031
UNPAIRED	Setophaga ruticilla	environment			0	0.218218
UNPAIRED	Setophaga ruticilla	environment			0.3937	0.169031
UNPAIRED	Setophaga ruticilla	environment			0.176218	0.218218
UNPAIRED	Tyto alba	body condition			0.347179	0.171499
UNPAIRED	Zonotrichia albicollis	body condition			0.22646	0.090167
UNPAIRED	Zonotrichia albicollis	body condition			0.133765	0.119523
UNPAIRED	Zonotrichia albicollis	body condition			0.34084	0.13484
UNPAIRED	Zonotrichia albicollis	body condition			0.238563	0.119523
UNPAIRED	Zonotrichia albicollis	body condition			-0.181075	0.13484
UNPAIRED	Petronia petronia	body size	0.331647	0.166667
UNPAIRED	Catharacta maccormicki	immunity			0.838847	0.377964
PAIRED	Aethia cristatella	body size	0.40006	0.149071	0.0100003	0.13484
PAIRED	Aethia cristatella	body condition	0.120581	0.149071	0.0500417	0.13484
PAIRED	Aethia cristatella	body size	-0.0100003	0.149071	-0.0100003	0.13484
PAIRED	Aethia cristatella	body condition	0.15114	0.149071	0.192337	0.13484
PAIRED	Anas platyrhynchos	immunity	-0.610687	0.301511	0.339831	0.204124
PAIRED	Anas platyrhynchos	immunity	-0.103896	0.301511	0.324718	0.204124
PAIRED	Anas platyrhynchos	immunity	-0.44108	0.301511	0.317737	0.204124
PAIRED	Anas platyrhynchos	immunity	-0.0100657	0.288675	0.379658	0.204124
PAIRED	Anas platyrhynchos	immunity	0.414134	0.288675	-0.009067	0.204124
PAIRED	Anas platyrhynchos	immunity	0.19869	0.288675	0.147785	0.204124
PAIRED	Anas platyrhynchos	immunity	-0.346574	0.301511	-0.225247	0.204124
PAIRED	Anas platyrhynchos	immunity	0.0408135	0.301511	-0.226957	0.204124
PAIRED	Anas platyrhynchos	immunity	-0.319839	0.301511	-0.138124	0.204124
PAIRED	Anas platyrhynchos	immunity	0.204265	0.288675	-0.251124	0.204124
PAIRED	Anas platyrhynchos	immunity	-0.0277315	0.288675	-0.121357	0.204124
PAIRED	Anas platyrhynchos	immunity	0.163355	0.288675	0.0489702	0.204124
UNPAIRED	Aptenodytes patagonicus	body size			0.00500004	0.120386
PAIRED	Aptenodytes patagonicus	body size	0.131956	0.130189	0.113958	0.124035
UNPAIRED	Pica pica	immunity			0.43505	0.176777
UNPAIRED	Pica pica	parasites			0.368211	0.176777
UNPAIRED	Cyanistes caeruleus	body condition	-0.31561	0.111111
UNPAIRED	Ficedula hypoleuca	stress	-0.0743523	0.235702
UNPAIRED	Ficedula hypoleuca	stress	-0.0788535	0.235702
UNPAIRED	Ficedula hypoleuca	stress	0.218485	0.258199
UNPAIRED	Ficedula hypoleuca	stress	-0.688267	0.258199
UNPAIRED	Ficedula hypoleuca	stress	-0.481857	0.213201
UNPAIRED	Ficedula hypoleuca	stress	-0.142885	0.213201
UNPAIRED	Ficedula hypoleuca	stress	0.00519873	0.152499
UNPAIRED	Ficedula hypoleuca	stress			-0.0413921	0.196116
UNPAIRED	Ficedula hypoleuca	stress	0.211567	0.152499
UNPAIRED	Ficedula hypoleuca	stress			0.426884	0.196116
UNPAIRED	Ficedula hypoleuca	stress	0.489491	0.179605
UNPAIRED	Ficedula hypoleuca	stress			0.433954	0.213201
UNPAIRED	Ficedula hypoleuca	stress	0.124895	0.179605
UNPAIRED	Ficedula hypoleuca	stress			0.388217	0.213201
PAIRED	Ficedula hypoleuca	stress	0.0146857	0.133631	0.26909	0.188982
PAIRED	Ficedula hypoleuca	stress	0.154306	0.133631	0.539914	0.188982
PAIRED	Larus canus	body condition	0.213171	0.0980581	0.115511	0.0949158
PAIRED	Parus major	stress	0.844686	0.301511	-0.0439858	0.213201
UNPAIRED	Carpodacus mexicanus	body condition	0.0852056	0.162221
UNPAIRED	Aethia cristatella	body condition	0.234189	0.0916698
UNPAIRED	Aethia cristatella	body condition			0.181983	0.0745356
PAIRED	Limosa lapponica	parasites	0.285078	0.109109	0.0995393	0.111803
PAIRED	Tyto alba	body condition	0.0334189	0.188982	0.123241	0.2
UNPAIRED	Falco naumanni	body condition	0.0963006	0.0798087
UNPAIRED	Falco naumanni	body condition	0.00395284	0.0798087

## Sheet: Fig2(model 5)
data.type	species	category	female.effect.size.zr	female.effect.size.se	male.effect.size.zr	male.effect.size.se
PAIRED	Bubulcus ibis	reproductive success	-0.185587	0.132453	0.118878	0.132453
PAIRED	Bubulcus ibis	reproductive success	0.220788	0.124035	0.00654649	0.223607
PAIRED	Bubulcus ibis	reproductive success	0.353965	0.144338	0.600526	0.144338
PAIRED	Bubulcus ibis	reproductive success	-0.247305	0.128037	0.175897	0.128037
PAIRED	Coracias garrulus	reproductive success	0.357619	0.174078	0.396769	0.185695
PAIRED	Cygnus atratus	reproductive success	0.348015	0.113961	0.402813	0.129099
PAIRED	Eumomota superciliosa	reproductive success	-0.281459	0.150756	0.383845	0.132453
PAIRED	Falco tinnunculus	reproductive success	0.236936	0.0985329	0.142099	0.110432
PAIRED	Falco tinnunculus	reproductive success	0.340585	0.117041	0.0650918	0.119523
PAIRED	Falco tinnunculus	reproductive success	0.0969022	0.101535	-0.0163214	0.1066
PAIRED	Falco tinnunculus	reproductive success	0.261395	0.0932505	-0.0659826	0.111803
PAIRED	Falco tinnunculus	reproductive success	0.260753	0.102598	0.0574632	0.111803
PAIRED	Falco tinnunculus	reproductive success	0.0138009	0.0920575	-0.109091	0.119523
PAIRED	Falco tinnunculus	timing of breeding	0.304839	0.0873704	0.243959	0.0845154
PAIRED	Ficedula albicollis	offspring quality or condition	0.341258	0.288675	-0.282265	0.288675
PAIRED	Ficedula albicollis	offspring quality or condition	-0.350704	0.301511	0.0536213	0.288675
PAIRED	Ficedula albicollis	offspring quality or condition	-0.033012	0.301511	0.0510142	0.288675
PAIRED	Ficedula albicollis	offspring quality or condition	-0.079165	0.288675	0.455122	0.288675
PAIRED	Ficedula albicollis	offspring quality or condition	-0.160361	0.301511	0.0942783	0.288675
PAIRED	Ficedula albicollis	offspring quality or condition	-0.263643	0.301511	-0.380682	0.288675
PAIRED	Ficedula albicollis	parental quality	-0.19649	0.27735	-0.139192	0.27735
PAIRED	Ficedula albicollis	parental quality	0.221555	0.288675	0.252748	0.27735
PAIRED	Ficedula albicollis	parental quality	0.122408	0.288675	0.0639872	0.27735
PAIRED	Ficedula albicollis	reproductive success	-0.459897	0.160128	0.298566	0.160128
PAIRED	Ficedula albicollis	reproductive success	-0.0983156	0.301511	-0.020903	0.288675
PAIRED	Ficedula albicollis	reproductive success	-0.190056	0.301511	-0.27654	0.288675
PAIRED	Ficedula albicollis	timing of breeding	0.202733	0.100504	0.244774	0.113961
PAIRED	Ficedula albicollis	parental quality	0.302428	0.213201	0.142536	0.213201
PAIRED	Ficedula hypoleuca	reproductive success	0.00280449	0.096225	0.0220845	0.118678
PAIRED	Ficedula hypoleuca	reproductive success	0.276082	0.096225	-0.0413773	0.118678
PAIRED	Ficedula hypoleuca	reproductive success	0.141347	0.096225	-0.131217	0.118678
PAIRED	Ficedula hypoleuca	reproductive success	-0.167284	0.096225	-0.239181	0.118678
PAIRED	Aquila pennata	reproductive success	0.050987	0.05	-0.0109588	0.05
PAIRED	Hirundo rustica	reproductive success	0.238596	0.140028	0.0503294	0.140028
PAIRED	Hirundo rustica	reproductive success	0.177337	0.140028	0.101886	0.140028
PAIRED	Hirundo rustica	reproductive success	-0.167952	0.140028	0.289863	0.140028
PAIRED	Hirundo rustica	reproductive success	0.407943	0.138675	0.107664	0.138675
PAIRED	Hirundo rustica	reproductive success	0.0714045	0.138675	0.157116	0.138675
PAIRED	Hirundo rustica	reproductive success	-0.177062	0.138675	0.154451	0.138675
PAIRED	Hirundo rustica	timing of breeding	0.307867	0.123091	0.135196	0.123091
PAIRED	Hirundo rustica	timing of breeding	-0.0073301	0.123091	0.363347	0.123091
PAIRED	Hirundo rustica	timing of breeding	-0.153332	0.123091	-0.0987964	0.123091
PAIRED	Hirundo rustica	timing of breeding	0.210885	0.149071	0.0191623	0.19245
PAIRED	Hirundo rustica	reproductive success	0.470244	0.2	0.128743	0.188982
PAIRED	Hirundo rustica	reproductive success	0.615502	0.288675	0.810743	0.316228
PAIRED	Hirundo rustica	reproductive success	-0.152165	0.2	0.477884	0.188982
PAIRED	Hirundo rustica	reproductive success	0.381212	0.288675	0.887184	0.333333
UNPAIRED	Hirundo rustica	reproductive success			0.56395	0.316228
UNPAIRED	Hirundo rustica	reproductive success			0.630875	0.316228
PAIRED	Hirundo rustica	survival	0.0396807	0.125988	0.293522	0.09759
PAIRED	Hirundo rustica	survival	0.244389	0.125988	0.077262	0.09759
PAIRED	Hirundo rustica	survival	-0.0805355	0.125988	-0.258142	0.09759
PAIRED	Larosterna inca	offspring quality or condition	0.632833	0.235702	0.725005	0.333333
PAIRED	Larosterna inca	offspring quality or condition	0.590145	0.235702	0.459897	0.258199
PAIRED	Larosterna inca	reproductive success	0.528782	0.267261	0.290442	0.223607
PAIRED	Megadyptes antipodes	reproductive success	0.423805	0.160128	0.491392	0.174078
PAIRED	Megadyptes antipodes	reproductive success	0.592258	0.160128	0.271022	0.5
PAIRED	Megadyptes antipodes	reproductive success	0.39237	0.408248	-0.268983	0.447214
PAIRED	Megadyptes antipodes	reproductive success	-0.351903	0.408248	-0.398931	0.447214
PAIRED	Cyanistes caeruleus	offspring quality or condition	-0.0347035	0.185695	0.441791	0.185695
PAIRED	Cyanistes caeruleus	reproductive success	0.175789	0.185695	-0.295294	0.182574
PAIRED	Cyanistes caeruleus	timing of breeding	0.332762	0.185695	0.0350143	0.182574
PAIRED	Cyanistes caeruleus	offspring quality or condition	0.583913	0.208514	0.571246	0.208514
PAIRED	Cyanistes caeruleus	offspring quality or condition	0.601561	0.208514	1.09995	0.208514
PAIRED	Cyanistes caeruleus	parental quality	0.0962966	0.141421	-0.063686	0.169031
PAIRED	Cyanistes caeruleus	parental quality	0.164364	0.142857	0.082839	0.171499
PAIRED	Cyanistes caeruleus	survival	-0.0868891	0.078326	0.0792551	0.0800641
PAIRED	Cyanistes caeruleus	survival	-0.0627279	0.078326	0.0306174	0.0800641
PAIRED	Cyanistes caeruleus	survival	-0.0627041	0.078326	-0.0523169	0.0800641
PAIRED	Cyanistes caeruleus	survival	-0.31439	0.078326	-0.0827614	0.0800641
PAIRED	Parus major	reproductive success	-0.253742	0.1	0.134741	0.0995037
PAIRED	Petronia petronia	parental quality	0.157462	0.2	0.023568	0.218218
PAIRED	Petronia petronia	parental quality	0.00400002	0.208514	0.522984	0.208514
PAIRED	Phaethon rubricauda	offspring quality or condition	0.30952	0.316228	0.693147	0.377964
PAIRED	Phalacrocorax aristotelis	timing of breeding	0.647523	0.213201	0.693147	0.223607
PAIRED	Phalacrocorax aristotelis	reproductive success	0.0762802	0.213201	0.238612	0.223607
PAIRED	Poephila acuticauda	reproductive success	0.171667	0.136083	0.0500417	0.13484
PAIRED	Poephila acuticauda	reproductive success	0.0100003	0.19245	0	0.182574
PAIRED	Poephila acuticauda	reproductive success	-0.0400214	0.185695	0.110447	0.188982
PAIRED	Sialia currucoides	offspring quality or condition	-0.0200027	0.162221	0.0400214	0.150756
PAIRED	Sialia currucoides	parental quality	-0.0902442	0.137361	-0.120581	0.128037
PAIRED	Sialia sialis	offspring quality or condition	0.15114	0.0863868	-0.100335	0.258199
PAIRED	Sialia sialis	timing of breeding	0.160328	0.0678844	-0.15114	0.223607
PAIRED	Sterna dougallii	timing of breeding	0.255413	0.047036	0.255413	0.0617802
PAIRED	Sturnus vulgaris	reproductive success	0.345799	0.152499	0.168481	0.2
PAIRED	Sturnus vulgaris	reproductive success	0.0255432	0.152499	-0.0111391	0.2
PAIRED	Sturnus vulgaris	reproductive success	0.000466252	0.152499	-0.194573	0.208514
PAIRED	Sturnus vulgaris	reproductive success	-0.373002	0.152499	-0.0680414	0.208514
PAIRED	Sturnus vulgaris	reproductive success	0.561445	0.152499	0.517749	0.208514
PAIRED	Sturnus vulgaris	reproductive success	0.0255432	0.152499	0.284057	0.208514
PAIRED	Sturnus vulgaris	reproductive success	0.185668	0.152499	-0.0810377	0.208514
PAIRED	Sturnus vulgaris	reproductive success	-0.283172	0.152499	-0.255002	0.208514
PAIRED	Sturnus vulgaris	timing of breeding	0.345365	0.147442	0.274538	0.188982
PAIRED	Sturnus vulgaris	timing of breeding	0.159447	0.147442	0.239698	0.188982
PAIRED	Tachycineta bicolor	reproductive success	0.244774	0.142857	0.0226239	0.109109
PAIRED	Taeniopygia guttata	reproductive success	0.342828	0.176777	-0.189009	0.213201
PAIRED	Taeniopygia guttata	survival	-0.352246	0.124035	-0.337841	0.120386
PAIRED	Turdus migratorius	offspring quality or condition	0.429843	0.27735	-0.680197	0.408248
PAIRED	Turdus migratorius	parental quality	0.0591615	0.208514	-0.535313	0.27735
PAIRED	Turdus migratorius	parental quality	0.00745349	0.223607	0.0149066	0.301511
PAIRED	Turdus migratorius	reproductive success	0.183217	0.176777	-0.21177	0.25
PAIRED	Turdus migratorius	reproductive success	0.446592	0.188982	-0.188067	0.267261
PAIRED	Turdus migratorius	timing of breeding	0.164642	0.174078	0.156638	0.235702
PAIRED	Tyto alba	offspring quality or condition	0.376886	0.169031	-0.15114	0.174078
PAIRED	Tyto alba	reproductive success	0.120581	0.182574	0.183017	0.0800641
PAIRED	Tyto alba	offspring quality or condition	0.331647	0.158114	0.110447	0.176777
PAIRED	Zonotrichia albicollis	reproductive success	0.279039	0.162221	0.345282	0.149071
PAIRED	Zonotrichia albicollis	reproductive success	-0.172719	0.150756	-0.417671	0.145865
PAIRED	Zonotrichia albicollis	survival	-0.0383523	0.118678	0.00746	0.1026
UNPAIRED	Apalis thoracica	offspring quality or condition	-0.697611	0.353553
UNPAIRED	Apalis thoracica	reproductive success	-0.31543	0.377964
UNPAIRED	Athene noctua	offspring quality or condition	0.661095	0.288675
UNPAIRED	Athene noctua	offspring quality or condition	-0.305644	0.288675
UNPAIRED	Athene noctua	reproductive success	0.0377875	0.258199
UNPAIRED	Athene noctua	reproductive success	0.573393	0.258199
UNPAIRED	Cardinalis cardinalis	parental quality	0.484861	0.223607
UNPAIRED	Cardinalis cardinalis	reproductive success	0.558715	0.174078
UNPAIRED	Cardinalis cardinalis	timing of breeding	0.42869	0.179605
UNPAIRED	Charadrius alexandrinus	offspring quality or condition	1.1987	0.57735
UNPAIRED	Charadrius alexandrinus	timing of breeding	0.16661	0.57735
UNPAIRED	Chloephaga picta	offspring quality or condition	0.589614	0.242536
UNPAIRED	Chloephaga picta	offspring quality or condition	0.498783	0.242536
UNPAIRED	Chloephaga picta	reproductive success	0.678188	0.242536
UNPAIRED	Falco tinnunculus	reproductive success	0.228152	0.065938
UNPAIRED	Falco tinnunculus	timing of breeding	-0.301532	0.0873704
UNPAIRED	Falco tinnunculus	timing of breeding	0.317247	0.131306
UNPAIRED	Ficedula albicollis	parental quality	-0.318368	0.152499
UNPAIRED	Ficedula albicollis	parental quality	0	0.152499
UNPAIRED	Ficedula albicollis	parental quality	0.0773824	0.152499
UNPAIRED	Ficedula albicollis	parental quality	-0.332119	0.152499
UNPAIRED	Ficedula albicollis	parental quality	-0.0785986	0.152499
UNPAIRED	Ficedula albicollis	parental quality	0.0842747	0.152499
UNPAIRED	Ficedula albicollis	reproductive success	0.0190023	0.0559017
UNPAIRED	Ficedula albicollis	reproductive success	-0.214958	0.104828
UNPAIRED	Ficedula hypoleuca	offspring quality or condition	-0.775402	0.149071
UNPAIRED	Ficedula hypoleuca	offspring quality or condition	-0.123998	0.149071
UNPAIRED	Ficedula hypoleuca	reproductive success	0.0617363	0.0344418
UNPAIRED	Ficedula hypoleuca	reproductive success	0.0557225	0.0540738
UNPAIRED	Ficedula hypoleuca	reproductive success	0.0774151	0.0543125
UNPAIRED	Ficedula hypoleuca	reproductive success	0.0537096	0.0540738
UNPAIRED	Ficedula hypoleuca	survival	0.187644	0.0540738
UNPAIRED	Ficedula hypoleuca	reproductive success	0.128788	0.057735
UNPAIRED	Ficedula hypoleuca	reproductive success	0.284659	0.108465
UNPAIRED	Ficedula hypoleuca	timing of breeding	0.313817	0.108465
UNPAIRED	Geothlypis trichas	reproductive success	0.404805	0.121268
UNPAIRED	Geothlypis trichas	reproductive success	-0.249383	0.121268
UNPAIRED	Geothlypis trichas	reproductive success	-0.37726	0.121268
UNPAIRED	Geothlypis trichas	reproductive success	-0.1858	0.121268
UNPAIRED	Geothlypis trichas	reproductive success	-0.00888129	0.121268
UNPAIRED	Geothlypis trichas	reproductive success	0.141356	0.121268
UNPAIRED	Geothlypis trichas	reproductive success	0.201261	0.121268
UNPAIRED	Geothlypis trichas	reproductive success	0.084116	0.121268
UNPAIRED	Geothlypis trichas	survival	-0.245098	0.121268
UNPAIRED	Geothlypis trichas	survival	-0.215577	0.121268
UNPAIRED	Geothlypis trichas	survival	0.130745	0.121268
UNPAIRED	Geothlypis trichas	survival	-0.084116	0.121268
UNPAIRED	Hirundo rustica	parental quality	-0.56603	0.204124
UNPAIRED	Hirundo rustica	parental quality	0.104011	0.204124
UNPAIRED	Hirundo rustica	parental quality	0.209387	0.204124
UNPAIRED	Hirundo rustica	parental quality	-0.100335	0.204124
UNPAIRED	Hirundo rustica	parental quality	-0.554912	0.25
UNPAIRED	Hirundo rustica	reproductive success	0.143783	0.150756
UNPAIRED	Hirundo rustica	reproductive success	0.436525	0.150756
UNPAIRED	Hirundo rustica	timing of breeding	0.302414	0.142857
UNPAIRED	Hirundo rustica	timing of breeding	0.46443	0.150756
UNPAIRED	Luscinia svecica	offspring quality or condition	0.741416	0.408248
UNPAIRED	Luscinia svecica	offspring quality or condition	0.00800017	0.2
UNPAIRED	Luscinia svecica	parental quality	-0.223656	0.2
UNPAIRED	Luscinia svecica	parental quality	-0.181983	0.2
UNPAIRED	Luscinia svecica	parental quality	-0.0600722	0.2
UNPAIRED	Luscinia svecica	parental quality	0.0500417	0.204124
UNPAIRED	Luscinia svecica	reproductive success	-0.100335	0.223607
UNPAIRED	Luscinia svecica	timing of breeding	-0.171667	0.223607
UNPAIRED	Cyanistes caeruleus	reproductive success	-0.308608	0.166667
UNPAIRED	Cyanistes caeruleus	reproductive success	0.317892	0.179605
UNPAIRED	Cyanistes caeruleus	reproductive success	0.338175	0.124035
UNPAIRED	Cyanistes caeruleus	survival	0.276259	0.116248
UNPAIRED	Cyanistes caeruleus	timing of breeding	0.241923	0.124035
UNPAIRED	Cyanistes caeruleus	reproductive success	0.215788	0.223607
UNPAIRED	Parus major	offspring quality or condition	-0.143026	0.0221676
UNPAIRED	Parus major	offspring quality or condition	0.0853881	0.0221676
UNPAIRED	Parus major	offspring quality or condition	0.311181	0.11547
UNPAIRED	Parus major	offspring quality or condition	-0.145134	0.11547
UNPAIRED	Parus major	offspring quality or condition	-0.0550204	0.11547
UNPAIRED	Parus major	offspring quality or condition	0.0389151	0.11547
UNPAIRED	Parus major	offspring quality or condition	-0.0550204	0.11547
UNPAIRED	Parus major	offspring quality or condition	0.292265	0.11547
UNPAIRED	Parus major	offspring quality or condition	0.168866	0.11547
UNPAIRED	Parus major	offspring quality or condition	-0.218451	0.11547
UNPAIRED	Parus major	offspring quality or condition	-0.0243062	0.11547
UNPAIRED	Parus major	parental quality	-0.146913	0.117851
UNPAIRED	Parus major	parental quality	0.010072	0.117851
UNPAIRED	Parus major	parental quality	-0.0658904	0.117851
UNPAIRED	Parus major	reproductive success	-0.0136926	0.117041
UNPAIRED	Parus major	reproductive success	-0.235002	0.117041
UNPAIRED	Parus major	reproductive success	-0.207669	0.117041
UNPAIRED	Parus major	reproductive success	-0.345064	0.125
UNPAIRED	Parus major	reproductive success	-0.0931907	0.174078
UNPAIRED	Petronia petronia	offspring quality or condition	0.415733	0.110432
UNPAIRED	Petronia petronia	offspring quality or condition	-0.293893	0.164399
UNPAIRED	Petronia petronia	offspring quality or condition	0.243347	0.174078
UNPAIRED	Phaethon rubricauda	offspring quality or condition	0.002	0.141421
UNPAIRED	Phaethon rubricauda	timing of breeding	-0.100335	0.0816497
UNPAIRED	Protonotaria citrea	parental quality	0.59683	0.229416
UNPAIRED	Protonotaria citrea	parental quality	0.10296	0.235702
UNPAIRED	Protonotaria citrea	reproductive success	0.236818	0.0798087
UNPAIRED	Setophaga ruticilla	parental quality	-0.733751	0.353553
UNPAIRED	Setophaga ruticilla	reproductive success	-0.7787	0.288675
UNPAIRED	Sialia currucoides	parental quality	-0.223656	0.140028
UNPAIRED	Sialia currucoides	parental quality	0.298566	0.27735
UNPAIRED	Sialia currucoides	reproductive success	0.337914	0.158114
UNPAIRED	Sialia currucoides	reproductive success	0.213171	0.267261
UNPAIRED	Sialia currucoides	reproductive success	0.326259	0.158114
UNPAIRED	Sialia sialis	parental quality	0.0801713	0.078811
UNPAIRED	Somateria mollissima	reproductive success	0.794809	0.258199
UNPAIRED	Somateria mollissima	reproductive success	0.523484	0.27735
UNPAIRED	Somateria mollissima	reproductive success	0.0453899	0.0696733
UNPAIRED	Tachycineta bicolor	offspring quality or condition	-0.266108	0.25
UNPAIRED	Tachycineta bicolor	offspring quality or condition	0.223656	0.174078
UNPAIRED	Tachycineta bicolor	offspring quality or condition	0.725005	0.267261
UNPAIRED	Tachycineta bicolor	offspring quality or condition	-0.420082	0.182574
UNPAIRED	Tachycineta bicolor	offspring quality or condition	0.266108	0.242536
UNPAIRED	Tachycineta bicolor	reproductive success	-0.00205061	0.142857
UNPAIRED	Tachycineta bicolor	reproductive success	-0.11374	0.142857
UNPAIRED	Tachycineta bicolor	offspring quality or condition	0.358572	0.171499
UNPAIRED	Tachycineta bicolor	reproductive success	-0.112719	0.0495074
UNPAIRED	Tachycineta bicolor	reproductive success	-0.124963	0.0495074
UNPAIRED	Taeniopygia guttata	reproductive success	0.304034	0.176777
UNPAIRED	Taeniopygia guttata	reproductive success	0.298566	0.176777
UNPAIRED	Taeniopygia guttata	survival	0.189082	0.124035
UNPAIRED	Tyto alba	timing of breeding	-0.19636	0.0743294
UNPAIRED	Tyto alba	offspring quality or condition	0.503925	0.169031
UNPAIRED	Tyto alba	offspring quality or condition	0.530828	0.188982
UNPAIRED	Tyto alba	offspring quality or condition	0.314639	0.158114
UNPAIRED	Tyto alba	offspring quality or condition	0.193442	0.0766965
UNPAIRED	Tyto alba	offspring quality or condition	1.12936	0.316228
UNPAIRED	Zonotrichia albicollis	survival	0.0986504	0.118678
UNPAIRED	Zonotrichia albicollis	survival	-0.0232474	0.118678
UNPAIRED	Apalis thoracica	parental quality			1.44947	0.333333
UNPAIRED	Cardinalis cardinalis	parental quality			-0.532024	0.235702
UNPAIRED	Cardinalis cardinalis	reproductive success			-0.529206	0.196116
UNPAIRED	Eumomota superciliosa	reproductive success			0.357619	0.125988
UNPAIRED	Eumomota superciliosa	reproductive success			0.430579	0.144338
UNPAIRED	Eumomota superciliosa	reproductive success			0.493998	0.213201
UNPAIRED	Falco tinnunculus	reproductive success			0.203812	0.0845154
UNPAIRED	Ficedula albicollis	reproductive success			0.223656	0.113961
UNPAIRED	Ficedula albicollis	timing of breeding			0.192337	0.113961
UNPAIRED	Ficedula albicollis	parental quality			-0.0320789	0.171499
UNPAIRED	Ficedula albicollis	parental quality			-0.343587	0.171499
UNPAIRED	Ficedula albicollis	parental quality			-0.0622683	0.171499
UNPAIRED	Ficedula albicollis	parental quality			-0.224906	0.171499
UNPAIRED	Ficedula albicollis	parental quality			-0.186625	0.171499
UNPAIRED	Ficedula hypoleuca	reproductive success			0.131799	0.102062
UNPAIRED	Ficedula hypoleuca	reproductive success			0.12782	0.102062
UNPAIRED	Ficedula hypoleuca	timing of breeding			-0.120581	0.174078
UNPAIRED	Ficedula hypoleuca	timing of breeding			0.213171	0.125
UNPAIRED	Ficedula hypoleuca	timing of breeding			-0.181983	0.164399
UNPAIRED	Ficedula hypoleuca	timing of breeding			-0.0200027	0.133631
UNPAIRED	Ficedula hypoleuca	timing of breeding			0.234189	0.125
UNPAIRED	Geothlypis trichas	reproductive success			-0.30952	0.164399
UNPAIRED	Geothlypis trichas	reproductive success			-0.344695	0.164399
UNPAIRED	Geothlypis trichas	reproductive success			0.408618	0.160128
UNPAIRED	Geothlypis trichas	reproductive success			0.339831	0.160128
UNPAIRED	Geothlypis trichas	reproductive success			0.359794	0.160128
UNPAIRED	Geothlypis trichas	survival			0.0998341	0.111803
UNPAIRED	Geothlypis trichas	survival			0.209767	0.112509
UNPAIRED	Geothlypis trichas	survival			0.117126	0.112509
UNPAIRED	Geothlypis trichas	survival			-0.135981	0.112509
UNPAIRED	Hirundo rustica	parental quality			-0.53582	0.196116
UNPAIRED	Hirundo rustica	parental quality			0.0294841	0.196116
UNPAIRED	Hirundo rustica	parental quality			0.348596	0.196116
UNPAIRED	Hirundo rustica	parental quality			-0.0833094	0.196116
UNPAIRED	Hirundo rustica	reproductive success			0.378073	0.196116
UNPAIRED	Hirundo rustica	timing of breeding			0.416949	0.196116
UNPAIRED	Hirundo rustica	reproductive success			-0.382642	0.213201
UNPAIRED	Hirundo rustica	reproductive success			0.593475	0.188982
UNPAIRED	Hirundo rustica	reproductive success			0.25402	0.188982
UNPAIRED	Hirundo rustica	reproductive success			0.867301	0.316228
UNPAIRED	Hirundo rustica	reproductive success			0.741416	0.333333
UNPAIRED	Luscinia svecica	reproductive success			0.101255	0.144338
UNPAIRED	Luscinia svecica	reproductive success			0.0599641	0.144338
UNPAIRED	Luscinia svecica	reproductive success			0.0471254	0.144338
UNPAIRED	Luscinia svecica	reproductive success			-0.017142	0.144338
UNPAIRED	Luscinia svecica	reproductive success			-0.0592948	0.136083
UNPAIRED	Luscinia svecica	reproductive success			0.423649	0.160128
UNPAIRED	Luscinia svecica	reproductive success			0.15114	0.160128
UNPAIRED	Luscinia svecica	reproductive success			0.13074	0.160128
UNPAIRED	Luscinia svecica	reproductive success			0.0400214	0.160128
UNPAIRED	Luscinia svecica	reproductive success			-0.0600722	0.166667
UNPAIRED	Luscinia svecica	reproductive success			0.52502	0.160128
UNPAIRED	Luscinia svecica	reproductive success			0.305135	0.160128
UNPAIRED	Luscinia svecica	reproductive success			-0.0355383	0.160128
UNPAIRED	Luscinia svecica	reproductive success			0.0358722	0.160128
UNPAIRED	Luscinia svecica	reproductive success			2.30162	0.2
UNPAIRED	Luscinia svecica	reproductive success			-0.017543	0.166667
UNPAIRED	Luscinia svecica	reproductive success			0.0903841	0.27735
UNPAIRED	Luscinia svecica	reproductive success			0.230111	0.156174
UNPAIRED	Luscinia svecica	reproductive success			0.0332759	0.288675
UNPAIRED	Luscinia svecica	reproductive success			0.221134	0.160128
UNPAIRED	Luscinia svecica	timing of breeding			0.17375	0.25
UNPAIRED	Luscinia svecica	timing of breeding			0.286546	0.158114
UNPAIRED	Cyanistes caeruleus	offspring quality or condition			0.49558	0.196116
UNPAIRED	Parus major	offspring quality or condition			0.225502	0.0291358
UNPAIRED	Parus major	offspring quality or condition			0.30919	0.111803
UNPAIRED	Parus major	offspring quality or condition			0.0219511	0.111803
UNPAIRED	Parus major	offspring quality or condition			0.0367525	0.111803
UNPAIRED	Parus major	offspring quality or condition			-0.00115163	0.111803
UNPAIRED	Parus major	offspring quality or condition			-0.00345032	0.111803
UNPAIRED	Parus major	offspring quality or condition			0.0362659	0.111803
UNPAIRED	Parus major	offspring quality or condition			-0.0728197	0.111803
UNPAIRED	Parus major	offspring quality or condition			-0.073505	0.111803
UNPAIRED	Parus major	offspring quality or condition			0.241148	0.111803
UNPAIRED	Parus major	offspring quality or condition			-0.0512764	0.111803
UNPAIRED	Parus major	offspring quality or condition			0.00364904	0.111803
UNPAIRED	Parus major	offspring quality or condition			0.0196626	0.111803
UNPAIRED	Parus major	offspring quality or condition			-0.0355484	0.109109
UNPAIRED	Parus major	offspring quality or condition			-0.150091	0.109109
UNPAIRED	Parus major	offspring quality or condition			0.393379	0.109109
UNPAIRED	Parus major	offspring quality or condition			0.0539687	0.109109
UNPAIRED	Parus major	offspring quality or condition			0.0671517	0.102062
UNPAIRED	Parus major	reproductive success			-0.0339618	0.0966736
UNPAIRED	Parus major	reproductive success			-0.0829996	0.107211
UNPAIRED	Petronia petronia	offspring quality or condition			-0.390825	0.131306
UNPAIRED	Petronia petronia	offspring quality or condition			-0.284679	0.129099
UNPAIRED	Petronia petronia	offspring quality or condition			0.213104	0.188982
UNPAIRED	Petronia petronia	offspring quality or condition			-0.0524623	0.196116
UNPAIRED	Petronia petronia	offspring quality or condition			0.628316	0.204124
UNPAIRED	Setophaga ruticilla	parental quality			0.0824787	0.188982
UNPAIRED	Setophaga ruticilla	parental quality			-0.203096	0.188982
UNPAIRED	Setophaga ruticilla	parental quality			-0.0737879	0.188982
UNPAIRED	Setophaga ruticilla	parental quality			-0.247025	0.188982
UNPAIRED	Setophaga ruticilla	parental quality			0.668399	0.185695
UNPAIRED	Setophaga ruticilla	reproductive success			0.298842	0.119523
UNPAIRED	Setophaga ruticilla	reproductive success			0.370484	0.162221
UNPAIRED	Sialia currucoides	parental quality			0.0902442	0.132453
UNPAIRED	Sialia sialis	offspring quality or condition			0.497311	0.258199
UNPAIRED	Sialia sialis	parental quality			-0.15114	0.235702
UNPAIRED	Sialia sialis	parental quality			0.0500417	0.235702
UNPAIRED	Sialia sialis	parental quality			0.472231	0.288675
UNPAIRED	Sialia sialis	parental quality			-0.287682	0.288675
UNPAIRED	Sialia sialis	reproductive success			0.100335	0.242536
UNPAIRED	Sialia sialis	reproductive success			0.725005	0.242536
UNPAIRED	Sialia sialis	timing of breeding			0.497311	0.223607
UNPAIRED	Tachycineta bicolor	reproductive success			-0.024077	0.109109
UNPAIRED	Tachycineta bicolor	reproductive success			0.172768	0.0495074
UNPAIRED	Tyto alba	parental quality			0.4847	0.2
UNPAIRED	Tyto alba	reproductive success			0.266108	0.182574
UNPAIRED	Tyto alba	offspring quality or condition			0.250533	0.101535
UNPAIRED	Zonotrichia albicollis	reproductive success			0.0309241	0.0800641
UNPAIRED	Zonotrichia albicollis	reproductive success			-0.0973913	0.0800641
UNPAIRED	Zonotrichia albicollis	reproductive success			0.00746418	0.102598
UNPAIRED	Zonotrichia albicollis	reproductive success			-0.113804	0.0909091
UNPAIRED	Zonotrichia albicollis	reproductive success			0.187048	0.125
UNPAIRED	Zonotrichia albicollis	reproductive success			-0.326619	0.136083
UNPAIRED	Zonotrichia albicollis	survival			0.203551	0.149071
UNPAIRED	Zonotrichia albicollis	survival			-0.180045	0.145865
UNPAIRED	Petronia petronia	reproductive success	0.303613	0.156174
UNPAIRED	Catharacta maccormicki	reproductive success	0.341493	0.123091
UNPAIRED	Catharacta maccormicki	offspring quality or condition	0.288812	0.123091
UNPAIRED	Catharacta maccormicki	reproductive success	0.21016	0.123091
UNPAIRED	Catharacta maccormicki	survival	-0.362352	0.125988
UNPAIRED	Catharacta maccormicki	survival	0.268859	0.125988
UNPAIRED	Cyanistes caeruleus	reproductive success	0.241104	0.1
UNPAIRED	Cyanistes caeruleus	timing of breeding	0.170893	0.100504
UNPAIRED	Protonotaria citrea	reproductive success	0.415521	0.0813788
UNPAIRED	Protonotaria citrea	reproductive success	0.388264	0.0813788
UNPAIRED	Protonotaria citrea	reproductive success	0.276599	0.0813788
UNPAIRED	Protonotaria citrea	reproductive success	0.17602	0.0813788
UNPAIRED	Protonotaria citrea	reproductive success	0.103027	0.0813788
UNPAIRED	Protonotaria citrea	parental quality	0.0618245	0.164399
UNPAIRED	Protonotaria citrea	parental quality	-0.0362905	0.19245
UNPAIRED	Protonotaria citrea	parental quality	0.0607069	0.162221
UNPAIRED	Protonotaria citrea	parental quality	0.101356	0.196116
UNPAIRED	Protonotaria citrea	survival	-0.458145	0.147442
UNPAIRED	Protonotaria citrea	reproductive success	-0.175792	0.09245
UNPAIRED	Protonotaria citrea	reproductive success	0.49583	0.242536
UNPAIRED	Parus major	timing of breeding	0.407888	0.125
UNPAIRED	Parus major	offspring quality or condition			0.513819	0.2
UNPAIRED	Parus major	offspring quality or condition			0.396995	0.176777
PAIRED	Phalacrocorax carbo	timing of breeding	0.331647	0.101535	0.331647	0.101535
PAIRED	Phalacrocorax carbo	timing of breeding	0.276864	0.101535	0.276864	0.101535
PAIRED	Phalacrocorax carbo	timing of breeding	0.213171	0.101535	0.213171	0.101535
PAIRED	Phalacrocorax carbo	timing of breeding	0.161387	0.101535	0.161387	0.101535
PAIRED	Phalacrocorax carbo	timing of breeding	0.0200027	0.101535	0.234189	0.101535
PAIRED	Phalacrocorax carbo	timing of breeding	0.388423	0.101535	0.388423	0.101535
UNPAIRED	Phalacrocorax carbo	reproductive success			0.414762	0.125988
PAIRED	Pica pica	timing of breeding	-0.296678	0.377964	-0.0363582	0.377964
PAIRED	Pica pica	timing of breeding	0.0656822	0.353553	0.308648	0.353553
PAIRED	Pica pica	reproductive success	0.73089	0.353553	0.591655	0.353553
UNPAIRED	Carpodacus mexicanus	timing of breeding	0.100335	0.113961
UNPAIRED	Carpodacus mexicanus	reproductive success	-0.120581	0.158114
UNPAIRED	Carpodacus mexicanus	reproductive success	-0.120581	0.179605
UNPAIRED	Carpodacus mexicanus	reproductive success	-0.0600722	0.179605
UNPAIRED	Carpodacus mexicanus	survival	0.0701674	0.122169
UNPAIRED	Carpodacus mexicanus	reproductive success			0.118942	0.0686803
UNPAIRED	Carpodacus mexicanus	parental quality			0.447692	0.185695
UNPAIRED	Carpodacus mexicanus	survival			0.136031	0.0824786
UNPAIRED	Carpodacus mexicanus	survival			0.168271	0.0691714
UNPAIRED	Cardinalis cardinalis	parental quality	0.105665	0.267261
UNPAIRED	Cardinalis cardinalis	parental quality	-0.0696574	0.267261
UNPAIRED	Cardinalis cardinalis	parental quality			0.0902471	0.267261
UNPAIRED	Agelaius phoeniceus	timing of breeding	0.253281	0.109109
UNPAIRED	Agelaius phoeniceus	timing of breeding	0.185085	0.109109
UNPAIRED	Agelaius phoeniceus	parental quality			0.584599	0.333333
UNPAIRED	Agelaius phoeniceus	parental quality			0.260753	0.447214
UNPAIRED	Agelaius phoeniceus	parental quality			0.606983	0.447214
UNPAIRED	Agelaius phoeniceus	parental quality			0.777032	0.447214
UNPAIRED	Agelaius phoeniceus	parental quality			1.66584	0.447214
UNPAIRED	Agelaius phoeniceus	parental quality			0.789278	0.447214
UNPAIRED	Agelaius phoeniceus	parental quality			-0.527926	0.288675
UNPAIRED	Agelaius phoeniceus	parental quality			-0.616624	0.377964
UNPAIRED	Hirundo rustica	reproductive success	2.33965	0.0543125
UNPAIRED	Hirundo rustica	reproductive success	1.24579	0.0547997
UNPAIRED	Hirundo rustica	reproductive success			-0.148219	0.229416
UNPAIRED	Hirundo rustica	reproductive success			0.789432	0.229416
UNPAIRED	Hirundo rustica	reproductive success			0.789432	0.229416
UNPAIRED	Hirundo rustica	reproductive success			0.217376	0.0574485
UNPAIRED	Hirundo rustica	reproductive success			0.386808	0.0795557
UNPAIRED	Hirundo rustica	reproductive success			0.333284	0.121268
UNPAIRED	Hirundo rustica	survival			0.0345334	0.0467269
UNPAIRED	Hirundo rustica	timing of breeding			0.466981	0.0622573
UNPAIRED	Hirundo rustica	reproductive success			0.216211	0.0622573
UNPAIRED	Hirundo rustica	reproductive success			0.281909	0.0622573
UNPAIRED	Hirundo rustica	offspring quality or condition			0.411252	0.0622573
UNPAIRED	Hirundo rustica	offspring quality or condition			0.166627	0.0622573
UNPAIRED	Hirundo rustica	reproductive success			0.0664237	0.09245
UNPAIRED	Hirundo rustica	reproductive success			0.16207	0.09245
UNPAIRED	Hirundo rustica	offspring quality or condition			-0.576963	0.09245
UNPAIRED	Hirundo rustica	offspring quality or condition			0.202556	0.09245
UNPAIRED	Hirundo rustica	reproductive success			0.221482	0.0514344
PAIRED	Tyrannus forficatus	timing of breeding	0.155235	0.188982	0.445266	0.166667
UNPAIRED	Tyto alba	offspring quality or condition	0.423649	0.145865
UNPAIRED	Tyto alba	reproductive success	-0.0100003	0.145865
UNPAIRED	Falco naumanni	timing of breeding	0.0200027	0.0790569
UNPAIRED	Falco naumanni	reproductive success	0.0500417	0.0932505
UNPAIRED	Falco naumanni	reproductive success	0.110447	0.1
UNPAIRED	Falco naumanni	reproductive success	-0.030009	0.0916698
UNPAIRED	Falco naumanni	parental quality	0.194179	0.218218
UNPAIRED	Falco naumanni	parental quality	0.27765	0.218218
UNPAIRED	Falco naumanni	survival	0.100975	0.0655122
UNPAIRED	Falco naumanni	survival	0.10817	0.0655122
PAIRED	Colaptes auratus	timing of breeding	-0.331647	0.125988	-0.331647	0.127
