# Supplementary material for: Ornaments are equally informative in male and female birds
Source: Nat Commun. 2022 Oct 7;13:5917. doi: 10.1038/s41467-022-33548-7 (PMC9546859; doi:10.1038/s41467-022-33548-7)
Supplement: Supplementary file 10 — Source Data [file 41467_2022_33548_MOESM10_ESM.zip › Figure 3 source data.xlsx]

## Sheet: Fig3a
data.type	species	dimorphism.Cohend	dimorphism.CohendSE	female.effect.size.zr	female.effect.size.se	male.effect.size.zr	male.effect.size.se
PAIRED	Actitis macularius	-1.962	0.264049	0.609663	0.185695	0.303029	0.138675
PAIRED	Aethia cristatella	0.0300355	0.0866348	0.147051	0.267261	0.647523	0.176777
PAIRED	Anas crecca	0.345562	0.0590316	0.0914233	0.039163	0.0235544	0.0438108
PAIRED	Anas platyrhynchos	0.802496	0.32891	0.622363	0.25	0.366356	0.223607
PAIRED	Anas platyrhynchos	0.902774	0.332148	0.429886	0.25	-0.0652926	0.223607
PAIRED	Anas platyrhynchos	0.802496	0.32891	0.599978	0.25	0.542825	0.223607
PAIRED	Anas platyrhynchos	0.902774	0.332148	0.431098	0.25	0.352146	0.223607
PAIRED	Apalis thoracica	1.40192	0.362354	0.759117	0.258199	0.0316333	0.235702
PAIRED	Apalis thoracica	1.40192	0.362354	-0.280169	0.258199	0.887341	0.235702
PAIRED	Aptenodytes patagonicus	0.328683	0.114729	0.0684203	0.0813788	0.28285	0.0813788
PAIRED	Aptenodytes patagonicus	0.243772	0.114384	0.529264	0.0813788	0.66286	0.0813788
PAIRED	Aptenodytes patagonicus	0.235388	0.114356	-0.0404116	0.0813788	0.0484881	0.0813788
PAIRED	Aptenodytes patagonicus	0.654828	0.116976	0.662744	0.0813788	0.80089	0.0813788
PAIRED	Aptenodytes patagonicus	0.4555	0.11543	-0.111408	0.0813788	-0.0726966	0.0813788
PAIRED	Aptenodytes patagonicus	0.0408212	0.288828	-0.51	0.223607	0.29	0.204124
PAIRED	Aptenodytes patagonicus	0.00867704	0.288799	0.53	0.223607	-0.06	0.204124
PAIRED	Aptenodytes patagonicus	-0.00480763	0.288798	0.59	0.301511	-0.37	0.27735
PAIRED	Bubo bubo	-0.752653	0.340482	0.725005	0.316228	0.266108	0.27735
PAIRED	Spinus tristis	1.51835	0.30618	0.478199	0.242536	0.0737735	0.223607
PAIRED	Spinus tristis	1.90517	0.325258	0.507506	0.258199	-0.231657	0.258199
PAIRED	Cygnus atratus	0.177979	0.16363	-0.0701147	0.113961	0.0801713	0.125
PAIRED	Cygnus atratus	0.177979	0.16363	-0.0902442	0.113961	0.365444	0.125
PAIRED	Setophaga petechia	4.9208	0.397421	0.096992	0.119523	0.361418	0.09245
PAIRED	Setophaga petechia	4.45069	0.498444	-0.586799	0.218218	0.742469	0.174078
PAIRED	Setophaga petechia	3.40601	0.269451	0.156751	0.150756	0.140516	0.111803
PAIRED	Setophaga petechia	3.40601	0.269451	0.538586	0.196116	-0.00375789	0.149071
PAIRED	Setophaga petechia	4.45069	0.498444	-0.0277315	0.27735	0.85145	0.223607
PAIRED	Estrilda astrild	0.604386	0.140465	-0.3399	0.57735	0.437801	1
PAIRED	Eudyptes robustus	-0.420763	0.283245	0.337916	0.179605	0.679495	0.25
PAIRED	Eudyptes robustus	-0.400841	0.282961	1.28074	0.179605	0.746218	0.25
PAIRED	Eumomota superciliosa	0.477842	0.18365	-0.038644	0.142857	0.399937	0.131306
PAIRED	Falco tinnunculus			0.334672	0.145865	0.420601	0.185695
PAIRED	Ficedula hypoleuca	0.995798	0.18966	0.263184	0.0898027	0.705121	0.102062
PAIRED	Ficedula hypoleuca	3.82907	0.187009	0.238744	0.096225	-0.245446	0.118678
PAIRED	Ficedula hypoleuca	3.82907	0.187009	0.280155	0.096225	0.206309	0.118678
PAIRED	Ficedula hypoleuca	2.14144	0.134281	0.24002	0.096225	-0.0992858	0.118678
PAIRED	Ficedula hypoleuca	2.14144	0.134281	0.104919	0.096225	0.283172	0.118678
PAIRED	Fratercula arctica	0.430383	0.347565	0.733169	0.267261	-0.3341	0.258199
PAIRED	Lagopus lagopus	-1.01003	0.182788	0.483071	0.133631	0.438792	0.116248
PAIRED	Larosterna inca	0.092	0.200126	0.53606	0.132453	0.388423	0.160128
PAIRED	Larosterna inca	0.092	0.200126	0.423649	0.132453	0.342828	0.160128
PAIRED	Larosterna inca	-0.166	0.200364	0.100335	0.132453	0.202733	0.160128
PAIRED	Larosterna inca	0.520818	0.201378	0.234189	0.131306	0.298566	0.160128
PAIRED	Larosterna inca	0.228859	0.201685	0.331647	0.131306	0.0500417	0.160128
PAIRED	Limosa limosa	0.6563	0.249501	-0.287682	0.162221	0.237359	0.2
PAIRED	Panurus biarmicus	0.825837	0.278508	-0.163274	0.204124	0.402822	0.2
PAIRED	Panurus biarmicus	1.28802	0.255513	0.495477	0.204124	-0.0588009	0.2
PAIRED	Panurus biarmicus	2.74066	0.353772	0.521973	0.204124	-0.0685869	0.2
PAIRED	Panurus biarmicus	1.83093	0.305124	0.0898789	0.204124	0.179462	0.2
PAIRED	Cyanistes caeruleus	0.231534	0.209236	0.0214919	0.138675	0.0950711	0.156174
PAIRED	Cyanistes caeruleus	0.077313	0.208617	0.0247793	0.138675	0.0733136	0.156174
PAIRED	Phaethon rubricauda	0.353103	0.10167	0.0200027	0.152499	0.100335	0.188982
PAIRED	Phoenicopterus roseus	-0.589217	0.0514282	0.266108	0.109109	0.0100003	0.125
PAIRED	Pica pica	0.945055	0.184248	0.853359	0.301511	0.576193	0.229416
PAIRED	Sialia currucoides	3.38473	0.206728	0.110447	0.0966736	0.244774	0.0928477
PAIRED	Sialia currucoides	3.38473	0.206728	0.140926	0.100504	0.0600722	0.0940721
PAIRED	Sialia currucoides	3.38473	0.206728	0.110447	0.101015	0.0100003	0.0971286
PAIRED	Sialia currucoides	1.49214	0.21433	0.287682	0.133631	-0.140926	0.137361
PAIRED	Sialia currucoides	2.5841	0.267149	0.161387	0.133631	-0.192337	0.137361
PAIRED	Sialia currucoides	1.49214	0.21433	-0.0400214	0.133631	-0.030009	0.138675
PAIRED	Sialia currucoides	2.5841	0.267149	0.100335	0.133631	-0.0100003	0.138675
PAIRED	Sialia currucoides	1.49214	0.21433	0	0.132453	-0.0400214	0.137361
PAIRED	Sialia currucoides	2.5841	0.267149	-0.0200027	0.132453	-0.0200027	0.137361
PAIRED	Sialia currucoides	1.49214	0.21433	-0.0400214	0.19245	-0.0701147	0.19245
PAIRED	Sialia currucoides	2.5841	0.267149	0.298566	0.19245	0.030009	0.19245
PAIRED	Sterna dougallii	0.75354	0.0759323	0.298566	0.0482805	0.223656	0.0629941
PAIRED	Sterna dougallii	0.75354	0.0759323	0.140926	0.0469841	0.0902442	0.0618984
PAIRED	Sula leucogaster			0.455012	0.188982	0.331699	0.19245
PAIRED	Turdus migratorius	0.23184	0.228724	0.140926	0.182574	0.140926	0.188982
PAIRED	Turdus migratorius	0.606857	0.268668	0.56273	0.176777	0.202733	0.223607
PAIRED	Turdus migratorius	0.606857	0.268668	0.197968	0.174078	0.531783	0.223607
PAIRED	Tyto alba	-1.06037	0.223933	0.212125	0.142857	0.218854	0.160128
PAIRED	Tyto alba	-1.01091	0.344775	0.512126	0.166667	0.519093	0.166667
PAIRED	Zenaida aurita	1.09685	0.195835	0.630906	0.132453	0.113365	0.130189
PAIRED	Zenaida aurita	-0.231851	0.183199	-0.377044	0.132453	0.0435995	0.130189
PAIRED	Zenaida aurita	0.276883	0.18346	-0.093093	0.132453	-0.114705	0.130189
PAIRED	Zenaida aurita	-0.231851	0.183199	0.0703223	0.132453	-0.132922	0.130189
PAIRED	Zenaida aurita	0.276883	0.18346	0.263239	0.132453	-0.0899693	0.130189
PAIRED	Zenaida aurita	-0.436646	0.18475	-0.109668	0.132453	-0.119989	0.130189
PAIRED	Zenaida aurita	0.424901	0.184636	0.285919	0.132453	0.154984	0.130189
PAIRED	Zenaida aurita	-0.175798	0.182939	0.0219759	0.132453	0.197468	0.130189
PAIRED	Zenaida aurita	-0.0715875	0.182645	0.0795851	0.132453	0.0359945	0.130189
PAIRED	Zenaida aurita	-0.172475	0.182926	-0.0274687	0.132453	-0.154584	0.130189
PAIRED	Zenaida aurita	0.231177	0.183196	0.0357062	0.132453	-0.0392284	0.130189
PAIRED	Zenaida aurita	-0.436646	0.18475	0.265886	0.132453	-0.262999	0.130189
PAIRED	Zenaida aurita	0.424901	0.184636	-0.0678986	0.132453	0.10987	0.130189
PAIRED	Zenaida aurita	-0.175798	0.182939	-0.285919	0.132453	-0.050873	0.130189
PAIRED	Zenaida aurita	-0.0715875	0.182645	-0.157438	0.132453	-0.064187	0.130189
PAIRED	Zenaida aurita	-0.172475	0.182926	0.205183	0.132453	0.130945	0.130189
PAIRED	Zenaida aurita	-0.0187097	0.182591	0.507652	0.132453	-0.0149685	0.130189
PAIRED	Zenaida aurita	0.231177	0.183196	-0.0554416	0.132453	-0.127571	0.130189
UNPAIRED	Actitis macularius			0.669922	0.185695
UNPAIRED	Actitis macularius			0.663988	0.185695
UNPAIRED	Athene noctua			0.626381	0.258199
UNPAIRED	Athene noctua			0.0654187	0.258199
UNPAIRED	Athene noctua			-0.011952	0.258199
UNPAIRED	Athene noctua			-0.236826	0.258199
UNPAIRED	Cardinalis cardinalis			0.280937	0.113228
UNPAIRED	Cardinalis cardinalis			0.313252	0.113228
UNPAIRED	Cardinalis cardinalis			0.229742	0.113228
UNPAIRED	Cardinalis cardinalis			0.306813	0.113228
UNPAIRED	Spinus tristis			0.223656	0.258199
UNPAIRED	Spinus tristis			0.171667	0.258199
UNPAIRED	Spinus tristis			0.660957	0.242536
UNPAIRED	Spinus tristis			0.43441	0.258199
UNPAIRED	Spinus tristis			0.721763	0.229416
UNPAIRED	Spinus tristis			-0.0236044	0.229416
UNPAIRED	Spinus tristis			0.107561	0.223607
UNPAIRED	Spinus tristis			0.182874	0.223607
UNPAIRED	Spinus tristis			0.0367717	0.223607
UNPAIRED	Charadrius alexandrinus			0.475821	0.5
UNPAIRED	Chloephaga picta			0.418969	0.160128
UNPAIRED	Setophaga petechia			0.406554	0.158114
UNPAIRED	Estrilda astrild			0.172727	0.0816497
UNPAIRED	Estrilda astrild			0.171784	0.0816497
UNPAIRED	Estrilda astrild			0.179721	0.0816497
UNPAIRED	Estrilda astrild			0.182583	0.0816497
UNPAIRED	Estrilda astrild			0.170837	0.0816497
UNPAIRED	Falco tinnunculus			0.274489	0.0873704
UNPAIRED	Falco tinnunculus			0.353431	0.0573539
UNPAIRED	Falco tinnunculus			0.255413	0.057639
UNPAIRED	Falco tinnunculus			0.236341	0.0648204
UNPAIRED	Falco tinnunculus			-0.338873	0.125988
UNPAIRED	Falco tinnunculus			0.334032	0.125988
UNPAIRED	Ficedula albicollis			0.192337	0.100504
UNPAIRED	Ficedula albicollis			0.234189	0.100504
UNPAIRED	Ficedula hypoleuca			0.51007	0.185695
UNPAIRED	Ficedula hypoleuca			0.527625	0.185695
UNPAIRED	Geothlypis trichas			0.503473	0.111803
UNPAIRED	Hirundo rustica			0.544477	0.267261
UNPAIRED	Hirundo rustica			0.524116	0.267261
UNPAIRED	Lagopus lagopus			0.125271	0.054965
UNPAIRED	Lagopus lagopus			0.78706	0.242536
UNPAIRED	Lagopus lagopus			0.151705	0.054965
UNPAIRED	Lagopus lagopus			0.196727	0.0519875
UNPAIRED	Lagopus lagopus			0.279555	0.133631
UNPAIRED	Limosa limosa			-0.0345137	0.160128
UNPAIRED	Luscinia svecica			0.0801713	0.204124
UNPAIRED	Luscinia svecica			-0.030009	0.196116
UNPAIRED	Luscinia svecica			0.0902442	0.2
UNPAIRED	Luscinia svecica			0.100335	0.204124
UNPAIRED	Luscinia svecica			0.354093	0.140028
UNPAIRED	Luscinia svecica			0.287682	0.137361
UNPAIRED	Luscinia svecica			0.0952873	0.176777
UNPAIRED	Luscinia svecica			0.100335	0.116248
UNPAIRED	Luscinia svecica			0.22745	0.218218
UNPAIRED	Luscinia svecica			0.0968355	0.176777
UNPAIRED	Luscinia svecica			0.062223	0.176777
UNPAIRED	Luscinia svecica			0.131333	0.176777
UNPAIRED	Luscinia svecica			0.0952873	0.176777
UNPAIRED	Molothrus rufoaxillaris			0.0317486	0.19245
UNPAIRED	Molothrus rufoaxillaris			0.062637	0.27735
UNPAIRED	Molothrus rufoaxillaris			0.0230544	0.19245
UNPAIRED	Molothrus rufoaxillaris			0.0245873	0.27735
UNPAIRED	Panurus biarmicus			0.457659	0.204124
UNPAIRED	Cyanistes caeruleus			0.19753	0.208514
UNPAIRED	Parus major			0.222801	0.096225
UNPAIRED	Parus major			-0.0621526	0.0966736
UNPAIRED	Parus major			0.219485	0.0966736
UNPAIRED	Parus major			1.15682	0.333333
UNPAIRED	Parus major			0.403614	0.164399
UNPAIRED	Pica pica			-0.413434	0.218218
UNPAIRED	Pica pica			0.867301	0.333333
UNPAIRED	Sialia currucoides			0.342828	0.27735
UNPAIRED	Sialia sialis			-0.0800927	0.333333
UNPAIRED	Sialia sialis			-0.196936	0.301511
UNPAIRED	Somateria mollissima			0.923147	0.258199
UNPAIRED	Somateria mollissima			0.757974	0.27735
UNPAIRED	Somateria mollissima			0.149748	0.19245
UNPAIRED	Somateria mollissima			0.393881	0.19245
UNPAIRED	Somateria mollissima			0.682912	0.258199
UNPAIRED	Somateria mollissima			0.58745	0.27735
UNPAIRED	Somateria mollissima			-0.0243709	0.0696733
UNPAIRED	Tachycineta bicolor			-0.601002	0.242536
UNPAIRED	Tachycineta bicolor			-0.665636	0.316228
UNPAIRED	Tachycineta bicolor			0.552637	0.301511
UNPAIRED	Tyto alba			0.192337	0.169031
UNPAIRED	Tyto alba			0.171667	0.0610847
UNPAIRED	Tyto alba			0.0600722	0.0572598
UNPAIRED	Cardinalis cardinalis					0.294025	0.109109
UNPAIRED	Cardinalis cardinalis					0.457009	0.110432
UNPAIRED	Spinus tristis					-0.14317	0.218218
UNPAIRED	Spinus tristis					0.30886	0.223607
UNPAIRED	Spinus tristis					0.0736227	0.218218
UNPAIRED	Spinus tristis					-0.238523	0.25
UNPAIRED	Spinus tristis					0.437596	0.204124
UNPAIRED	Spinus tristis					0.410739	0.204124
UNPAIRED	Spinus tristis					-0.0776151	0.188982
UNPAIRED	Spinus tristis					0.240133	0.188982
UNPAIRED	Spinus tristis					0.118878	0.185695
UNPAIRED	Spinus tristis					-0.152837	0.185695
UNPAIRED	Spinus tristis					0.220874	0.188982
UNPAIRED	Spinus tristis					0.0896824	0.218218
UNPAIRED	Setophaga petechia					0.373415	0.144338
UNPAIRED	Setophaga petechia					0.139192	0.223607
UNPAIRED	Setophaga petechia					0.237726	0.0928477
UNPAIRED	Eudyptes robustus					0.708921	0.333333
UNPAIRED	Eudyptes robustus					1.15682	0.333333
UNPAIRED	Falco tinnunculus					0.371246	0.0845154
UNPAIRED	Falco tinnunculus					0.399191	0.185695
UNPAIRED	Ficedula albicollis					0.298566	0.113961
UNPAIRED	Ficedula albicollis					0.0305619	0.0583212
UNPAIRED	Ficedula albicollis					0.25672	0.119523
PAIRED	Ficedula hypoleuca			0.277423	0.13484	-0.110447	0.164399
UNPAIRED	Geothlypis trichas					0.202733	0.158114
UNPAIRED	Geothlypis trichas					0.181983	0.158114
UNPAIRED	Geothlypis trichas					0	0.160128
UNPAIRED	Geothlypis trichas					-0.0400214	0.160128
UNPAIRED	Geothlypis trichas					0.354093	0.160128
UNPAIRED	Geothlypis trichas					0.266108	0.166667
UNPAIRED	Geothlypis trichas					-0.13074	0.166667
UNPAIRED	Geothlypis trichas					-0.0701147	0.164399
UNPAIRED	Geothlypis trichas					0.459897	0.164399
UNPAIRED	Geothlypis trichas					-0.51007	0.166667
UNPAIRED	Geothlypis trichas					-0.413302	0.182574
UNPAIRED	Geothlypis trichas					0.391816	0.182574
UNPAIRED	Geothlypis trichas					0.608799	0.223607
UNPAIRED	Geothlypis trichas					0.653198	0.258199
UNPAIRED	Geothlypis trichas					0.208285	0.0821995
UNPAIRED	Geothlypis trichas					0.140589	0.101535
UNPAIRED	Geothlypis trichas					-0.0188097	0.123091
UNPAIRED	Geothlypis trichas					0.273585	0.0821995
UNPAIRED	Geothlypis trichas					0.0128692	0.101535
UNPAIRED	Geothlypis trichas					0.0395182	0.123091
UNPAIRED	Hirundo rustica					1.00138	0.377964
UNPAIRED	Lagopus lagopus					0.371764	0.140028
UNPAIRED	Lagopus lagopus					0.726526	0.179605
UNPAIRED	Lagopus lagopus					0.363121	0.140028
UNPAIRED	Limosa limosa					0.333988	0.19245
UNPAIRED	Limosa limosa					-0.0686476	0.19245
UNPAIRED	Panurus biarmicus					0.45134	0.2
UNPAIRED	Parus major					0.257829	0.145865
UNPAIRED	Parus major					-0.297724	0.0842152
UNPAIRED	Pica pica					0.554498	0.229416
UNPAIRED	Pica pica					0.824791	0.229416
UNPAIRED	Pica pica					0.468127	0.229416
UNPAIRED	Pica pica					0.626484	0.19245
UNPAIRED	Pica pica					0.430239	0.229416
UNPAIRED	Setophaga ruticilla					0.212785	0.130189
UNPAIRED	Setophaga ruticilla					0.255194	0.218218
UNPAIRED	Setophaga ruticilla					0.255053	0.169031
UNPAIRED	Setophaga ruticilla					0.575798	0.218218
UNPAIRED	Setophaga ruticilla					0	0.169031
UNPAIRED	Setophaga ruticilla					-0.33463	0.218218
UNPAIRED	Setophaga ruticilla					0	0.169031
UNPAIRED	Setophaga ruticilla					0	0.218218
UNPAIRED	Setophaga ruticilla					0.3937	0.169031
UNPAIRED	Setophaga ruticilla					0.176218	0.218218
UNPAIRED	Tyto alba					0.347179	0.171499
UNPAIRED	Zonotrichia albicollis					0.22646	0.090167
UNPAIRED	Zonotrichia albicollis					0.133765	0.119523
UNPAIRED	Zonotrichia albicollis					0.34084	0.13484
UNPAIRED	Zonotrichia albicollis					0.238563	0.119523
UNPAIRED	Zonotrichia albicollis					-0.181075	0.13484
UNPAIRED	Petronia petronia			0.331647	0.166667
UNPAIRED	Catharacta maccormicki					0.838847	0.377964
PAIRED	Aethia cristatella	0.166708	0.196474	0.40006	0.149071	0.0100003	0.13484
PAIRED	Aethia cristatella	0.166708	0.196474	0.120581	0.149071	0.0500417	0.13484
PAIRED	Aethia cristatella	0.125653	0.196328	-0.0100003	0.149071	-0.0100003	0.13484
PAIRED	Aethia cristatella	0.125653	0.196328	0.15114	0.149071	0.192337	0.13484
PAIRED	Anas platyrhynchos			-0.610687	0.301511	0.339831	0.204124
PAIRED	Anas platyrhynchos			-0.103896	0.301511	0.324718	0.204124
PAIRED	Anas platyrhynchos			-0.44108	0.301511	0.317737	0.204124
PAIRED	Anas platyrhynchos			-0.0100657	0.288675	0.379658	0.204124
PAIRED	Anas platyrhynchos			0.414134	0.288675	-0.009067	0.204124
PAIRED	Anas platyrhynchos			0.19869	0.288675	0.147785	0.204124
PAIRED	Anas platyrhynchos	-0.0642841	0.316502	-0.346574	0.301511	-0.225247	0.204124
PAIRED	Anas platyrhynchos	0.364011	0.31903	0.0408135	0.301511	-0.226957	0.204124
PAIRED	Anas platyrhynchos	0.781764	0.328285	-0.319839	0.301511	-0.138124	0.204124
PAIRED	Anas platyrhynchos	-0.0642841	0.316502	0.204265	0.288675	-0.251124	0.204124
PAIRED	Anas platyrhynchos	0.364011	0.31903	-0.0277315	0.288675	-0.121357	0.204124
PAIRED	Anas platyrhynchos	0.781764	0.328285	0.163355	0.288675	0.0489702	0.204124
UNPAIRED	Aptenodytes patagonicus					0.00500004	0.120386
PAIRED	Aptenodytes patagonicus	0.535398	0.170825	0.131956	0.130189	0.113958	0.124035
UNPAIRED	Pica pica					0.43505	0.176777
UNPAIRED	Pica pica					0.368211	0.176777
UNPAIRED	Cyanistes caeruleus			-0.31561	0.111111
UNPAIRED	Ficedula hypoleuca			-0.0743523	0.235702
UNPAIRED	Ficedula hypoleuca			-0.0788535	0.235702
UNPAIRED	Ficedula hypoleuca			0.218485	0.258199
UNPAIRED	Ficedula hypoleuca			-0.688267	0.258199
UNPAIRED	Ficedula hypoleuca			-0.481857	0.213201
UNPAIRED	Ficedula hypoleuca			-0.142885	0.213201
UNPAIRED	Ficedula hypoleuca			0.00519873	0.152499
UNPAIRED	Ficedula hypoleuca					-0.0413921	0.196116
UNPAIRED	Ficedula hypoleuca			0.211567	0.152499
UNPAIRED	Ficedula hypoleuca					0.426884	0.196116
UNPAIRED	Ficedula hypoleuca			0.489491	0.179605
UNPAIRED	Ficedula hypoleuca					0.433954	0.213201
UNPAIRED	Ficedula hypoleuca			0.124895	0.179605
UNPAIRED	Ficedula hypoleuca					0.388217	0.213201
PAIRED	Ficedula hypoleuca	2.14144	0.134281	0.0146857	0.133631	0.26909	0.188982
PAIRED	Ficedula hypoleuca	3.82907	0.187009	0.154306	0.133631	0.539914	0.188982
PAIRED	Larus canus	0.588478	0.0969489	0.213171	0.0980581	0.115511	0.0949158
PAIRED	Parus major	0.860846	0.524577	0.844686	0.301511	-0.0439858	0.213201
UNPAIRED	Carpodacus mexicanus			0.0852056	0.162221
UNPAIRED	Aethia cristatella			0.234189	0.0916698
UNPAIRED	Aethia cristatella					0.181983	0.0745356
PAIRED	Limosa lapponica			0.285078	0.109109	0.0995393	0.111803
PAIRED	Tyto alba	-0.83829	0.126717	0.0334189	0.188982	0.123241	0.2
UNPAIRED	Falco naumanni			0.0963006	0.0798087
UNPAIRED	Falco naumanni			0.00395284	0.0798087

## Sheet: Fig3b
data.type	species	dimorphism.Cohend	dimorphism.CohendSE	female.effect.size.zr	female.effect.size.se	male.effect.size.zr	male.effect.size.se
PAIRED	Bubulcus ibis	0.921463	0.128491	-0.185587	0.132453	0.118878	0.132453
PAIRED	Bubulcus ibis	0.921463	0.128491	0.220788	0.124035	0.00654649	0.223607
PAIRED	Bubulcus ibis	0.921463	0.128491	0.353965	0.144338	0.600526	0.144338
PAIRED	Bubulcus ibis	0.921463	0.128491	-0.247305	0.128037	0.175897	0.128037
PAIRED	Coracias garrulus	0.190609	0.283595	0.357619	0.174078	0.396769	0.185695
PAIRED	Cygnus atratus	0.177979	0.16363	0.348015	0.113961	0.402813	0.129099
PAIRED	Eumomota superciliosa	0.794646	0.130352	-0.281459	0.150756	0.383845	0.132453
PAIRED	Falco tinnunculus	1.22252	0.153305	0.236936	0.0985329	0.142099	0.110432
PAIRED	Falco tinnunculus	0.05	0.140745	0.340585	0.117041	0.0650918	0.119523
PAIRED	Falco tinnunculus	0.152604	0.140928	0.0969022	0.101535	-0.0163214	0.1066
PAIRED	Falco tinnunculus	1.22252	0.153305	0.261395	0.0932505	-0.0659826	0.111803
PAIRED	Falco tinnunculus	0.05	0.140745	0.260753	0.102598	0.0574632	0.111803
PAIRED	Falco tinnunculus	0.152604	0.140928	0.0138009	0.0920575	-0.109091	0.119523
PAIRED	Falco tinnunculus	-1.72888	0.148252	0.304839	0.0873704	0.243959	0.0845154
PAIRED	Ficedula albicollis	2.67203	0.486834	0.341258	0.288675	-0.282265	0.288675
PAIRED	Ficedula albicollis	2.92153	0.543087	-0.350704	0.301511	0.0536213	0.288675
PAIRED	Ficedula albicollis	2.51044	0.515476	-0.033012	0.301511	0.0510142	0.288675
PAIRED	Ficedula albicollis	2.67203	0.486834	-0.079165	0.288675	0.455122	0.288675
PAIRED	Ficedula albicollis	2.92153	0.543087	-0.160361	0.301511	0.0942783	0.288675
PAIRED	Ficedula albicollis	2.51044	0.515476	-0.263643	0.301511	-0.380682	0.288675
PAIRED	Ficedula albicollis	2.67203	0.486834	-0.19649	0.27735	-0.139192	0.27735
PAIRED	Ficedula albicollis	2.92153	0.543087	0.221555	0.288675	0.252748	0.27735
PAIRED	Ficedula albicollis	2.51044	0.515476	0.122408	0.288675	0.0639872	0.27735
PAIRED	Ficedula albicollis	2.67203	0.486834	-0.459897	0.160128	0.298566	0.160128
PAIRED	Ficedula albicollis	2.92153	0.543087	-0.0983156	0.301511	-0.020903	0.288675
PAIRED	Ficedula albicollis	2.51044	0.515476	-0.190056	0.301511	-0.27654	0.288675
PAIRED	Ficedula albicollis	2.92153	0.543087	0.202733	0.100504	0.244774	0.113961
PAIRED	Ficedula albicollis	2.67203	0.486834	0.302428	0.213201	0.142536	0.213201
PAIRED	Ficedula hypoleuca	3.82907	0.187009	0.00280449	0.096225	0.0220845	0.118678
PAIRED	Ficedula hypoleuca	2.14144	0.134281	0.276082	0.096225	-0.0413773	0.118678
PAIRED	Ficedula hypoleuca	3.82907	0.187009	0.141347	0.096225	-0.131217	0.118678
PAIRED	Ficedula hypoleuca	2.14144	0.134281	-0.167284	0.096225	-0.239181	0.118678
PAIRED	Aquila pennata	-0.461778	0.0714685	0.050987	0.05	-0.0109588	0.05
PAIRED	Hirundo rustica	2.76579	0.219108	0.238596	0.140028	0.0503294	0.140028
PAIRED	Hirundo rustica	0.203088	0.157061	0.177337	0.140028	0.101886	0.140028
PAIRED	Hirundo rustica	0.214706	0.157109	-0.167952	0.140028	0.289863	0.140028
PAIRED	Hirundo rustica	2.76579	0.219108	0.407943	0.138675	0.107664	0.138675
PAIRED	Hirundo rustica	0.203088	0.157061	0.0714045	0.138675	0.157116	0.138675
PAIRED	Hirundo rustica	0.214706	0.157109	-0.177062	0.138675	0.154451	0.138675
PAIRED	Hirundo rustica	2.76579	0.219108	0.307867	0.123091	0.135196	0.123091
PAIRED	Hirundo rustica	0.203088	0.157061	-0.0073301	0.123091	0.363347	0.123091
PAIRED	Hirundo rustica	0.214706	0.157109	-0.153332	0.123091	-0.0987964	0.123091
PAIRED	Hirundo rustica	2.08815	0.240351	0.210885	0.149071	0.0191623	0.19245
PAIRED	Hirundo rustica	1.94467	0.173814	0.470244	0.2	0.128743	0.188982
PAIRED	Hirundo rustica	1.94467	0.173814	0.615502	0.288675	0.810743	0.316228
PAIRED	Hirundo rustica	0.39106	0.150494	-0.152165	0.2	0.477884	0.188982
PAIRED	Hirundo rustica	0.39106	0.150494	0.381212	0.288675	0.887184	0.333333
UNPAIRED	Hirundo rustica					0.56395	0.316228
UNPAIRED	Hirundo rustica					0.630875	0.316228
PAIRED	Hirundo rustica	-0.192139	0.21746	0.0396807	0.125988	0.293522	0.09759
PAIRED	Hirundo rustica	0.482213	0.220091	0.244389	0.125988	0.077262	0.09759
PAIRED	Hirundo rustica	0.197268	0.217487	-0.0805355	0.125988	-0.258142	0.09759
PAIRED	Larosterna inca	0.092	0.200126	0.632833	0.235702	0.725005	0.333333
PAIRED	Larosterna inca	0.092	0.200126	0.590145	0.235702	0.459897	0.258199
PAIRED	Larosterna inca	0.092	0.200126	0.528782	0.267261	0.290442	0.223607
PAIRED	Megadyptes antipodes	-0.48756	0.210473	0.423805	0.160128	0.491392	0.174078
PAIRED	Megadyptes antipodes	-0.701616	0.2137	0.592258	0.160128	0.271022	0.5
PAIRED	Megadyptes antipodes	0.498779	0.210614	0.39237	0.408248	-0.268983	0.447214
PAIRED	Megadyptes antipodes	0.201723	0.207941	-0.351903	0.408248	-0.398931	0.447214
PAIRED	Cyanistes caeruleus	1.56447	0.292713	-0.0347035	0.185695	0.441791	0.185695
PAIRED	Cyanistes caeruleus	1.56447	0.292713	0.175789	0.185695	-0.295294	0.182574
PAIRED	Cyanistes caeruleus	1.56447	0.292713	0.332762	0.185695	0.0350143	0.182574
PAIRED	Cyanistes caeruleus	0.442217	0.24923	0.583913	0.208514	0.571246	0.208514
PAIRED	Cyanistes caeruleus	0.989468	0.260871	0.601561	0.208514	1.09995	0.208514
PAIRED	Cyanistes caeruleus	0.0235478	0.216968	0.0962966	0.141421	-0.063686	0.169031
PAIRED	Cyanistes caeruleus	0.038455	0.215714	0.164364	0.142857	0.082839	0.171499
PAIRED	Cyanistes caeruleus	0.625501	0.214748	-0.0868891	0.078326	0.0792551	0.0800641
PAIRED	Cyanistes caeruleus	2.82101	0.296146	-0.0627279	0.078326	0.0306174	0.0800641
PAIRED	Cyanistes caeruleus	2.56368	0.282998	-0.0627041	0.078326	-0.0523169	0.0800641
PAIRED	Cyanistes caeruleus	0.933274	0.220802	-0.31439	0.078326	-0.0827614	0.0800641
PAIRED	Parus major	0.83741	0.140629	-0.253742	0.1	0.134741	0.0995037
PAIRED	Petronia petronia	1.97319	0.302541	0.157462	0.2	0.023568	0.218218
PAIRED	Petronia petronia	0.673166	0.290857	0.00400002	0.208514	0.522984	0.208514
PAIRED	Phaethon rubricauda	0.353103	0.10167	0.30952	0.316228	0.693147	0.377964
PAIRED	Phalacrocorax aristotelis	-0.212223	0.225686	0.647523	0.213201	0.693147	0.223607
PAIRED	Phalacrocorax aristotelis	-0.212223	0.225686	0.0762802	0.213201	0.238612	0.223607
PAIRED	Poephila acuticauda	0.661648	0.145975	0.171667	0.136083	0.0500417	0.13484
PAIRED	Poephila acuticauda	1.21155	0.230659	0.0100003	0.19245	0	0.182574
PAIRED	Poephila acuticauda	0.460199	0.178416	-0.0400214	0.185695	0.110447	0.188982
PAIRED	Sialia currucoides	3.38473	0.206728	-0.0200027	0.162221	0.0400214	0.150756
PAIRED	Sialia currucoides	3.38473	0.206728	-0.0902442	0.137361	-0.120581	0.128037
PAIRED	Sialia sialis	2.1115	0.592579	0.15114	0.0863868	-0.100335	0.258199
PAIRED	Sialia sialis	2.1115	0.592579	0.160328	0.0678844	-0.15114	0.223607
PAIRED	Sterna dougallii	0.75354	0.0759323	0.255413	0.047036	0.255413	0.0617802
PAIRED	Sturnus vulgaris	2.68937	0.488326	0.345799	0.152499	0.168481	0.2
PAIRED	Sturnus vulgaris	0.0325875	0.353912	0.0255432	0.152499	-0.0111391	0.2
PAIRED	Sturnus vulgaris	2.68937	0.488326	0.000466252	0.152499	-0.194573	0.208514
PAIRED	Sturnus vulgaris	0.0325875	0.353912	-0.373002	0.152499	-0.0680414	0.208514
PAIRED	Sturnus vulgaris	2.68937	0.488326	0.561445	0.152499	0.517749	0.208514
PAIRED	Sturnus vulgaris	0.0325875	0.353912	0.0255432	0.152499	0.284057	0.208514
PAIRED	Sturnus vulgaris	2.68937	0.488326	0.185668	0.152499	-0.0810377	0.208514
PAIRED	Sturnus vulgaris	0.0325875	0.353912	-0.283172	0.152499	-0.255002	0.208514
PAIRED	Sturnus vulgaris	2.68937	0.488326	0.345365	0.147442	0.274538	0.188982
PAIRED	Sturnus vulgaris	0.0325875	0.353912	0.159447	0.147442	0.239698	0.188982
PAIRED	Tachycineta bicolor	0.984972	0.179639	0.244774	0.142857	0.0226239	0.109109
PAIRED	Taeniopygia guttata	1.46006	0.295625	0.342828	0.176777	-0.189009	0.213201
PAIRED	Taeniopygia guttata	1.46006	0.295625	-0.352246	0.124035	-0.337841	0.120386
PAIRED	Turdus migratorius	0.606857	0.268668	0.429843	0.27735	-0.680197	0.408248
PAIRED	Turdus migratorius	0.606857	0.268668	0.0591615	0.208514	-0.535313	0.27735
PAIRED	Turdus migratorius	0.606857	0.268668	0.00745349	0.223607	0.0149066	0.301511
PAIRED	Turdus migratorius	0.606857	0.268668	0.183217	0.176777	-0.21177	0.25
PAIRED	Turdus migratorius	0.606857	0.268668	0.446592	0.188982	-0.188067	0.267261
PAIRED	Turdus migratorius	0.606857	0.268668	0.164642	0.174078	0.156638	0.235702
PAIRED	Tyto alba	-0.83829	0.126717	0.376886	0.169031	-0.15114	0.174078
PAIRED	Tyto alba	-1.06037	0.223933	0.120581	0.182574	0.183017	0.0800641
PAIRED	Tyto alba	-0.83829	0.126717	0.331647	0.158114	0.110447	0.176777
PAIRED	Zonotrichia albicollis	0.342819	0.21602	0.279039	0.162221	0.345282	0.149071
PAIRED	Zonotrichia albicollis	0.834273	0.219825	-0.172719	0.150756	-0.417671	0.145865
PAIRED	Zonotrichia albicollis	0.508912	0.151892	-0.0383523	0.118678	0.00746	0.1026
UNPAIRED	Apalis thoracica			-0.697611	0.353553
UNPAIRED	Apalis thoracica			-0.31543	0.377964
UNPAIRED	Athene noctua			0.661095	0.288675
UNPAIRED	Athene noctua			-0.305644	0.288675
UNPAIRED	Athene noctua			0.0377875	0.258199
UNPAIRED	Athene noctua			0.573393	0.258199
UNPAIRED	Cardinalis cardinalis			0.484861	0.223607
UNPAIRED	Cardinalis cardinalis			0.558715	0.174078
UNPAIRED	Cardinalis cardinalis			0.42869	0.179605
UNPAIRED	Charadrius alexandrinus			1.1987	0.57735
UNPAIRED	Charadrius alexandrinus			0.16661	0.57735
UNPAIRED	Chloephaga picta			0.589614	0.242536
UNPAIRED	Chloephaga picta			0.498783	0.242536
UNPAIRED	Chloephaga picta			0.678188	0.242536
UNPAIRED	Falco tinnunculus			0.228152	0.065938
UNPAIRED	Falco tinnunculus			-0.301532	0.0873704
UNPAIRED	Falco tinnunculus			0.317247	0.131306
UNPAIRED	Ficedula albicollis			-0.318368	0.152499
UNPAIRED	Ficedula albicollis			0	0.152499
UNPAIRED	Ficedula albicollis			0.0773824	0.152499
UNPAIRED	Ficedula albicollis			-0.332119	0.152499
UNPAIRED	Ficedula albicollis			-0.0785986	0.152499
UNPAIRED	Ficedula albicollis			0.0842747	0.152499
UNPAIRED	Ficedula albicollis			0.0190023	0.0559017
UNPAIRED	Ficedula albicollis			-0.214958	0.104828
UNPAIRED	Ficedula hypoleuca			-0.775402	0.149071
UNPAIRED	Ficedula hypoleuca			-0.123998	0.149071
UNPAIRED	Ficedula hypoleuca			0.0617363	0.0344418
UNPAIRED	Ficedula hypoleuca			0.0557225	0.0540738
UNPAIRED	Ficedula hypoleuca			0.0774151	0.0543125
UNPAIRED	Ficedula hypoleuca			0.0537096	0.0540738
UNPAIRED	Ficedula hypoleuca			0.187644	0.0540738
UNPAIRED	Ficedula hypoleuca			0.128788	0.057735
UNPAIRED	Ficedula hypoleuca			0.284659	0.108465
UNPAIRED	Ficedula hypoleuca			0.313817	0.108465
UNPAIRED	Geothlypis trichas			0.404805	0.121268
UNPAIRED	Geothlypis trichas			-0.249383	0.121268
UNPAIRED	Geothlypis trichas			-0.37726	0.121268
UNPAIRED	Geothlypis trichas			-0.1858	0.121268
UNPAIRED	Geothlypis trichas			-0.00888129	0.121268
UNPAIRED	Geothlypis trichas			0.141356	0.121268
UNPAIRED	Geothlypis trichas			0.201261	0.121268
UNPAIRED	Geothlypis trichas			0.084116	0.121268
UNPAIRED	Geothlypis trichas			-0.245098	0.121268
UNPAIRED	Geothlypis trichas			-0.215577	0.121268
UNPAIRED	Geothlypis trichas			0.130745	0.121268
UNPAIRED	Geothlypis trichas			-0.084116	0.121268
UNPAIRED	Hirundo rustica			-0.56603	0.204124
UNPAIRED	Hirundo rustica			0.104011	0.204124
UNPAIRED	Hirundo rustica			0.209387	0.204124
UNPAIRED	Hirundo rustica			-0.100335	0.204124
UNPAIRED	Hirundo rustica			-0.554912	0.25
UNPAIRED	Hirundo rustica			0.143783	0.150756
UNPAIRED	Hirundo rustica			0.436525	0.150756
UNPAIRED	Hirundo rustica			0.302414	0.142857
UNPAIRED	Hirundo rustica			0.46443	0.150756
UNPAIRED	Luscinia svecica			0.741416	0.408248
UNPAIRED	Luscinia svecica			0.00800017	0.2
UNPAIRED	Luscinia svecica			-0.223656	0.2
UNPAIRED	Luscinia svecica			-0.181983	0.2
UNPAIRED	Luscinia svecica			-0.0600722	0.2
UNPAIRED	Luscinia svecica			0.0500417	0.204124
UNPAIRED	Luscinia svecica			-0.100335	0.223607
UNPAIRED	Luscinia svecica			-0.171667	0.223607
UNPAIRED	Cyanistes caeruleus			-0.308608	0.166667
UNPAIRED	Cyanistes caeruleus			0.317892	0.179605
UNPAIRED	Cyanistes caeruleus			0.338175	0.124035
UNPAIRED	Cyanistes caeruleus			0.276259	0.116248
UNPAIRED	Cyanistes caeruleus			0.241923	0.124035
UNPAIRED	Cyanistes caeruleus			0.215788	0.223607
UNPAIRED	Parus major			-0.143026	0.0221676
UNPAIRED	Parus major			0.0853881	0.0221676
UNPAIRED	Parus major			0.311181	0.11547
UNPAIRED	Parus major			-0.145134	0.11547
UNPAIRED	Parus major			-0.0550204	0.11547
UNPAIRED	Parus major			0.0389151	0.11547
UNPAIRED	Parus major			-0.0550204	0.11547
UNPAIRED	Parus major			0.292265	0.11547
UNPAIRED	Parus major			0.168866	0.11547
UNPAIRED	Parus major			-0.218451	0.11547
UNPAIRED	Parus major			-0.0243062	0.11547
UNPAIRED	Parus major			-0.146913	0.117851
UNPAIRED	Parus major			0.010072	0.117851
UNPAIRED	Parus major			-0.0658904	0.117851
UNPAIRED	Parus major			-0.0136926	0.117041
UNPAIRED	Parus major			-0.235002	0.117041
UNPAIRED	Parus major			-0.207669	0.117041
UNPAIRED	Parus major			-0.345064	0.125
UNPAIRED	Parus major			-0.0931907	0.174078
UNPAIRED	Petronia petronia			0.415733	0.110432
UNPAIRED	Petronia petronia			-0.293893	0.164399
UNPAIRED	Petronia petronia			0.243347	0.174078
UNPAIRED	Phaethon rubricauda			0.002	0.141421
UNPAIRED	Phaethon rubricauda			-0.100335	0.0816497
UNPAIRED	Protonotaria citrea			0.59683	0.229416
UNPAIRED	Protonotaria citrea			0.10296	0.235702
UNPAIRED	Protonotaria citrea			0.236818	0.0798087
UNPAIRED	Setophaga ruticilla			-0.733751	0.353553
UNPAIRED	Setophaga ruticilla			-0.7787	0.288675
UNPAIRED	Sialia currucoides			-0.223656	0.140028
UNPAIRED	Sialia currucoides			0.298566	0.27735
UNPAIRED	Sialia currucoides			0.337914	0.158114
UNPAIRED	Sialia currucoides			0.213171	0.267261
UNPAIRED	Sialia currucoides			0.326259	0.158114
UNPAIRED	Sialia sialis			0.0801713	0.078811
UNPAIRED	Somateria mollissima			0.794809	0.258199
UNPAIRED	Somateria mollissima			0.523484	0.27735
UNPAIRED	Somateria mollissima			0.0453899	0.0696733
UNPAIRED	Tachycineta bicolor			-0.266108	0.25
UNPAIRED	Tachycineta bicolor			0.223656	0.174078
UNPAIRED	Tachycineta bicolor			0.725005	0.267261
UNPAIRED	Tachycineta bicolor			-0.420082	0.182574
UNPAIRED	Tachycineta bicolor			0.266108	0.242536
UNPAIRED	Tachycineta bicolor			-0.00205061	0.142857
UNPAIRED	Tachycineta bicolor			-0.11374	0.142857
UNPAIRED	Tachycineta bicolor			0.358572	0.171499
UNPAIRED	Tachycineta bicolor			-0.112719	0.0495074
UNPAIRED	Tachycineta bicolor			-0.124963	0.0495074
UNPAIRED	Taeniopygia guttata			0.304034	0.176777
UNPAIRED	Taeniopygia guttata			0.298566	0.176777
UNPAIRED	Taeniopygia guttata			0.189082	0.124035
UNPAIRED	Tyto alba			-0.19636	0.0743294
UNPAIRED	Tyto alba			0.503925	0.169031
UNPAIRED	Tyto alba			0.530828	0.188982
UNPAIRED	Tyto alba			0.314639	0.158114
UNPAIRED	Tyto alba			0.193442	0.0766965
UNPAIRED	Tyto alba			1.12936	0.316228
UNPAIRED	Zonotrichia albicollis			0.0986504	0.118678
UNPAIRED	Zonotrichia albicollis			-0.0232474	0.118678
UNPAIRED	Apalis thoracica					1.44947	0.333333
UNPAIRED	Cardinalis cardinalis					-0.532024	0.235702
UNPAIRED	Cardinalis cardinalis					-0.529206	0.196116
UNPAIRED	Eumomota superciliosa					0.357619	0.125988
UNPAIRED	Eumomota superciliosa					0.430579	0.144338
UNPAIRED	Eumomota superciliosa					0.493998	0.213201
UNPAIRED	Falco tinnunculus					0.203812	0.0845154
UNPAIRED	Ficedula albicollis					0.223656	0.113961
UNPAIRED	Ficedula albicollis					0.192337	0.113961
UNPAIRED	Ficedula albicollis					-0.0320789	0.171499
UNPAIRED	Ficedula albicollis					-0.343587	0.171499
UNPAIRED	Ficedula albicollis					-0.0622683	0.171499
UNPAIRED	Ficedula albicollis					-0.224906	0.171499
UNPAIRED	Ficedula albicollis					-0.186625	0.171499
UNPAIRED	Ficedula hypoleuca					0.131799	0.102062
UNPAIRED	Ficedula hypoleuca					0.12782	0.102062
UNPAIRED	Ficedula hypoleuca					-0.120581	0.174078
UNPAIRED	Ficedula hypoleuca					0.213171	0.125
UNPAIRED	Ficedula hypoleuca					-0.181983	0.164399
UNPAIRED	Ficedula hypoleuca					-0.0200027	0.133631
UNPAIRED	Ficedula hypoleuca					0.234189	0.125
UNPAIRED	Geothlypis trichas					-0.30952	0.164399
UNPAIRED	Geothlypis trichas					-0.344695	0.164399
UNPAIRED	Geothlypis trichas					0.408618	0.160128
UNPAIRED	Geothlypis trichas					0.339831	0.160128
UNPAIRED	Geothlypis trichas					0.359794	0.160128
UNPAIRED	Geothlypis trichas					0.0998341	0.111803
UNPAIRED	Geothlypis trichas					0.209767	0.112509
UNPAIRED	Geothlypis trichas					0.117126	0.112509
UNPAIRED	Geothlypis trichas					-0.135981	0.112509
UNPAIRED	Hirundo rustica					-0.53582	0.196116
UNPAIRED	Hirundo rustica					0.0294841	0.196116
UNPAIRED	Hirundo rustica					0.348596	0.196116
UNPAIRED	Hirundo rustica					-0.0833094	0.196116
UNPAIRED	Hirundo rustica					0.378073	0.196116
UNPAIRED	Hirundo rustica					0.416949	0.196116
UNPAIRED	Hirundo rustica					-0.382642	0.213201
UNPAIRED	Hirundo rustica					0.593475	0.188982
UNPAIRED	Hirundo rustica					0.25402	0.188982
UNPAIRED	Hirundo rustica					0.867301	0.316228
UNPAIRED	Hirundo rustica					0.741416	0.333333
UNPAIRED	Luscinia svecica					0.101255	0.144338
UNPAIRED	Luscinia svecica					0.0599641	0.144338
UNPAIRED	Luscinia svecica					0.0471254	0.144338
UNPAIRED	Luscinia svecica					-0.017142	0.144338
UNPAIRED	Luscinia svecica					-0.0592948	0.136083
UNPAIRED	Luscinia svecica					0.423649	0.160128
UNPAIRED	Luscinia svecica					0.15114	0.160128
UNPAIRED	Luscinia svecica					0.13074	0.160128
UNPAIRED	Luscinia svecica					0.0400214	0.160128
UNPAIRED	Luscinia svecica					-0.0600722	0.166667
UNPAIRED	Luscinia svecica					0.52502	0.160128
UNPAIRED	Luscinia svecica					0.305135	0.160128
UNPAIRED	Luscinia svecica					-0.0355383	0.160128
UNPAIRED	Luscinia svecica					0.0358722	0.160128
UNPAIRED	Luscinia svecica					2.30162	0.2
UNPAIRED	Luscinia svecica					-0.017543	0.166667
UNPAIRED	Luscinia svecica					0.0903841	0.27735
UNPAIRED	Luscinia svecica					0.230111	0.156174
UNPAIRED	Luscinia svecica					0.0332759	0.288675
UNPAIRED	Luscinia svecica					0.221134	0.160128
UNPAIRED	Luscinia svecica					0.17375	0.25
UNPAIRED	Luscinia svecica					0.286546	0.158114
UNPAIRED	Cyanistes caeruleus					0.49558	0.196116
UNPAIRED	Parus major					0.225502	0.0291358
UNPAIRED	Parus major					0.30919	0.111803
UNPAIRED	Parus major					0.0219511	0.111803
UNPAIRED	Parus major					0.0367525	0.111803
UNPAIRED	Parus major					-0.00115163	0.111803
UNPAIRED	Parus major					-0.00345032	0.111803
UNPAIRED	Parus major					0.0362659	0.111803
UNPAIRED	Parus major					-0.0728197	0.111803
UNPAIRED	Parus major					-0.073505	0.111803
UNPAIRED	Parus major					0.241148	0.111803
UNPAIRED	Parus major					-0.0512764	0.111803
UNPAIRED	Parus major					0.00364904	0.111803
UNPAIRED	Parus major					0.0196626	0.111803
UNPAIRED	Parus major					-0.0355484	0.109109
UNPAIRED	Parus major					-0.150091	0.109109
UNPAIRED	Parus major					0.393379	0.109109
UNPAIRED	Parus major					0.0539687	0.109109
UNPAIRED	Parus major					0.0671517	0.102062
UNPAIRED	Parus major					-0.0339618	0.0966736
UNPAIRED	Parus major					-0.0829996	0.107211
UNPAIRED	Petronia petronia					-0.390825	0.131306
UNPAIRED	Petronia petronia					-0.284679	0.129099
UNPAIRED	Petronia petronia					0.213104	0.188982
UNPAIRED	Petronia petronia					-0.0524623	0.196116
UNPAIRED	Petronia petronia					0.628316	0.204124
UNPAIRED	Setophaga ruticilla					0.0824787	0.188982
UNPAIRED	Setophaga ruticilla					-0.203096	0.188982
UNPAIRED	Setophaga ruticilla					-0.0737879	0.188982
UNPAIRED	Setophaga ruticilla					-0.247025	0.188982
UNPAIRED	Setophaga ruticilla					0.668399	0.185695
UNPAIRED	Setophaga ruticilla					0.298842	0.119523
UNPAIRED	Setophaga ruticilla					0.370484	0.162221
UNPAIRED	Sialia currucoides					0.0902442	0.132453
UNPAIRED	Sialia sialis					0.497311	0.258199
UNPAIRED	Sialia sialis					-0.15114	0.235702
UNPAIRED	Sialia sialis					0.0500417	0.235702
UNPAIRED	Sialia sialis					0.472231	0.288675
UNPAIRED	Sialia sialis					-0.287682	0.288675
UNPAIRED	Sialia sialis					0.100335	0.242536
UNPAIRED	Sialia sialis					0.725005	0.242536
UNPAIRED	Sialia sialis					0.497311	0.223607
UNPAIRED	Tachycineta bicolor					-0.024077	0.109109
UNPAIRED	Tachycineta bicolor					0.172768	0.0495074
UNPAIRED	Tyto alba					0.4847	0.2
UNPAIRED	Tyto alba					0.266108	0.182574
UNPAIRED	Tyto alba					0.250533	0.101535
UNPAIRED	Zonotrichia albicollis					0.0309241	0.0800641
UNPAIRED	Zonotrichia albicollis					-0.0973913	0.0800641
UNPAIRED	Zonotrichia albicollis					0.00746418	0.102598
UNPAIRED	Zonotrichia albicollis					-0.113804	0.0909091
UNPAIRED	Zonotrichia albicollis					0.187048	0.125
UNPAIRED	Zonotrichia albicollis					-0.326619	0.136083
UNPAIRED	Zonotrichia albicollis					0.203551	0.149071
UNPAIRED	Zonotrichia albicollis					-0.180045	0.145865
UNPAIRED	Petronia petronia			0.303613	0.156174
UNPAIRED	Catharacta maccormicki			0.341493	0.123091
UNPAIRED	Catharacta maccormicki			0.288812	0.123091
UNPAIRED	Catharacta maccormicki			0.21016	0.123091
UNPAIRED	Catharacta maccormicki			-0.362352	0.125988
UNPAIRED	Catharacta maccormicki			0.268859	0.125988
UNPAIRED	Cyanistes caeruleus			0.241104	0.1
UNPAIRED	Cyanistes caeruleus			0.170893	0.100504
UNPAIRED	Protonotaria citrea			0.415521	0.0813788
UNPAIRED	Protonotaria citrea			0.388264	0.0813788
UNPAIRED	Protonotaria citrea			0.276599	0.0813788
UNPAIRED	Protonotaria citrea			0.17602	0.0813788
UNPAIRED	Protonotaria citrea			0.103027	0.0813788
UNPAIRED	Protonotaria citrea			0.0618245	0.164399
UNPAIRED	Protonotaria citrea			-0.0362905	0.19245
UNPAIRED	Protonotaria citrea			0.0607069	0.162221
UNPAIRED	Protonotaria citrea			0.101356	0.196116
UNPAIRED	Protonotaria citrea			-0.458145	0.147442
UNPAIRED	Protonotaria citrea			-0.175792	0.09245
UNPAIRED	Protonotaria citrea			0.49583	0.242536
UNPAIRED	Parus major			0.407888	0.125
UNPAIRED	Parus major					0.513819	0.2
UNPAIRED	Parus major					0.396995	0.176777
PAIRED	Phalacrocorax carbo			0.331647	0.101535	0.331647	0.101535
PAIRED	Phalacrocorax carbo			0.276864	0.101535	0.276864	0.101535
PAIRED	Phalacrocorax carbo			0.213171	0.101535	0.213171	0.101535
PAIRED	Phalacrocorax carbo			0.161387	0.101535	0.161387	0.101535
PAIRED	Phalacrocorax carbo			0.0200027	0.101535	0.234189	0.101535
PAIRED	Phalacrocorax carbo			0.388423	0.101535	0.388423	0.101535
UNPAIRED	Phalacrocorax carbo					0.414762	0.125988
PAIRED	Pica pica	1.24945	0.41371	-0.296678	0.377964	-0.0363582	0.377964
PAIRED	Pica pica	1.24945	0.41371	0.0656822	0.353553	0.308648	0.353553
PAIRED	Pica pica	1.24945	0.41371	0.73089	0.353553	0.591655	0.353553
UNPAIRED	Carpodacus mexicanus			0.100335	0.113961
UNPAIRED	Carpodacus mexicanus			-0.120581	0.158114
UNPAIRED	Carpodacus mexicanus			-0.120581	0.179605
UNPAIRED	Carpodacus mexicanus			-0.0600722	0.179605
UNPAIRED	Carpodacus mexicanus			0.0701674	0.122169
UNPAIRED	Carpodacus mexicanus					0.118942	0.0686803
UNPAIRED	Carpodacus mexicanus					0.447692	0.185695
UNPAIRED	Carpodacus mexicanus					0.136031	0.0824786
UNPAIRED	Carpodacus mexicanus					0.168271	0.0691714
UNPAIRED	Cardinalis cardinalis			0.105665	0.267261
UNPAIRED	Cardinalis cardinalis			-0.0696574	0.267261
UNPAIRED	Cardinalis cardinalis					0.0902471	0.267261
UNPAIRED	Agelaius phoeniceus			0.253281	0.109109
UNPAIRED	Agelaius phoeniceus			0.185085	0.109109
UNPAIRED	Agelaius phoeniceus					0.584599	0.333333
UNPAIRED	Agelaius phoeniceus					0.260753	0.447214
UNPAIRED	Agelaius phoeniceus					0.606983	0.447214
UNPAIRED	Agelaius phoeniceus					0.777032	0.447214
UNPAIRED	Agelaius phoeniceus					1.66584	0.447214
UNPAIRED	Agelaius phoeniceus					0.789278	0.447214
UNPAIRED	Agelaius phoeniceus					-0.527926	0.288675
UNPAIRED	Agelaius phoeniceus					-0.616624	0.377964
UNPAIRED	Hirundo rustica			2.33965	0.0543125
UNPAIRED	Hirundo rustica			1.24579	0.0547997
UNPAIRED	Hirundo rustica					-0.148219	0.229416
UNPAIRED	Hirundo rustica					0.789432	0.229416
UNPAIRED	Hirundo rustica					0.789432	0.229416
UNPAIRED	Hirundo rustica					0.217376	0.0574485
UNPAIRED	Hirundo rustica					0.386808	0.0795557
UNPAIRED	Hirundo rustica					0.333284	0.121268
UNPAIRED	Hirundo rustica					0.0345334	0.0467269
UNPAIRED	Hirundo rustica					0.466981	0.0622573
UNPAIRED	Hirundo rustica					0.216211	0.0622573
UNPAIRED	Hirundo rustica					0.281909	0.0622573
UNPAIRED	Hirundo rustica					0.411252	0.0622573
UNPAIRED	Hirundo rustica					0.166627	0.0622573
UNPAIRED	Hirundo rustica					0.0664237	0.09245
UNPAIRED	Hirundo rustica					0.16207	0.09245
UNPAIRED	Hirundo rustica					-0.576963	0.09245
UNPAIRED	Hirundo rustica					0.202556	0.09245
UNPAIRED	Hirundo rustica					0.221482	0.0514344
PAIRED	Tyrannus forficatus	3.00987	0.285043	0.155235	0.188982	0.445266	0.166667
UNPAIRED	Tyto alba			0.423649	0.145865
UNPAIRED	Tyto alba			-0.0100003	0.145865
UNPAIRED	Falco naumanni			0.0200027	0.0790569
UNPAIRED	Falco naumanni			0.0500417	0.0932505
UNPAIRED	Falco naumanni			0.110447	0.1
UNPAIRED	Falco naumanni			-0.030009	0.0916698
UNPAIRED	Falco naumanni			0.194179	0.218218
UNPAIRED	Falco naumanni			0.27765	0.218218
UNPAIRED	Falco naumanni			0.100975	0.0655122
UNPAIRED	Falco naumanni			0.10817	0.0655122
PAIRED	Colaptes auratus	0.157647	0.208862	-0.331647	0.125988	-0.331647	0.127
