# Supplementary material for: Ornaments are equally informative in male and female birds
Source: Nat Commun. 2022 Oct 7;13:5917. doi: 10.1038/s41467-022-33548-7 (PMC9546859; doi:10.1038/s41467-022-33548-7)
Supplement: Supplementary file 10 — Source Data [file 41467_2022_33548_MOESM10_ESM.zip › Supplementary Figure 1 source data.xlsx]

## Sheet: FigS1
data.type	species	dimorphism.Cohend	dimorphism.CohendSE	female.effect.size.zr	female.effect.size.se	male.effect.size.zr	male.effect.size.se
PAIRED	Actitis macularius	-1.962	0.264049	0.609663	0.185695	0.303029	0.138675
PAIRED	Aethia cristatella	0.0300355	0.0866348	0.147051	0.267261	0.647523	0.176777
PAIRED	Anas crecca	0.345562	0.0590316	0.0914233	0.039163	0.0235544	0.0438108
PAIRED	Anas platyrhynchos	0.802496	0.32891	0.622363	0.25	0.366356	0.223607
PAIRED	Anas platyrhynchos	0.902774	0.332148	0.429886	0.25	-0.0652926	0.223607
PAIRED	Anas platyrhynchos	0.802496	0.32891	0.599978	0.25	0.542825	0.223607
PAIRED	Anas platyrhynchos	0.902774	0.332148	0.431098	0.25	0.352146	0.223607
PAIRED	Apalis thoracica	1.40192	0.362354	0.759117	0.258199	0.0316333	0.235702
PAIRED	Apalis thoracica	1.40192	0.362354	-0.280169	0.258199	0.887341	0.235702
PAIRED	Aptenodytes patagonicus	0.328683	0.114729	0.0684203	0.0813788	0.28285	0.0813788
PAIRED	Aptenodytes patagonicus	0.243772	0.114384	0.529264	0.0813788	0.66286	0.0813788
PAIRED	Aptenodytes patagonicus	0.235388	0.114356	-0.0404116	0.0813788	0.0484881	0.0813788
PAIRED	Aptenodytes patagonicus	0.654828	0.116976	0.662744	0.0813788	0.80089	0.0813788
PAIRED	Aptenodytes patagonicus	0.4555	0.11543	-0.111408	0.0813788	-0.0726966	0.0813788
PAIRED	Aptenodytes patagonicus	0.0408212	0.288828	-0.51	0.223607	0.29	0.204124
PAIRED	Aptenodytes patagonicus	0.00867704	0.288799	0.53	0.223607	-0.06	0.204124
PAIRED	Aptenodytes patagonicus	-0.00480763	0.288798	0.59	0.301511	-0.37	0.27735
PAIRED	Bubo bubo	-0.752653	0.340482	0.725005	0.316228	0.266108	0.27735
PAIRED	Spinus tristis	1.51835	0.30618	0.478199	0.242536	0.0737735	0.223607
PAIRED	Spinus tristis	1.90517	0.325258	0.507506	0.258199	-0.231657	0.258199
PAIRED	Cygnus atratus	0.177979	0.16363	-0.0701147	0.113961	0.0801713	0.125
PAIRED	Cygnus atratus	0.177979	0.16363	-0.0902442	0.113961	0.365444	0.125
PAIRED	Setophaga petechia	4.9208	0.397421	0.096992	0.119523	0.361418	0.09245
PAIRED	Setophaga petechia	4.45069	0.498444	-0.586799	0.218218	0.742469	0.174078
PAIRED	Setophaga petechia	3.40601	0.269451	0.156751	0.150756	0.140516	0.111803
PAIRED	Setophaga petechia	3.40601	0.269451	0.538586	0.196116	-0.00375789	0.149071
PAIRED	Setophaga petechia	4.45069	0.498444	-0.0277315	0.27735	0.85145	0.223607
PAIRED	Estrilda astrild	0.604386	0.140465	-0.3399	0.57735	0.437801	1
PAIRED	Eudyptes robustus	-0.420763	0.283245	0.337916	0.179605	0.679495	0.25
PAIRED	Eudyptes robustus	-0.400841	0.282961	1.28074	0.179605	0.746218	0.25
PAIRED	Eumomota superciliosa	0.477842	0.18365	-0.038644	0.142857	0.399937	0.131306
PAIRED	Falco tinnunculus			0.334672	0.145865	0.420601	0.185695
PAIRED	Ficedula hypoleuca	0.995798	0.18966	0.263184	0.0898027	0.705121	0.102062
PAIRED	Ficedula hypoleuca	3.82907	0.187009	0.238744	0.096225	-0.245446	0.118678
PAIRED	Ficedula hypoleuca	3.82907	0.187009	0.280155	0.096225	0.206309	0.118678
PAIRED	Ficedula hypoleuca	2.14144	0.134281	0.24002	0.096225	-0.0992858	0.118678
PAIRED	Ficedula hypoleuca	2.14144	0.134281	0.104919	0.096225	0.283172	0.118678
PAIRED	Fratercula arctica	0.430383	0.347565	0.733169	0.267261	-0.3341	0.258199
PAIRED	Lagopus lagopus	-1.01003	0.182788	0.483071	0.133631	0.438792	0.116248
PAIRED	Lagopus lagopus	11.127	1.1372	0.71343	0.0449921	0.97546	0.0324614
PAIRED	Lagopus lagopus	11.127	1.1372	-0.00857482	0.0449921	0.805916	0.0324614
PAIRED	Larosterna inca	0.092	0.200126	0.53606	0.132453	0.388423	0.160128
PAIRED	Larosterna inca	0.092	0.200126	0.423649	0.132453	0.342828	0.160128
PAIRED	Larosterna inca	-0.166	0.200364	0.100335	0.132453	0.202733	0.160128
PAIRED	Larosterna inca	0.520818	0.201378	0.234189	0.131306	0.298566	0.160128
PAIRED	Larosterna inca	0.228859	0.201685	0.331647	0.131306	0.0500417	0.160128
PAIRED	Limosa limosa	0.6563	0.249501	-0.287682	0.162221	0.237359	0.2
PAIRED	Panurus biarmicus	0.825837	0.278508	-0.163274	0.204124	0.402822	0.2
PAIRED	Panurus biarmicus	1.28802	0.255513	0.495477	0.204124	-0.0588009	0.2
PAIRED	Panurus biarmicus	2.74066	0.353772	0.521973	0.204124	-0.0685869	0.2
PAIRED	Panurus biarmicus	1.83093	0.305124	0.0898789	0.204124	0.179462	0.2
PAIRED	Cyanistes caeruleus	0.231534	0.209236	0.0214919	0.138675	0.0950711	0.156174
PAIRED	Cyanistes caeruleus	0.077313	0.208617	0.0247793	0.138675	0.0733136	0.156174
PAIRED	Phaethon rubricauda	0.353103	0.10167	0.0200027	0.152499	0.100335	0.188982
PAIRED	Phoenicopterus roseus	-0.589217	0.0514282	0.266108	0.109109	0.0100003	0.125
PAIRED	Pica pica	0.945055	0.184248	0.853359	0.301511	0.576193	0.229416
PAIRED	Sialia currucoides	3.38473	0.206728	0.110447	0.0966736	0.244774	0.0928477
PAIRED	Sialia currucoides	3.38473	0.206728	0.140926	0.100504	0.0600722	0.0940721
PAIRED	Sialia currucoides	3.38473	0.206728	0.110447	0.101015	0.0100003	0.0971286
PAIRED	Sialia currucoides	1.49214	0.21433	0.287682	0.133631	-0.140926	0.137361
PAIRED	Sialia currucoides	2.5841	0.267149	0.161387	0.133631	-0.192337	0.137361
PAIRED	Sialia currucoides	1.49214	0.21433	-0.0400214	0.133631	-0.030009	0.138675
PAIRED	Sialia currucoides	2.5841	0.267149	0.100335	0.133631	-0.0100003	0.138675
PAIRED	Sialia currucoides	1.49214	0.21433	0	0.132453	-0.0400214	0.137361
PAIRED	Sialia currucoides	2.5841	0.267149	-0.0200027	0.132453	-0.0200027	0.137361
PAIRED	Sialia currucoides	1.49214	0.21433	-0.0400214	0.19245	-0.0701147	0.19245
PAIRED	Sialia currucoides	2.5841	0.267149	0.298566	0.19245	0.030009	0.19245
PAIRED	Sterna dougallii	0.75354	0.0759323	0.298566	0.0482805	0.223656	0.0629941
PAIRED	Sterna dougallii	0.75354	0.0759323	0.140926	0.0469841	0.0902442	0.0618984
PAIRED	Sula leucogaster			0.455012	0.188982	0.331699	0.19245
PAIRED	Turdus migratorius	0.23184	0.228724	0.140926	0.182574	0.140926	0.188982
PAIRED	Turdus migratorius	0.606857	0.268668	0.56273	0.176777	0.202733	0.223607
PAIRED	Turdus migratorius	0.606857	0.268668	0.197968	0.174078	0.531783	0.223607
PAIRED	Tyto alba	-1.06037	0.223933	0.212125	0.142857	0.218854	0.160128
PAIRED	Tyto alba	-1.01091	0.344775	0.512126	0.166667	0.519093	0.166667
PAIRED	Zenaida aurita	1.09685	0.195835	0.630906	0.132453	0.113365	0.130189
PAIRED	Zenaida aurita	-0.231851	0.183199	-0.377044	0.132453	0.0435995	0.130189
PAIRED	Zenaida aurita	0.276883	0.18346	-0.093093	0.132453	-0.114705	0.130189
PAIRED	Zenaida aurita	-0.231851	0.183199	0.0703223	0.132453	-0.132922	0.130189
PAIRED	Zenaida aurita	0.276883	0.18346	0.263239	0.132453	-0.0899693	0.130189
PAIRED	Zenaida aurita	-0.436646	0.18475	-0.109668	0.132453	-0.119989	0.130189
PAIRED	Zenaida aurita	0.424901	0.184636	0.285919	0.132453	0.154984	0.130189
PAIRED	Zenaida aurita	-0.175798	0.182939	0.0219759	0.132453	0.197468	0.130189
PAIRED	Zenaida aurita	-0.0715875	0.182645	0.0795851	0.132453	0.0359945	0.130189
PAIRED	Zenaida aurita	-0.172475	0.182926	-0.0274687	0.132453	-0.154584	0.130189
PAIRED	Zenaida aurita	0.231177	0.183196	0.0357062	0.132453	-0.0392284	0.130189
PAIRED	Zenaida aurita	-0.436646	0.18475	0.265886	0.132453	-0.262999	0.130189
PAIRED	Zenaida aurita	0.424901	0.184636	-0.0678986	0.132453	0.10987	0.130189
PAIRED	Zenaida aurita	-0.175798	0.182939	-0.285919	0.132453	-0.050873	0.130189
PAIRED	Zenaida aurita	-0.0715875	0.182645	-0.157438	0.132453	-0.064187	0.130189
PAIRED	Zenaida aurita	-0.172475	0.182926	0.205183	0.132453	0.130945	0.130189
PAIRED	Zenaida aurita	-0.0187097	0.182591	0.507652	0.132453	-0.0149685	0.130189
PAIRED	Zenaida aurita	0.231177	0.183196	-0.0554416	0.132453	-0.127571	0.130189
UNPAIRED	Actitis macularius			0.669922	0.185695
UNPAIRED	Actitis macularius			0.663988	0.185695
UNPAIRED	Athene noctua			0.626381	0.258199
UNPAIRED	Athene noctua			0.0654187	0.258199
UNPAIRED	Athene noctua			-0.011952	0.258199
UNPAIRED	Athene noctua			-0.236826	0.258199
UNPAIRED	Cardinalis cardinalis			0.280937	0.113228
UNPAIRED	Cardinalis cardinalis			0.313252	0.113228
UNPAIRED	Cardinalis cardinalis			0.229742	0.113228
UNPAIRED	Cardinalis cardinalis			0.306813	0.113228
UNPAIRED	Spinus tristis			0.223656	0.258199
UNPAIRED	Spinus tristis			0.171667	0.258199
UNPAIRED	Spinus tristis			0.660957	0.242536
UNPAIRED	Spinus tristis			0.43441	0.258199
UNPAIRED	Spinus tristis			0.721763	0.229416
UNPAIRED	Spinus tristis			-0.0236044	0.229416
UNPAIRED	Spinus tristis			0.107561	0.223607
UNPAIRED	Spinus tristis			0.182874	0.223607
UNPAIRED	Spinus tristis			0.0367717	0.223607
UNPAIRED	Charadrius alexandrinus			0.475821	0.5
UNPAIRED	Chloephaga picta			0.418969	0.160128
UNPAIRED	Setophaga petechia			0.406554	0.158114
UNPAIRED	Estrilda astrild			0.172727	0.0816497
UNPAIRED	Estrilda astrild			0.171784	0.0816497
UNPAIRED	Estrilda astrild			0.179721	0.0816497
UNPAIRED	Estrilda astrild			0.182583	0.0816497
UNPAIRED	Estrilda astrild			0.170837	0.0816497
UNPAIRED	Falco tinnunculus			0.274489	0.0873704
UNPAIRED	Falco tinnunculus			0.353431	0.0573539
UNPAIRED	Falco tinnunculus			0.255413	0.057639
UNPAIRED	Falco tinnunculus			0.236341	0.0648204
UNPAIRED	Falco tinnunculus			-0.338873	0.125988
UNPAIRED	Falco tinnunculus			0.334032	0.125988
UNPAIRED	Ficedula albicollis			0.192337	0.100504
UNPAIRED	Ficedula albicollis			0.234189	0.100504
UNPAIRED	Ficedula hypoleuca			0.51007	0.185695
UNPAIRED	Ficedula hypoleuca			0.527625	0.185695
UNPAIRED	Geothlypis trichas			0.503473	0.111803
UNPAIRED	Hirundo rustica			0.544477	0.267261
UNPAIRED	Hirundo rustica			0.524116	0.267261
UNPAIRED	Lagopus lagopus			0.125271	0.054965
UNPAIRED	Lagopus lagopus			0.78706	0.242536
UNPAIRED	Lagopus lagopus			0.151705	0.054965
UNPAIRED	Lagopus lagopus			0.196727	0.0519875
UNPAIRED	Lagopus lagopus			0.279555	0.133631
UNPAIRED	Limosa limosa			-0.0345137	0.160128
UNPAIRED	Luscinia svecica			0.0801713	0.204124
UNPAIRED	Luscinia svecica			-0.030009	0.196116
UNPAIRED	Luscinia svecica			0.0902442	0.2
UNPAIRED	Luscinia svecica			0.100335	0.204124
UNPAIRED	Luscinia svecica			0.354093	0.140028
UNPAIRED	Luscinia svecica			0.287682	0.137361
UNPAIRED	Luscinia svecica			0.0952873	0.176777
UNPAIRED	Luscinia svecica			0.100335	0.116248
UNPAIRED	Luscinia svecica			0.22745	0.218218
UNPAIRED	Luscinia svecica			0.0968355	0.176777
UNPAIRED	Luscinia svecica			0.062223	0.176777
UNPAIRED	Luscinia svecica			0.131333	0.176777
UNPAIRED	Luscinia svecica			0.0952873	0.176777
UNPAIRED	Molothrus rufoaxillaris			0.0317486	0.19245
UNPAIRED	Molothrus rufoaxillaris			0.062637	0.27735
UNPAIRED	Molothrus rufoaxillaris			0.0230544	0.19245
UNPAIRED	Molothrus rufoaxillaris			0.0245873	0.27735
UNPAIRED	Panurus biarmicus			0.457659	0.204124
UNPAIRED	Cyanistes caeruleus			0.19753	0.208514
UNPAIRED	Parus major			0.222801	0.096225
UNPAIRED	Parus major			-0.0621526	0.0966736
UNPAIRED	Parus major			0.219485	0.0966736
UNPAIRED	Parus major			1.15682	0.333333
UNPAIRED	Parus major			0.403614	0.164399
UNPAIRED	Pica pica			-0.413434	0.218218
UNPAIRED	Pica pica			0.867301	0.333333
UNPAIRED	Sialia currucoides			0.342828	0.27735
UNPAIRED	Sialia sialis			-0.0800927	0.333333
UNPAIRED	Sialia sialis			-0.196936	0.301511
UNPAIRED	Somateria mollissima			0.923147	0.258199
UNPAIRED	Somateria mollissima			0.757974	0.27735
UNPAIRED	Somateria mollissima			0.149748	0.19245
UNPAIRED	Somateria mollissima			0.393881	0.19245
UNPAIRED	Somateria mollissima			0.682912	0.258199
UNPAIRED	Somateria mollissima			0.58745	0.27735
UNPAIRED	Somateria mollissima			-0.0243709	0.0696733
UNPAIRED	Tachycineta bicolor			-0.601002	0.242536
UNPAIRED	Tachycineta bicolor			-0.665636	0.316228
UNPAIRED	Tachycineta bicolor			0.552637	0.301511
UNPAIRED	Tyto alba			0.192337	0.169031
UNPAIRED	Tyto alba			0.171667	0.0610847
UNPAIRED	Tyto alba			0.0600722	0.0572598
UNPAIRED	Cardinalis cardinalis					0.294025	0.109109
UNPAIRED	Cardinalis cardinalis					0.457009	0.110432
UNPAIRED	Spinus tristis					-0.14317	0.218218
UNPAIRED	Spinus tristis					0.30886	0.223607
UNPAIRED	Spinus tristis					0.0736227	0.218218
UNPAIRED	Spinus tristis					-0.238523	0.25
UNPAIRED	Spinus tristis					0.437596	0.204124
UNPAIRED	Spinus tristis					0.410739	0.204124
UNPAIRED	Spinus tristis					-0.0776151	0.188982
UNPAIRED	Spinus tristis					0.240133	0.188982
UNPAIRED	Spinus tristis					0.118878	0.185695
UNPAIRED	Spinus tristis					-0.152837	0.185695
UNPAIRED	Spinus tristis					0.220874	0.188982
UNPAIRED	Spinus tristis					0.0896824	0.218218
UNPAIRED	Setophaga petechia					0.373415	0.144338
UNPAIRED	Setophaga petechia					0.139192	0.223607
UNPAIRED	Setophaga petechia					0.237726	0.0928477
UNPAIRED	Eudyptes robustus					0.708921	0.333333
UNPAIRED	Eudyptes robustus					1.15682	0.333333
UNPAIRED	Falco tinnunculus					0.371246	0.0845154
UNPAIRED	Falco tinnunculus					0.399191	0.185695
UNPAIRED	Ficedula albicollis					0.298566	0.113961
UNPAIRED	Ficedula albicollis					0.0305619	0.0583212
UNPAIRED	Ficedula albicollis					0.25672	0.119523
PAIRED	Ficedula hypoleuca			0.277423	0.13484	-0.110447	0.164399
UNPAIRED	Geothlypis trichas					0.202733	0.158114
UNPAIRED	Geothlypis trichas					0.181983	0.158114
UNPAIRED	Geothlypis trichas					0	0.160128
UNPAIRED	Geothlypis trichas					-0.0400214	0.160128
UNPAIRED	Geothlypis trichas					0.354093	0.160128
UNPAIRED	Geothlypis trichas					0.266108	0.166667
UNPAIRED	Geothlypis trichas					-0.13074	0.166667
UNPAIRED	Geothlypis trichas					-0.0701147	0.164399
UNPAIRED	Geothlypis trichas					0.459897	0.164399
UNPAIRED	Geothlypis trichas					-0.51007	0.166667
UNPAIRED	Geothlypis trichas					-0.413302	0.182574
UNPAIRED	Geothlypis trichas					0.391816	0.182574
UNPAIRED	Geothlypis trichas					0.608799	0.223607
UNPAIRED	Geothlypis trichas					0.653198	0.258199
UNPAIRED	Geothlypis trichas					0.208285	0.0821995
UNPAIRED	Geothlypis trichas					0.140589	0.101535
UNPAIRED	Geothlypis trichas					-0.0188097	0.123091
UNPAIRED	Geothlypis trichas					0.273585	0.0821995
UNPAIRED	Geothlypis trichas					0.0128692	0.101535
UNPAIRED	Geothlypis trichas					0.0395182	0.123091
UNPAIRED	Hirundo rustica					1.00138	0.377964
UNPAIRED	Lagopus lagopus					0.371764	0.140028
UNPAIRED	Lagopus lagopus					0.726526	0.179605
UNPAIRED	Lagopus lagopus					0.363121	0.140028
UNPAIRED	Limosa limosa					0.333988	0.19245
UNPAIRED	Limosa limosa					-0.0686476	0.19245
UNPAIRED	Panurus biarmicus					0.45134	0.2
UNPAIRED	Parus major					0.257829	0.145865
UNPAIRED	Parus major					-0.297724	0.0842152
UNPAIRED	Pica pica					0.554498	0.229416
UNPAIRED	Pica pica					0.824791	0.229416
UNPAIRED	Pica pica					0.468127	0.229416
UNPAIRED	Pica pica					0.626484	0.19245
UNPAIRED	Pica pica					0.430239	0.229416
UNPAIRED	Setophaga ruticilla					0.212785	0.130189
UNPAIRED	Setophaga ruticilla					0.255194	0.218218
UNPAIRED	Setophaga ruticilla					0.255053	0.169031
UNPAIRED	Setophaga ruticilla					0.575798	0.218218
UNPAIRED	Setophaga ruticilla					0	0.169031
UNPAIRED	Setophaga ruticilla					-0.33463	0.218218
UNPAIRED	Setophaga ruticilla					0	0.169031
UNPAIRED	Setophaga ruticilla					0	0.218218
UNPAIRED	Setophaga ruticilla					0.3937	0.169031
UNPAIRED	Setophaga ruticilla					0.176218	0.218218
UNPAIRED	Tyto alba					0.347179	0.171499
UNPAIRED	Zonotrichia albicollis					0.22646	0.090167
UNPAIRED	Zonotrichia albicollis					0.133765	0.119523
UNPAIRED	Zonotrichia albicollis					0.34084	0.13484
UNPAIRED	Zonotrichia albicollis					0.238563	0.119523
UNPAIRED	Zonotrichia albicollis					-0.181075	0.13484
UNPAIRED	Petronia petronia			0.331647	0.166667
UNPAIRED	Catharacta maccormicki					0.838847	0.377964
PAIRED	Aethia cristatella	0.166708	0.196474	0.40006	0.149071	0.0100003	0.13484
PAIRED	Aethia cristatella	0.166708	0.196474	0.120581	0.149071	0.0500417	0.13484
PAIRED	Aethia cristatella	0.125653	0.196328	-0.0100003	0.149071	-0.0100003	0.13484
PAIRED	Aethia cristatella	0.125653	0.196328	0.15114	0.149071	0.192337	0.13484
PAIRED	Anas platyrhynchos			-0.610687	0.301511	0.339831	0.204124
PAIRED	Anas platyrhynchos			-0.103896	0.301511	0.324718	0.204124
PAIRED	Anas platyrhynchos			-0.44108	0.301511	0.317737	0.204124
PAIRED	Anas platyrhynchos			-0.0100657	0.288675	0.379658	0.204124
PAIRED	Anas platyrhynchos			0.414134	0.288675	-0.009067	0.204124
PAIRED	Anas platyrhynchos			0.19869	0.288675	0.147785	0.204124
PAIRED	Anas platyrhynchos	-0.0642841	0.316502	-0.346574	0.301511	-0.225247	0.204124
PAIRED	Anas platyrhynchos	0.364011	0.31903	0.0408135	0.301511	-0.226957	0.204124
PAIRED	Anas platyrhynchos	0.781764	0.328285	-0.319839	0.301511	-0.138124	0.204124
PAIRED	Anas platyrhynchos	-0.0642841	0.316502	0.204265	0.288675	-0.251124	0.204124
PAIRED	Anas platyrhynchos	0.364011	0.31903	-0.0277315	0.288675	-0.121357	0.204124
PAIRED	Anas platyrhynchos	0.781764	0.328285	0.163355	0.288675	0.0489702	0.204124
UNPAIRED	Aptenodytes patagonicus					0.00500004	0.120386
PAIRED	Aptenodytes patagonicus	0.535398	0.170825	0.131956	0.130189	0.113958	0.124035
UNPAIRED	Pica pica					0.43505	0.176777
UNPAIRED	Pica pica					0.368211	0.176777
UNPAIRED	Cyanistes caeruleus			-0.31561	0.111111
UNPAIRED	Ficedula hypoleuca			-0.0743523	0.235702
UNPAIRED	Ficedula hypoleuca			-0.0788535	0.235702
UNPAIRED	Ficedula hypoleuca			0.218485	0.258199
UNPAIRED	Ficedula hypoleuca			-0.688267	0.258199
UNPAIRED	Ficedula hypoleuca			-0.481857	0.213201
UNPAIRED	Ficedula hypoleuca			-0.142885	0.213201
UNPAIRED	Ficedula hypoleuca			0.00519873	0.152499
UNPAIRED	Ficedula hypoleuca					-0.0413921	0.196116
UNPAIRED	Ficedula hypoleuca			0.211567	0.152499
UNPAIRED	Ficedula hypoleuca					0.426884	0.196116
UNPAIRED	Ficedula hypoleuca			0.489491	0.179605
UNPAIRED	Ficedula hypoleuca					0.433954	0.213201
UNPAIRED	Ficedula hypoleuca			0.124895	0.179605
UNPAIRED	Ficedula hypoleuca					0.388217	0.213201
PAIRED	Ficedula hypoleuca	2.14144	0.134281	0.0146857	0.133631	0.26909	0.188982
PAIRED	Ficedula hypoleuca	3.82907	0.187009	0.154306	0.133631	0.539914	0.188982
PAIRED	Larus canus	0.588478	0.0969489	0.213171	0.0980581	0.115511	0.0949158
PAIRED	Parus major	0.860846	0.524577	0.844686	0.301511	-0.0439858	0.213201
UNPAIRED	Carpodacus mexicanus			0.0852056	0.162221
UNPAIRED	Aethia cristatella			0.234189	0.0916698
UNPAIRED	Aethia cristatella					0.181983	0.0745356
PAIRED	Limosa lapponica			0.285078	0.109109	0.0995393	0.111803
PAIRED	Tyto alba	-0.83829	0.126717	0.0334189	0.188982	0.123241	0.2
UNPAIRED	Falco naumanni			0.0963006	0.0798087
UNPAIRED	Falco naumanni			0.00395284	0.0798087
